# Supplementary material for: Activation loop phosphorylation and cGMP saturation of PKG regulate egress of malaria parasites
Source: PLoS Pathog. 2024 Jun 27;20(6):e1012360. doi: 10.1371/journal.ppat.1012360 (PMC11236177; doi:10.1371/journal.ppat.1012360)
Supplement: S1 Data — (XLSX) [file ppat.1012360.s018.xlsx]

## Sheet: Kinetic parameters
	PfPKGWT	PfPKGY214A	PfPKGT695A	PfPKGS/Tmut
Vmax	0.947 ± 0.071	0.893 ± 0.036	0.947 ± 0.034	0.863 ± 0.017
h	1.038 ± 0.224	1.492 ± 0.156	1.473 ± 0.197	2.064 ± 0.190
KA [cGMP in mM]	0.652 ± 0.131	1.214 ± 0.112	0.493 ± 0.048	0.497 ± 0.025
	(n=4)	(n=3)	(n=3)	(n=3)
Vmax	1.035 ± 0.029	1.022 ± 0.034	0.999 ± 0.027	1.009 ± 0.040
Km [PKAtide in mM]	10.384 ± 0.811	10.469 ± 0.951	10.613 ± 0.911	13.036 ± 1.459
	(n=5)	(n=5)	(n=2)	(n=4)
Vmax	1.006 ± 0.028	1.000 ± 0.020	1.071 ± 0.045
Km [ATP in mM]	25.468 ±2.914	25.991 2.217	44.662 ± 6.859	N/A
	(n=4)	(n=2)	(n=4)
geo means
	PfPKGWT	PfPKGY214A	PfPKGS/Tmut	PfPKGT695A
KA [cGMP in mM]	1.052 (n=4)	1.490 (n=3)	0.688 (n=3)	0.463 (n=3)
Km [PKAtide in mM]	9.258 (n=5)	9.760 (n=5)	12.643 (n=4)	10.652 (n=2)

## Sheet: CD spectra
PfPKG WT (%)	alpha helical	beta sheet	turn	random coil
CONTINLL	18.8	27.9	18.9	34.4
SELCON3	15.4	15.9	23.8	32
CDSSTR	15.7	35	20.2	28.2
	16.6333	26.2667	20.9667	31.5333
PfPKGSTmut (%)	alpha helical	beta sheet	turn	random coil
CONTINLL	27.4	23.5	18.9	30.2
SELCON3	21.8	25.6	21.1	29.3
CDSSTR	21.9	28.9	19.7	29.1
	23.7	26	19.9	29.5333
