# Supplementary material for: Activation loop phosphorylation and cGMP saturation of PKG regulate egress of malaria parasites
Source: PLoS Pathog. 2024 Jun 27;20(6):e1012360. doi: 10.1371/journal.ppat.1012360 (PMC11236177; doi:10.1371/journal.ppat.1012360)
Supplement: S2 Data — (XLSX) [file ppat.1012360.s019.xlsx]

## Sheet: Data S2
LFQ intensity 1_1 WT	LFQ intensity 1_2 WT	LFQ intensity 1_3 WT	LFQ intensity 2_1 PKG_GFP	LFQ intensity 2_2 PKG_GFP	LFQ intensity 2_3 PKG_GFP	LFQ intensity 3_1 T695A_GFP	LFQ intensity 3_2 T695A_GFP	LFQ intensity 3_3 T695A_GFP	LFQ intensity 4_1 T695E_GFP	LFQ intensity 4_2 T695E_GFP	LFQ intensity 4_3 T695E_GFP	Score	Intensity	MS/MS count	t-test p valuePKG_GFP Vs WT (-Log)	t-test DifferencePKG_GFP Vs WT	t-test p valueT695A_GFP Vs WT (-Log)	t-test DifferenceT695A_GFP Vs WT	t-test p valueT695E_GFP Vs WT (-Log)	t-test DifferenceT695E_GFP Vs WT	Protein IDs
WT	WT	WT	PKG_GFP	PKG_GFP	PKG_GFP	T695A_GFP	T695A_GFP	T695A_GFP	T695E_GFP	T695E_GFP	T695E_GFP
23.4327	23.5343	23.4521	23.3332	23.3448	23.096	22.0461	21.8942	21.801	24.9043	24.8806	24.8072	276.84	1073000000	364	1.16461	-0.215093	4.43416	-1.55931	5.27617	1.391	PF3D7_0102200.1-p1
21.1124	21.4133	21.4123	19.351	19.3472	18.374	19.7548	19.6594	19.8108	21.0882	21.1067	21.1254	100.84	89438000	94	2.59513	-2.28864	3.86356	-1.57102	0.957197	-0.205933	PF3D7_0102500.1-p1
21.7298	21.6968	21.7883	22.0195	21.9572	21.9549	22.0055	22.0103	22.1037	21.5195	21.4486	21.4222	97.639	137900000	101	2.66051	0.238936	2.71281	0.301549	2.65041	-0.27484	PF3D7_0102900.1-p1
20.5762	20.56	20.5819	21.1967	20.9755	21.3141	17.1349	21.351	17.0623	16.9184	16.869	20.7693	66.899	19202000	17	2.39064	0.589398	0.656665	-2.05664	0.858992	-2.38715	PF3D7_0103200.1-p1
17.3218	17.3013	17.3335	17.3923	17.351	17.4131	18.1917	17.0448	18.1225	18.2139	17.9906	16.8778	1.8454	1763900	2	1.50161	0.0665957	0.558097	0.467484	0.381692	0.375262	PF3D7_0103300.1-p1
18.3047	18.3351	18.1576	20.1041	20.0939	20.127	19.9344	20.2123	20.0629	18.9408	18.9322	18.46	13.372	15417000	28	5.30382	1.84253	4.30459	1.80408	1.41822	0.511885	PF3D7_0103900.1-p1
18.3992	18.3536	18.0818	16.6141	16.5696	16.6499	18.2561	18.1665	17.4612	18.597	18.2655	18.2	16.721	5249000	16	4.08992	-1.66698	0.514446	-0.316921	0.183446	0.0759691	PF3D7_0104100.1-p1
23.3302	23.3806	23.2482	22.3677	22.2175	21.8792	22.6213	22.37	21.7203	23.4997	23.5012	23.4113	155.16	479160000	243	2.83433	-1.16488	1.78925	-1.08248	1.44191	0.151082	PF3D7_0104200.1-p1
16.5387	16.5147	16.5446	16.6292	16.5847	16.6648	17.5326	18.1209	17.0778	18.5745	18.1926	18.4369	3.4407	1648100	5	1.70361	0.0935701	1.58708	1.04442	4.12096	1.86867	PF3D7_0104300.1-p1
19.3533	19.3748	19.5131	19.3773	15.5724	19.4338	20.0511	19.6244	19.678	18.7743	18.8839	18.5688	4.2091	12514000	14	0.430028	-1.28592	1.21608	0.370736	2.51199	-0.671452	PF3D7_0104800.1-p1
16.5539	17.3346	16.5599	18.0075	17.9001	17.8182	18.9344	19.0052	18.9304	17.8071	17.4708	17.4204	10.863	7284300	18	1.83626	1.09243	2.92316	2.14052	1.23054	0.74992	PF3D7_0105800.1-p1
20.1663	20.1303	20.1986	20.3336	20.3315	20.2668	20.1996	20.2137	20.1206	20.1221	20.3074	20.1842	34.22	55943000	72	2.10652	0.145572	0.136058	0.0129217	0.273765	0.0395228	PF3D7_0106100.1-p1
21.0354	21.0384	21.134	21.2851	21.2653	21.1118	21.7786	21.8053	21.5494	20.6968	20.967	20.8653	223.84	147760000	158	1.11935	0.151465	2.73683	0.641846	1.24699	-0.226267	PF3D7_0106300.1-p1
20.0863	20.1342	20.149	20.2132	20.2055	19.8089	20.569	20.4809	20.1287	20.2936	20.3021	19.6071	41.34	35502000	56	0.128747	-0.0473016	0.927766	0.269693	0.0853184	-0.055603	PF3D7_0106800.1-p1
19.068	19.1698	19.2661	19.2937	19.266	19.405	19.2044	19.3344	19.1343	19.292	19.2416	19.4291	41.492	24485000	60	1.0116	0.153603	0.276634	0.0564041	0.890188	0.152941	PF3D7_0107500.1-p1
18.6284	18.9842	18.574	15.6212	16.5966	15.6762	18.8883	18.7531	18.373	19.2269	18.89	18.9387	21.388	14639000	27	2.89756	-2.76423	0.102838	-0.0574195	0.806515	0.289665	PF3D7_0108300.1-p1
18.219	18.5047	19.0046	18.7985	18.7721	19.3274	19.3872	19.3707	19.3562	18.9037	18.5664	18.7687	17.207	12924000	26	0.596846	0.389938	1.58879	0.795341	0.273447	0.170193	PF3D7_0108700.1-p1
15.5395	16.53	15.538	16.641	16.8272	16.6763	17.1504	17.4497	16.604	16.8995	16.7637	18.0042	17.276	928810	4	1.18568	0.845664	1.35698	1.19886	1.23811	1.35328	PF3D7_0109200.1-p1
19.7843	20.0701	19.4633	20.4415	19.9716	20.1431	19.4323	19.6575	19.5721	20.4477	19.9744	20.176	12.498	27410000	24	0.862189	0.41279	0.512014	-0.218633	0.894076	0.426743	PF3D7_0109800.1-p1
16.5658	15.5109	16.5719	16.8707	17.035	16.9015	17.3425	17.3032	17.3203	18.0343	17.998	17.3017	3.5871	569650	2	0.945027	0.719553	1.45544	1.1058	1.66949	1.56181	PF3D7_0111300.1-p1
16.7969	18.9396	16.8047	20.5174	20.4803	19.9262	20.2514	20.2843	20.5066	20.5704	20.2909	19.8415	12.173	18025000	17	1.71349	2.79425	1.77418	2.83374	1.66489	2.72056	PF3D7_0111500.1-p1
17.0051	16.5419	17.0145	17.5516	17.5289	17.41	17.7754	17.8865	18.0291	17.3383	17.2938	16.8943	9.9048	2358600	7	1.78055	0.642995	2.42411	1.04317	0.69672	0.321644	PF3D7_0112200.1-p1
17.0936	18.3782	17.1036	19.1579	19.0923	17.1045	18.7333	18.6799	17.0499	20.2971	19.2245	16.391	2.5977	7067900	7	0.508718	0.926429	0.378539	0.62923	0.376065	1.11237	PF3D7_0113900.1-p1
18.4348	18.3696	18.2737	17.0776	18.2375	17.1907	16.6781	17.0605	17.1624	19.1108	19.3586	19.0755	6.2747	6155400	13	1.08307	-0.857398	3.07411	-1.39235	2.91378	0.822262	PF3D7_0201700.1-p1
23.1904	23.241	23.3562	23.3926	23.465	23.5164	23.0382	23.0226	23.2342	23.8269	23.864	24.1292	323.31	460620000	125	1.48864	0.195448	0.913453	-0.164216	2.49548	0.677477	PF3D7_0202000.1-p1
21.2018	21.861	21.0378	20.5673	17.1233	16.4376	17.1226	16.5796	17.4363	20.8391	20.9001	16.8647	4.6301	24353000	12	1.19978	-3.32414	3.58328	-4.32073	0.604249	-1.83226	PF3D7_0202100.1-p1
18.7605	19.0519	18.2532	19.9742	19.6822	18.7692	17.2347	17.0322	15.9841	19.405	19.2603	18.8173	7.6361	7361600	16	0.846643	0.786661	1.89272	-1.93819	0.739989	0.472321	PF3D7_0202200.1-p1
22.8542	22.7198	23.1652	22.4882	22.4004	22.5554	21.3578	22.0446	21.5495	23.7521	24.1271	24.3251	4.6698	245230000	41	1.44054	-0.431737	2.18174	-1.26242	2.24681	1.15502	PF3D7_0202500.1-p1
20.6841	20.6095	20.7525	17.4301	18.0117	16.1565	18.2113	17.945	17.8303	21.2047	20.8196	20.9224	53.854	55159000	66	2.49877	-3.48261	4.62528	-2.6865	1.15416	0.300198	PF3D7_0203000.1-p1
19.4696	19.5238	19.4572	19.1243	19.1191	18.8882	20.0435	19.9462	19.8381	19.5667	19.5533	19.6344	25.026	27776000	49	2.26265	-0.439672	2.73065	0.459064	1.45226	0.101252	PF3D7_0204100.1-p1
18.7848	18.7017	16.3251	19.0954	19.1318	19.0085	19.2419	19.3911	19.0722	16.9347	18.266	18.5565	19.207	7206200	14	0.637716	1.14135	0.732667	1.29785	0.00626823	-0.018123	PF3D7_0204200.1-p1
21.28	21.4249	21.5781	21.9719	22.0677	22.0729	22.4935	22.5162	22.5313	20.8555	20.8457	21.0319	36.133	56247000	57	2.56882	0.609877	3.63019	1.08603	2.09775	-0.5166	PF3D7_0204700.1-p1
21.6727	21.357	21.3494	20.8126	20.7908	17.1909	21.0251	20.9505	20.472	21.718	21.6711	21.5603	3.1914	27756000	9	0.702779	-1.86157	1.46851	-0.643845	0.750779	0.190124	PF3D7_0204900.1-p1
22.0604	22.1474	22.1097	21.7909	21.6291	21.1782	22.5335	22.352	21.8739	22.4982	22.4732	22.4076	323.31	279020000	252	1.43966	-0.573086	0.302021	0.14731	3.17715	0.353849	PF3D7_0205900.1-p1
20.0147	20.1554	19.6072	17.1656	16.3521	16.9416	19.6019	19.4505	19.4739	20.3749	20.2325	20.4382	9.4682	12726000	17	3.34831	-3.106	1.14696	-0.416981	1.13438	0.42274	PF3D7_0206200.1-p1
20.3884	20.443	20.6657	21.7302	21.7118	21.676	20.8908	20.8549	20.7575	21.1381	21.2005	21.1568	96.561	99902000	86	3.81927	1.20696	1.63488	0.335377	2.8096	0.66612	PF3D7_0206700.1-p1
24.5822	24.7328	24.9824	23.4749	23.5271	23.6424	25.1526	25.2335	25.2885	24.6607	24.7778	24.9132	323.31	781080000	139	3.18266	-1.21766	1.69102	0.459065	0.0449087	0.0180937	PF3D7_0206800.1-p1
19.9745	20.2182	20.1509	19.6641	16.0643	15.921	19.8279	19.6005	20.0304	19.6308	16.8855	16.9842	5.0162	13682000	15	1.11098	-2.89806	0.959788	-0.294938	1.18876	-2.28103	PF3D7_0206900.2-p1;PF3D7_0206900.1-p1
20.3922	20.2176	20.3873	18.9533	18.6592	18.4453	20.6479	20.5752	19.7835	20.0573	20.1451	20.1383	77.827	54364000	74	3.31918	-1.64642	0.003681	0.00318146	1.57291	-0.21878	PF3D7_0207100.1-p1
19.1331	19.1757	19.1241	18.2281	18.4451	17.9499	18.8953	18.9047	18.6203	19.4831	19.5373	19.4444	14.445	23247000	34	2.53785	-0.936563	1.63054	-0.337529	3.41019	0.343981	PF3D7_0207400.1-p1
20.086	20.1057	19.9805	18.6415	18.1136	17.5471	19.8075	19.5142	19.2683	20.0969	20.2148	19.7762	63.781	36175000	62	2.4492	-1.95668	1.5172	-0.527452	0.0721262	-0.0281328	PF3D7_0207500.1-p1
21.8587	21.8455	22.0462	22.0948	22.1013	22.13	21.7578	21.7556	21.7976	21.3999	21.3873	21.3379	215.97	344630000	268	1.36403	0.19187	1.03881	-0.146482	2.88309	-0.541764	PF3D7_0207600.1-p1
19.8388	19.6814	19.8592	19.1203	18.9352	19.1447	19.9894	20.0106	20.002	19.5953	19.2453	19.5388	48.874	30860000	59	2.95349	-0.726414	1.67073	0.207502	1.27987	-0.333347	PF3D7_0207700.1-p1
20.582	20.5938	20.8059	19.3608	19.3732	19.2103	20.5995	20.5173	20.4787	20.6211	20.5792	20.8579	39.994	86658000	84	3.94031	-1.34579	0.727427	-0.128716	0.0793672	0.0254828	PF3D7_0207800.1-p1
16.3208	17.3259	16.0345	17.9619	17.1235	17.3996	17.3799	17.3374	16.8682	17.3688	17.5225	17.5328	5.8784	2296900	11	0.944784	0.93461	0.679566	0.634789	1.08787	0.914313	PF3D7_0209100.1-p1
20.8914	21.0143	20.6431	21.1489	21.1686	20.5675	20.7407	20.5752	20.1584	20.598	20.5609	19.9021	160.16	70777000	93	0.190326	0.112044	0.809181	-0.358138	0.923183	-0.495974	PF3D7_0209800.1-p1
16.0324	16.774	17.1038	16.3976	16.8682	15.9767	17.5077	17.1464	16.6033	20.2405	20.3311	20.4089	18.372	7146400	13	0.211428	-0.222599	0.472821	0.449041	3.48801	3.6901	PF3D7_0210100.1-p1
19.3265	19.2651	19.3062	20.1977	20.01	19.7194	20.0657	20.0761	19.5725	19.4648	19.4774	18.2644	10.313	20096000	28	2.06963	0.676423	1.65157	0.605472	0.223461	-0.230434	PF3D7_0211200.1-p1
21.5961	21.6263	21.7262	21.996	22.0944	21.9346	21.7286	21.7361	21.7755	22.0843	22.1668	22.0954	154.96	169450000	135	2.38078	0.358775	1.09005	0.0971826	3.2337	0.465947	PF3D7_0211800.1-p1
19.0375	18.9512	19.0934	19.4812	19.6347	19.1783	19.4972	19.5526	19.0297	19.1067	18.9876	19.2474	53.766	17990000	34	1.3466	0.404053	0.907881	0.332467	0.432084	0.0865339	PF3D7_0212300.1-p1
20.6151	20.7263	20.7706	20.2591	20.1777	19.921	21.0739	21.0194	21.0551	21.2296	21.3174	21.2946	87.41	96137000	118	2.19369	-0.584716	2.67394	0.345481	3.38643	0.576551	PF3D7_0212400.1-p1
21.0876	21.1589	21.3138	20.5727	20.5614	20.3244	21.2346	20.9795	20.5426	21.2543	21.0216	21.4184	33.918	38915000	23	2.58226	-0.700551	0.558183	-0.267842	0.122681	0.0446841	PF3D7_0212900.1-p1
17.0938	17.6815	16.8461	17.6787	17.9175	17.7746	19.6662	19.5968	19.2948	16.4359	16.3809	17.2751	5.9719	4434800	13	1.06519	0.583124	2.97424	2.31214	0.598983	-0.509803	PF3D7_0213100.1-p1
17.654	17.39	17.6351	18.1324	15.8232	16.1127	17.6689	17.3085	17.6204	17.7209	17.1828	16.9847	10.512	3045500	12	0.523138	-0.870265	0.0668603	-0.0270971	0.48634	-0.263542	PF3D7_0213500.1-p1
21.4799	21.5441	21.5212	21.0417	21.0074	20.9082	21.7876	21.6499	21.5568	21.739	21.7691	21.8056	85.624	228410000	141	3.55439	-0.529289	1.00917	0.149718	3.16712	0.256149	PF3D7_0214000.1-p1
20.827	20.6605	20.6271	20.7455	20.6967	20.4392	20.378	20.4927	20.9637	21.6375	21.5904	21.4969	209.38	166900000	184	0.275267	-0.0777289	0.188323	-0.0933685	3.51596	0.870073	PF3D7_0214100.1-p1
18.5406	18.1639	18.3265	18.1704	18.1406	17.5414	18.3677	18.2554	16.7442	18.376	18.6135	18.2403	2.3418	4703800	4	0.780394	-0.39285	0.445839	-0.55457	0.161395	0.066267	PF3D7_0214700.1-p1
19.5382	19.396	19.374	18.4813	18.237	17.8152	19.1862	19.3596	19.067	19.6209	19.6867	19.5444	9.1404	25446000	37	2.47664	-1.25823	1.0976	-0.231795	1.29062	0.181317	PF3D7_0214900.1-p1
16.838	16.9833	15.7911	16.111	17.3372	16.9512	18.0594	17.8904	16.4842	18.3811	18.2618	18.2237	4.5892	3011000	3	0.192888	0.262379	0.684783	0.940577	2.00753	1.75143	PF3D7_0215000.1-p1
15.7908	17.0722	17.3196	17.1658	15.8802	17.167	17.7811	17.7418	17.7506	17.4369	17.5741	17.5541	4.2403	4429000	6	0.00520623	0.0101528	1.02057	1.03035	0.768714	0.794228	PF3D7_0216400.1-p1
18.4145	18.905	18.9078	18.8386	18.7054	18.8508	19.0173	19.1579	19.2418	18.9597	19.0524	19.2622	4.4898	8333500	14	0.119395	0.055844	1.05531	0.396582	0.869299	0.349003	PF3D7_0216600.1-p1
20.5783	20.4992	20.3778	21.086	20.8679	20.7512	21.2746	21.0232	20.5265	21.1188	21.0694	20.9493	175.06	117810000	134	1.66206	0.416597	0.938453	0.456308	2.72362	0.560732	PF3D7_0217100.1-p1
19.8489	20.0893	20.106	20.1869	20.017	19.7538	19.8142	19.9057	19.3292	19.7318	19.6351	19.5562	19.883	47869000	69	0.0665539	-0.0288022	0.774901	-0.331647	1.73314	-0.373658	PF3D7_0217500.1-p1
20.6526	20.6519	20.5422	16.9115	16.0195	17.2749	21.2335	21.2794	20.6862	22.8519	22.8235	22.9968	6.2261	53317000	12	3.30884	-3.88026	1.09234	0.45078	5.4005	2.27518	PF3D7_0217800.1-p1
19.9261	20.0523	20.1023	19.4584	19.3934	19.4514	19.9538	19.8209	19.8438	20.3278	20.4729	20.5411	5.2948	18186000	22	3.3353	-0.592513	1.08822	-0.154048	2.16642	0.4204	PF3D7_0217900.1-p1
21.7465	21.5949	20.8506	21.405	21.2139	20.6958	21.899	21.8415	21.2968	22.0341	21.9698	21.4522	144.34	94060000	89	0.347946	-0.292414	0.346812	0.281759	0.562468	0.421354	PF3D7_0218000.1-p1
17.308	16.2958	15.8486	15.8709	17.4824	16.8613	16.0602	19.7167	19.5631	16.9053	19.0726	15.7324	1.7843	6480400	3	0.148343	0.254055	0.705355	1.96251	0.283709	0.752656	PF3D7_0219400.1-p1
19.0861	18.9663	19.1942	18.7101	18.5488	18.2743	19.8885	19.6483	19.4688	20.0013	20.0091	19.9035	49.644	46254000	75	1.78783	-0.571164	1.87785	0.586328	3.55885	0.889068	PF3D7_0219600.1-p1
21.1685	21.1648	21.1096	20.3014	20.1249	19.8374	20.6708	20.3047	20.3418	21.5203	21.484	21.3116	178.76	152260000	163	2.82801	-1.05973	2.41354	-0.708499	1.90992	0.291014	PF3D7_0220000.1-p1
19.0476	19.0512	19.0914	18.9349	18.5205	18.8449	18.9186	17.4244	19.2004	20.1331	20.1446	19.4266	4.7232	10816000	10	1.1018	-0.296677	0.425157	-0.548959	1.61299	0.838006	PF3D7_0301600.1-p1
20.364	20.3993	20.5568	20.8971	20.8469	20.6414	21.0816	20.8567	20.1336	19.3361	19.5057	19.462	19.422	24040000	27	1.64974	0.355101	0.357288	0.250608	3.67823	-1.00543	PF3D7_0301700.1-p1
15.8479	16.0061	15.9893	17.3786	16.8781	16.4911	18.6712	18.8484	18.5616	17.0237	16.8558	16.6717	6.1645	2399800	10	1.68079	0.96817	5.02518	2.74598	2.87027	0.902665	PF3D7_0302100.1-p1
22.196	22.1721	22.2926	21.051	21.1274	21.0184	22.1734	21.9797	22.1604	22.0788	22.1303	22.1255	323.31	310850000	269	4.71704	-1.15464	0.730977	-0.115741	1.26526	-0.108711	PF3D7_0302500.1-p1;PF3D7_0302200.1-p1
20.7488	20.6535	20.2227	20.3249	19.7884	18.9087	20.0521	20.0288	19.7339	20.4033	20.421	19.908	178.12	112350000	133	0.913724	-0.867675	1.46238	-0.603426	0.566519	-0.29755	PF3D7_0302900.1-p1
20.9889	21.0812	21.084	21.1474	21.0378	20.7776	21.1847	21.0185	20.2273	21.306	21.2077	21.1707	85.778	76115000	108	0.217689	-0.0637887	0.335107	-0.241218	1.58864	0.176711	PF3D7_0303000.1-p1
18.6698	18.886	19.0215	18.1524	17.8435	17.8789	18.9527	18.842	18.513	19.4499	19.5424	19.3093	31.116	18691000	39	2.50588	-0.90084	0.208102	-0.0898527	2.0248	0.574733	PF3D7_0303100.1-p1
19.0015	18.9629	19.121	18.3362	17.8006	18.1962	19.413	19.4633	19.3442	20.2392	20.4332	20.0498	19.667	22782000	36	2.26901	-0.917459	2.52329	0.37836	3.26071	1.21225	PF3D7_0303200.1-p1
15.9875	17.0724	17.4661	15.9276	17.099	17.2122	16.9415	15.9504	15.9928	16.9613	16.8437	16.3902	5.7327	886080	5	0.0546933	-0.0956958	0.426583	-0.547107	0.0820405	-0.110272	PF3D7_0303600.1-p1
17.7114	18.0174	17.4067	17.9077	17.7481	16.5095	16.6774	16.8478	17.3658	17.312	16.9756	17.4708	34.463	2371400	8	0.272502	-0.323397	1.29006	-0.748168	0.937909	-0.459037	PF3D7_0303700.1-p1
20.1677	20.0115	20.0047	19.6258	19.5416	19.6847	20.488	20.3543	20.4094	19.9406	20.0193	19.7462	112.5	51023000	78	2.55838	-0.443948	2.24645	0.355952	0.754085	-0.159267	PF3D7_0304200.1-p1
17.4534	16.8153	16.856	16.0664	17.2095	16.9721	19.1809	19.3298	17.6244	15.7835	17.2672	16.5399	2.6042	4252100	4	0.292244	-0.292265	1.33982	1.67008	0.465186	-0.511401	PF3D7_0305200.1-p1
17.8284	15.7633	18.2001	17.5231	16.786	17.9651	18.3874	18.0916	18.1089	16.7141	15.7209	17.1857	4.9746	3611500	11	0.0674	0.160767	0.538354	0.932009	0.343566	-0.723732	PF3D7_0305300.1-p1
22.519	22.5775	22.6569	20.983	20.9567	20.9758	21.9395	21.983	22.0234	22.5204	22.5681	22.5803	323.31	1066900000	645	5.61411	-1.61263	3.68008	-0.602517	0.254644	-0.0281785	PF3D7_0305500.1-p1
21.7802	21.7121	21.9194	22.9304	22.9458	23.0016	23.1087	23.048	23.0081	22.3628	22.4592	22.5821	286.94	495110000	232	4.2375	1.1554	4.29804	1.25106	2.78178	0.664219	PF3D7_0305600.1-p1
19.7586	19.9026	19.3808	20.3145	20.1784	19.316	19.309	19.6017	19.281	19.5174	19.6071	18.9963	21.773	13729000	28	0.296986	0.255667	0.692601	-0.283396	0.553024	-0.307041	PF3D7_0306200.1-p1
20.1435	20.1075	20.0133	20.2594	20.1212	19.6782	20.5257	20.3898	19.7153	20.3468	20.3263	20.302	104.42	94557000	138	0.141304	-0.0684827	0.183728	0.122201	2.3548	0.236922	PF3D7_0306400.1-p1
22.3672	22.4486	22.3342	22.4776	22.3827	22.0268	22.3427	22.3272	22.2758	22.2938	22.3739	22.139	237.71	508580000	342	0.245076	-0.0876643	0.795137	-0.0680879	0.676024	-0.114419	PF3D7_0306800.1-p1
21.0938	20.0292	20.1248	19.8635	20.0033	19.4413	19.428	19.4297	19.1313	21.6499	21.483	20.3668	34.56	33013000	28	0.785624	-0.646531	1.4269	-1.08623	0.642918	0.75064	PF3D7_0306900.1-p1
19.3121	19.1821	19.4134	20.093	20.1406	20.4061	20.1582	20.1083	20.0494	19.3406	19.2621	19.4324	3.8281	12775000	19	2.81632	0.910713	3.38889	0.802763	0.196821	0.0425339	PF3D7_0307100.1-p1
17.3632	17.1535	17.0672	17.375	16.4069	16.4679	17.8593	17.2364	17.1664	17.1427	16.6623	16.2637	5.9896	2345700	7	0.61403	-0.444695	0.404159	0.2261	0.874416	-0.505033	PF3D7_0307500.1-p1
16.8479	17.2875	17.0791	16.9214	17.1453	16.9081	17.6912	16.5789	17.4883	18.255	18.3815	15.7416	3.3214	2069200	3	0.208279	-0.0798899	0.190269	0.181317	0.1685	0.387892	PF3D7_0307700.1-p1
17.0693	15.8207	17.1906	17.1414	16.4258	16.5447	16.8178	17.6113	17.8943	17.6985	17.7796	17.8258	3.8789	3174900	9	0.0069642	0.0104071	0.617932	0.747611	1.14993	1.07444	PF3D7_0308000.1-p1
22.5813	22.5467	22.1948	22.4187	22.3569	21.7177	22.4937	22.3696	21.5551	22.4975	22.5186	22.1443	323.31	382970000	300	0.467699	-0.276469	0.399607	-0.301447	0.113408	-0.0541293	PF3D7_0308200.1-p1
21.8903	21.909	22.035	20.795	20.7242	20.4949	21.8556	21.4961	21.6399	21.7295	21.7388	21.8334	36.852	79179000	52	3.63704	-1.27339	1.15958	-0.280907	1.46406	-0.177532	PF3D7_0308300.1-p1
20.3594	20.2181	20.5408	21.9119	22.0299	21.9981	20.72	16.7219	21.1717	20.5802	20.6543	20.8232	13.909	30793000	14	4.05999	1.60722	0.231056	-0.834903	1.24712	0.313133	PF3D7_0308500.1-p1
18.7165	19.1905	19.0616	20.0037	19.8474	17.9039	19.5573	19.1171	17.474	20.7126	20.735	18.8492	112.81	14745000	24	0.140656	0.262136	0.157739	-0.273413	0.800223	1.1094	PF3D7_0308600.1-p1
18.5779	18.5055	18.5997	19.2046	19.2622	18.9447	18.6958	18.6865	18.4519	19.2068	18.8459	18.7653	3.1051	6651000	11	2.31954	0.576103	0.233428	0.0503623	1.2793	0.378302	PF3D7_0309000.1-p1
25.4609	25.4894	25.5564	24.6906	24.6479	24.4343	25.201	25.1003	24.8553	25.6691	25.7151	25.6987	323.31	3420300000	637	3.38414	-0.911274	1.87242	-0.449985	2.44322	0.192085	PF3D7_0309300.1-p1
20.5198	20.6974	20.7264	20.5678	20.6106	20.4754	20.2381	20.5425	20.176	21.0883	21.1053	21.2162	28.571	89726000	74	0.565064	-0.0965837	1.18655	-0.329029	2.52164	0.48875	PF3D7_0309500.1-p1
21.1523	21.0622	20.6324	21.4346	21.3478	20.0446	21.3574	16.4581	20.2073	20.7459	20.426	20.2893	78.144	31455000	30	0.00456636	-0.00665665	0.467766	-1.60807	1.03374	-0.461884	PF3D7_0309600.1-p1
17.18	15.961	16.7631	17.2514	16.8995	16.576	16.5587	17.8391	17.8511	17.8229	16.3802	17.8228	2.7305	1623500	5	0.269482	0.274294	0.630461	0.781646	0.5181	0.707314	PF3D7_0310300.1-p1
17.9668	17.6452	17.9961	17.5401	17.7071	17.4151	18.0874	17.9221	17.3486	18.8915	18.6274	18.2871	17.596	12085000	32	1.05293	-0.315262	0.121393	-0.0833117	1.61302	0.732615	PF3D7_0310500.1-p1
18.8228	18.9049	16.3804	18.5755	17.9162	17.2616	16.0688	18.9812	18.0188	18.5404	18.4287	18.6243	7.775	5517400	10	0.0443104	-0.118216	0.104728	-0.346385	0.234355	0.495134	PF3D7_0310600.1-p1
20.8367	20.8697	20.918	20.8176	20.7151	20.6805	20.7258	21.0167	21.0354	21.3033	21.2843	21.0618	110.41	145150000	148	1.35025	-0.137103	0.190048	0.0511328	1.86919	0.341653	PF3D7_0311300.1-p1
19.8863	19.7856	19.883	19.7841	19.6631	19.6306	21.2474	21.2602	21.2848	19.7423	19.9145	19.9339	17.583	20677000	33	1.30225	-0.158995	5.6572	1.41253	0.0597732	0.0119483	PF3D7_0312300.1-p1
19.4959	19.0737	17.1258	19.0999	18.901	16.2605	19.195	19.1531	19.7737	16.4352	18.7715	18.8042	11.501	8610100	16	0.152478	-0.478022	0.461623	0.808801	0.202106	-0.561508	PF3D7_0312400.1-p1
18.4608	17.4336	16.3994	19.0022	18.9268	19.189	19.2643	19.0848	19.2781	18.3156	17.4633	17.2003	39.888	5105800	11	1.25753	1.60804	1.38621	1.77776	0.122007	0.228427	PF3D7_0312500.1-p1
16.7556	16.8253	16.8777	16.8297	16.3831	16.8293	17.4374	15.9592	16.7824	19.6936	19.7	19.2782	3.8985	6313000	9	0.381631	-0.138827	0.07637	-0.0931644	4.34629	2.73775	PF3D7_0312800.1-p1
16.3757	17.0477	17.9041	18.2929	18.2532	16.8961	18.956	18.6844	18.5538	17.5058	16.5303	17.475	2.3924	4076700	5	0.480367	0.704927	1.62077	1.62225	0.0380266	0.0611916	PF3D7_0313000.1-p1
20.0925	19.9511	20.1965	20.8053	20.5609	20.0877	20.5835	20.4337	19.3138	20.7721	20.7549	20.5337	22.759	39310000	43	0.84499	0.404598	0.0249588	0.0303326	2.35697	0.60689	PF3D7_0315100.1-p1
19.1546	19.2638	18.6723	18.2182	16.8339	16.8241	18.0774	18.1084	17.2878	19.3837	19.508	18.2731	113.21	7940900	24	1.60158	-1.73818	1.68833	-1.20572	0.0189756	0.0246741	PF3D7_0316300.1-p1;PF3D7_0316300.2-p1
17.1858	16.9796	17.4425	17.3166	17.4357	17.4336	19.3256	19.0002	19.1308	16.5835	16.2534	17.3304	7.3779	5024600	12	0.620683	0.192682	3.54342	1.94956	0.625256	-0.480178	PF3D7_0316500.1-p1
20.6954	21.094	20.7195	21.6625	21.719	21.6835	21.7811	21.7058	21.7115	20.0355	20.2593	20.5522	5.9333	47574000	16	2.5515	0.852024	2.61903	0.896509	1.3134	-0.553989	PF3D7_0316600.1-p1
19.734	19.6773	20.0538	19.5253	19.4792	19.5817	20.5499	20.6995	20.1657	19.927	20.0829	20.3251	4.7079	26369000	25	1.13964	-0.292934	1.52025	0.650008	0.814736	0.289991	PF3D7_0316700.1-p1
18.7292	18.7292	18.9559	19.1365	19.0831	19.5846	19.5461	19.6188	19.4459	21.1608	21.2169	21.1303	6.5553	30850000	18	1.23595	0.463304	2.89347	0.732147	5.1142	2.36453	PF3D7_0316800.1-p1
17.9274	17.8104	17.4992	18.308	18.3367	18.1044	18.9909	18.9242	19.1259	18.2087	18.2113	17.8165	62.471	6315000	16	1.57363	0.504033	3.07376	1.26798	0.844666	0.333162	PF3D7_0317000.1-p1
17.1157	17.1589	16.3564	16.4522	16.4618	18.1992	18.4953	18.6275	17.9621	18.5537	18.0555	18.0934	9.5191	4460900	12	0.0898609	0.160733	1.9628	1.48466	1.94476	1.35722	PF3D7_0317200.1-p1
23.4633	23.5268	23.7553	23.1245	23.1147	23.0331	23.6601	23.6472	23.6076	24.1133	24.1863	24.4031	22.38	287660000	88	2.20486	-0.491023	0.248465	0.0565275	2.20129	0.65243	PF3D7_0317600.1-p1
17.9423	17.6852	17.2465	18.0388	18.002	17.6582	18.8757	18.0534	17.3547	17.8891	17.7651	17.3746	3.629	5330200	13	0.509157	0.275007	0.412603	0.469975	0.0706402	0.0515773	PF3D7_0318100.1-p1
16.3946	16.7326	16.8115	17.1875	16.4939	16.8379	18.2694	18.2153	18.0683	16.3099	15.7301	17.7618	3.4286	1898600	6	0.336318	0.19354	3.39371	1.53812	0.0247271	-0.0456285	PF3D7_0318900.1-p1
16.8693	16.351	16.4358	16.4709	17.3531	16.5831	17.6952	17.3528	16.408	19.2191	19.6071	17.7159	2.4489	5676500	5	0.320364	0.250338	0.650423	0.599974	1.73163	2.29534	PF3D7_0319100.1-p1
17.8882	17.0943	17.6311	18.0909	18.3491	16.621	17.9472	17.8868	16.973	15.7926	17.1922	17.739	4.3347	2601900	6	0.0905018	0.149151	0.0568007	0.064511	0.431211	-0.629955	PF3D7_0319500.1-p1
18.9888	18.915	18.3096	19.4611	19.5391	17.7102	18.7758	18.2132	17.1449	18.984	18.9305	17.9706	60.526	7327900	15	0.0931415	0.165645	0.590456	-0.693209	0.0998719	-0.109467	PF3D7_0319600.1-p1
22.3819	22.3412	22.3102	22.1358	22.0908	21.8753	22.3856	22.3646	22.1411	22.3163	22.4208	22.269	323.31	455610000	290	1.69593	-0.310471	0.229217	-0.047355	0.0638477	-0.00907008	PF3D7_0320300.1-p1
21.1559	21.1294	20.1865	20.5053	20.3028	19.0688	18.4343	18.4448	16.6442	21.4304	21.4118	20.4853	111.08	44463000	53	0.718285	-0.864921	1.93181	-2.9828	0.253954	0.285278	PF3D7_0320500.1-p1
19.2985	19.4476	19.5235	19.9458	20.445	19.826	17.5595	17.6153	16.7874	17.2378	17.4675	16.5805	7.5307	9191100	11	1.49663	0.649051	2.80222	-2.10244	2.97852	-2.3279	PF3D7_0320700.1-p1
19.831	19.8763	19.9087	20.1267	20.0033	19.6885	21.652	21.4876	21.1926	21.1111	21.0931	20.9743	32.187	47685000	67	0.195883	0.0675017	3.49168	1.57208	4.78334	1.18751	PF3D7_0320800.1-p1
18.5321	18.2508	18.1776	18.6025	18.4313	18.037	17.9643	17.4772	17.2988	18.7344	18.5119	18.481	3.9122	6391700	9	0.0642605	0.0367997	1.5115	-0.740063	0.886924	0.255634	PF3D7_0321400.1-p1
16.3519	16.3699	16.4682	16.9427	17.1959	16.525	17.9213	17.8893	18.5345	18.2136	18.3439	17.1174	3.7363	1197500	3	1.16121	0.491184	2.89167	1.71836	1.72903	1.49499	PF3D7_0321500.1-p1
24.1064	23.9465	24.2204	23.1989	23.1962	23.1301	24.837	24.8961	24.7216	25.0599	25.1204	25.1756	109.41	509910000	146	3.42569	-0.916073	2.8133	0.727095	3.5476	1.02752	PF3D7_0322900.1-p1
21.2233	21.1661	21.56	18.9067	18.8804	18.5262	19.6709	20.0081	19.5071	21.7975	21.9843	21.8977	56.331	103790000	71	3.89974	-2.54535	2.93322	-1.58776	1.89728	0.576714	PF3D7_0323400.1-p1
20.2404	20.4345	20.4945	20.2405	20.2748	20.1918	20.5904	20.596	20.7679	20.6945	20.6673	20.8217	18.845	73901000	75	0.893803	-0.154095	1.27414	0.261606	1.69833	0.338043	PF3D7_0401800.1-p1
21.8691	21.7453	20.8015	20.3179	20.2667	19.0926	20.2455	20.0737	18.6586	22.2759	22.0482	21.7789	47.104	69738000	68	1.40658	-1.57954	1.39621	-1.81273	0.699697	0.562363	PF3D7_0402100.1-p1
19.5739	19.7173	19.3608	17.9551	16.1708	17.021	19.0665	17.8455	16.7928	19.8988	19.6979	19.1831	14.186	16011000	22	2.05026	-2.50172	1.16595	-1.64912	0.0624148	0.0425822	PF3D7_0402300.1-p1
20.479	20.7101	20.5676	19.9481	20.0634	19.9383	20.5035	20.4402	20.6408	20.3862	20.4909	20.5317	22.678	39885000	46	2.81151	-0.602289	0.25434	-0.0574087	0.65534	-0.115955	PF3D7_0402400.1-p1
18.0728	18.4493	18.2352	16.4285	16.7532	17.3799	18.3089	16.7607	18.0519	18.7965	18.5088	19.071	12.606	7494700	15	2.02002	-1.39856	0.482436	-0.545255	1.29368	0.539642	PF3D7_0403800.1-p1
20.0164	19.7639	19.5587	18.2589	18.0993	17.1515	19.3151	19.4309	18.9713	19.6482	19.5249	19.3095	26.835	26310000	51	2.20083	-1.94312	1.32326	-0.540572	0.797974	-0.285463	PF3D7_0404700.1-p1
20.1129	20.3408	20.2515	19.7667	19.6455	19.778	20.9461	20.9229	20.976	19.8398	20.0089	20.1035	16.588	43899000	42	2.51804	-0.504999	3.32866	0.713255	1.16015	-0.250961	PF3D7_0404900.1-p1
16.8036	16.8468	17.3356	16.8774	16.8217	16.9035	18.3678	18.0814	17.6893	17.51	17.3226	16.1827	3.4002	1807100	5	0.301667	-0.127832	1.80548	1.05082	0.0071609	0.00977898	PF3D7_0405100.1-p1
19.8457	19.3046	19.9728	18.9504	18.8676	15.7128	20.4539	20.3387	19.2615	19.377	19.2032	18.8733	24.336	25478000	33	0.793286	-1.86411	0.290892	0.310306	1.03484	-0.556534	PF3D7_0405900.1-p1
20.8677	20.9157	20.5913	21.052	20.767	20.0399	20.4735	20.2421	20.213	21.2832	21.0086	20.7144	132.3	102140000	141	0.209543	-0.171926	1.67974	-0.482026	0.473187	0.210518	PF3D7_0406100.1-p1
20.6444	20.4786	20.6009	22.2597	22.269	21.7921	21.7436	21.4759	20.6629	21.5877	21.5902	21.5106	44.417	55172000	40	3.12555	1.53231	1.02781	0.71951	4.21557	0.988182	PF3D7_0406200.1-p1
18.5565	18.5889	18.6148	20.2642	20.1453	20.0718	18.8843	17.2737	19.6665	20.4668	19.9981	19.8764	21.856	18135000	36	4.94405	1.57372	0.0100149	0.0214208	2.96819	1.52705	PF3D7_0406500.1-p1
16.4307	17.8703	17.1769	18.5389	18.5107	16.7165	18.6469	17.6909	17.0754	16.6876	17.755	16.783	6.7761	2337300	12	0.448062	0.762709	0.449234	0.645065	0.0539089	-0.0841109	PF3D7_0407200.1-p1
17.959	17.9769	18.1909	17.6754	18.2261	17.4648	17.9033	18.1874	17.9933	20.9672	20.3146	21.0856	22.763	22999000	14	0.457919	-0.253493	0.0433738	-0.0142574	3.4022	2.7469	PF3D7_0407800.1-p1
16.4629	16.327	16.142	16.5068	16.7479	16.451	16.8559	16.3806	16.7109	17.9922	17.6636	17.4709	5.3313	1949500	5	0.925989	0.257945	0.939043	0.338528	2.8447	1.39827	PF3D7_0408100.1-p1
26.5744	26.5906	26.6707	27.0097	26.9311	26.7483	27.3313	27.341	27.2022	27.3307	27.5609	27.4375	112.05	1428600000	109	1.57568	0.284438	3.64734	0.679574	3.47222	0.83112	PF3D7_0409600.1-p1
19.1328	19.261	18.9511	18.4851	18.106	16.857	19.4247	19.0386	18.4306	19.7496	19.6592	19.2957	35.303	18346000	42	1.22049	-1.29889	0.189876	-0.150323	1.28546	0.453211	PF3D7_0410300.1-p1
19.0753	18.957	19.4642	18.4223	18.5388	17.0705	19.519	19.0055	18.5183	18.7194	18.4327	18.4085	54.78	11977000	16	1.09601	-1.15497	0.175354	-0.151231	1.61509	-0.645293	PF3D7_0410600.1-p1
17.3238	16.7808	16.73	16.5388	18.156	16.5788	19.1415	18.6522	18.4232	17.3667	17.869	16.9656	4.8762	2268500	6	0.0922818	0.146322	2.4899	1.79413	0.635631	0.455565	PF3D7_0410800.1-p1
17.0643	17.1893	17.1061	17.1595	17.3571	17.5369	17.7819	17.7087	17.6293	17.4853	17.4171	17.4887	3.9415	4018700	12	0.94013	0.23122	3.28812	0.58667	2.85764	0.343754	PF3D7_0412200.1-p1
21.0846	21.1314	21.3603	20.796	20.7136	20.139	20.8444	20.8985	20.2278	21.4244	21.4121	21.2492	19.979	31935000	24	1.34446	-0.642591	1.0874	-0.535184	0.764483	0.169774	PF3D7_0413500.1-p1
22.362	22.3304	22.1717	22.0365	21.8994	21.1294	22.6671	22.5453	21.7349	22.3188	22.1572	21.7585	139.83	258980000	186	0.974285	-0.599614	0.0313	0.0277163	0.522328	-0.209895	PF3D7_0413600.1-p1
18.9583	19.2227	19.1671	20.4823	20.4799	19.2616	19.7373	19.0627	17.4383	19.3059	19.5673	19.1379	8.9546	12518000	17	1.08755	0.958566	0.208415	-0.369906	0.675424	0.221016	PF3D7_0413700.1-p1
17.1663	16.4062	16.7991	17.3943	17.602	17.3979	18.1207	17.999	17.6481	17.7942	17.709	16.4337	15.807	3133500	10	1.36923	0.674192	1.90953	1.13204	0.457888	0.521765	PF3D7_0413900.1-p1
21.6433	21.6476	21.5797	20.8685	20.7	19.2896	20.1847	20.0219	19.3522	21.8893	21.7852	21.268	121.13	59820000	60	1.25298	-1.33751	2.64162	-1.77061	0.0422254	0.0239633	PF3D7_0414900.1-p1
19.2549	19.1387	19.0611	19.0265	18.8616	18.416	18.8568	19.0709	19.2065	19.2574	19.3416	19.108	20.639	17168000	39	0.939831	-0.383531	0.386837	-0.106833	0.40234	0.0840772	PF3D7_0415000.1-p1
16.1391	16.4385	16.7246	17.2378	16.762	15.3412	17.3597	16.9542	17.7247	18.0248	17.733	16.5858	6.0018	1519400	8	0.0071481	0.0129363	1.50913	0.912109	1.011	1.01381	PF3D7_0416400.1-p1
25.7482	25.8095	25.6591	26.193	26.0941	25.5437	24.2641	24.3058	23.6569	25.7884	25.7108	25.4761	323.31	2074500000	430	0.422419	0.204652	2.82903	-1.66335	0.318616	-0.080534	PF3D7_0416800.1-p1
19.6246	19.4269	19.4897	19.7979	19.6209	19.5023	19.3523	19.1735	18.3382	19.8878	19.877	19.7084	38.863	32038000	47	0.538265	0.126644	0.813904	-0.559046	1.70955	0.310687	PF3D7_0417200.1-p1
18.797	17.3034	18.1461	19.8017	16.5011	20.1257	16.4827	20.4223	20.6185	20.8113	21.0819	20.3401	18.331	18661000	17	0.230724	0.727333	0.315927	1.09235	2.2748	2.66223	PF3D7_0417800.1-p1
21.8171	21.8632	21.7801	22.1962	22.1403	21.6651	22.2084	22.6591	17.8251	21.8291	21.7663	17.1291	17.426	37164000	8	0.457304	0.180421	0.23519	-0.922568	0.434347	-1.57863	PF3D7_0418500.1-p1
19.3979	19.3344	19.3061	18.2326	18.1129	17.0721	18.991	18.7849	18.8322	20.1848	20.2105	20.3528	123.16	53114000	84	1.85234	-1.54026	2.66191	-0.476785	3.97764	0.903245	PF3D7_0418600.1-p1
19.7132	20.0368	19.5995	18.0249	18.2033	17.7925	18.7748	18.9152	18.6444	19.7787	20.0895	19.6559	51.677	44611000	59	3.25686	-1.77629	2.5608	-1.00505	0.114883	0.0581665	PF3D7_0419400.1-p1
16.7227	17.0245	17.5868	17.5528	16.5399	17.424	18.3484	18.062	16.5555	17.2161	16.8257	18.4419	7.1758	2075100	5	0.0514379	0.0608571	0.372966	0.543903	0.28112	0.383219	PF3D7_0419500.1-p1
20.083	19.9855	20.5209	19.0824	19.0949	19.2778	20.8477	20.4318	20.5525	18.9604	19.2531	19.1278	7.8858	21479000	19	2.39081	-1.0448	0.941073	0.414151	2.3697	-1.08275	PF3D7_0419700.1-p1;REV__PF3D7_1116100.1-p1
16.7913	17.1452	16.7389	16.217	16.4416	16.8512	17.0459	17.1286	16.7768	18.0171	18.2944	16.5915	9.3324	1304300	3	0.796721	-0.388517	0.215284	0.0919571	0.614237	0.742534	PF3D7_0420300.1-p1
16.7174	17.8199	16.4755	16.797	18.2652	16.819	18.0957	16.6205	16.2125	18.2882	18.4586	17.5439	3.7895	3300500	4	0.171578	0.289446	0.0131235	-0.0280272	1.02588	1.09264	PF3D7_0420400.1-p1
18.1284	16.1132	16.5147	16.8652	16.9495	17.3407	18.8818	18.7781	17.7083	18.2431	16.5709	16.5046	4.5428	2730400	5	0.0737409	0.13301	1.00009	1.5373	0.0788134	0.187426	PF3D7_0420600.1-p1
17.0541	18.1717	17.548	17.653	17.0831	18.137	18.7799	19.1559	18.544	17.0812	17.8157	17.7385	4.3102	4922900	12	0.0249275	0.0330766	1.54249	1.23532	0.0393476	-0.0461604	PF3D7_0422100.1-p1
19.5676	19.561	19.5197	20.2591	20.2857	20.0871	19.9542	19.751	18.8777	20.7434	20.6506	20.355	10.821	24333000	23	3.30403	0.661183	0.022033	-0.0218232	3.02738	1.03357	PF3D7_0422300.1-p1
22.3324	22.3766	22.3757	22.2782	22.255	22.1937	22.2934	22.1624	22.0373	22.7452	22.7413	22.8596	115	232280000	128	1.82621	-0.119279	1.22881	-0.19721	3.27352	0.420476	PF3D7_0422400.1-p1
18.7903	18.9953	18.4108	18.598	18.6763	16.0832	18.6734	18.6512	18.456	18.6224	18.711	18.4063	14.901	8291200	14	0.472101	-0.946335	0.305702	-0.138596	0.322616	-0.152259	PF3D7_0422700.1-p1
20.8838	21.0558	21.1103	20.7263	20.6243	20.939	21.4174	21.2978	21.4151	20.1366	20.6298	20.7908	37.773	23511000	23	1.03408	-0.253469	1.98822	0.360137	1.12335	-0.497571	PF3D7_0423500.1-p1
19.9137	19.7318	19.7068	18.7179	16.8292	16.7092	18.4269	18.4439	18.5193	20.6296	20.6944	19.8478	14.374	29124000	29	1.64989	-2.36536	4.3054	-1.32073	1.01757	0.606481	PF3D7_0423800.1-p1
20.0439	20.1513	19.6737	17.7575	17.5183	16.4938	18.6122	18.4317	17.9035	20.53	20.501	19.9326	26.775	26897000	37	2.54562	-2.69976	2.50882	-1.64051	0.684693	0.364869	PF3D7_0424100.1-p1
22.8551	22.8876	22.9448	20.956	20.8519	20.5864	21.2529	21.3091	20.8249	23.1307	23.2377	23.0889	323.31	541610000	339	4.30299	-2.09775	3.46964	-1.76687	2.12102	0.256601	PF3D7_0424200.1-p1
18.2909	18.5261	18.1105	15.939	15.61	17.7839	16.4413	17.0073	16.2821	21.4058	20.881	20.8586	33.788	47112000	47	1.2732	-1.86488	2.63735	-1.73225	3.65643	2.73929	PF3D7_0424500.1-p1
21.8307	21.85	22.0484	20.9081	21.0082	21.0055	20.984	20.9932	20.7248	23.0378	23.0796	23.1323	38.961	187030000	112	3.58063	-0.935765	3.07278	-1.009	4.01706	1.17352	PF3D7_0424600.1-p1
18.391	18.2779	18.3225	19.1397	18.9909	19.0838	19.0989	18.7869	19.1857	18.723	18.9457	18.3017	19.198	21303000	37	3.77211	0.741008	2.28057	0.693371	0.785437	0.326338	PF3D7_0500800.1-p1
17.5733	18.6799	18.8719	16.7917	19.1568	18.6761	18.4251	18.7951	16.0813	19.516	19.4241	19.2146	6.0259	7464100	14	0.0705629	-0.166846	0.256859	-0.607878	1.14598	1.00985	PF3D7_0501000.1-p1
19.6222	19.6026	19.7349	18.8454	18.9596	18.568	19.6949	19.6588	19.2126	20.2956	20.3329	20.182	65.692	44738000	79	2.65672	-0.862214	0.33745	-0.131133	3.26145	0.616951	PF3D7_0501100.2-p1;PF3D7_0501100.1-p1
24.0362	24.0976	24.1049	24.3285	24.3168	23.5927	21.3892	21.1783	20.9894	25.2858	25.3236	25.1587	150.55	715160000	148	0.000280679	-0.000210444	4.79243	-2.89394	4.56698	1.17649	PF3D7_0501300.1-p1
22.5194	22.477	22.1463	21.9272	21.5417	20.4788	22.4413	22.5486	22.4004	22.5459	22.4971	21.8659	104.2	353470000	192	1.11581	-1.06501	0.261123	0.0825227	0.113667	-0.0779209	PF3D7_0501500.1-p1
25.4885	25.5031	25.4187	24.405	24.2381	24.1903	25.2471	25.1186	24.7856	25.74	25.7324	25.5464	323.31	1724600000	406	4.15461	-1.19233	1.3979	-0.419659	1.38234	0.202808	PF3D7_0501600.1-p1
21.2839	21.1933	21.1554	22.0889	21.8517	20.8176	20.0979	19.8953	18.7431	22.4464	22.4325	21.8711	144.4	117770000	68	0.405775	0.375193	1.73851	-1.6321	2.23789	1.03916	PF3D7_0502100.1-p1
16.7316	19.6972	19.7773	18.1939	16.6377	17.2241	17.2172	16.7658	16.0085	20.2208	20.2838	19.3574	18.085	8531500	11	0.557579	-1.38342	0.910183	-2.07149	0.510551	1.21865	PF3D7_0502400.1-p1
21.3173	21.1386	20.1166	21.2729	20.7837	19.612	20.5411	20.4131	20.5482	21.7207	21.5161	20.9752	140.12	44984000	50	0.185963	-0.301336	0.400977	-0.356703	0.556687	0.546495	PF3D7_0503400.1-p1
19.5016	19.4916	19.5303	19.3864	19.4625	19.6164	19.8879	19.862	19.7562	20.6122	20.5559	20.6048	34.577	54678000	59	0.101575	-0.0194073	2.83929	0.327524	6.0611	1.08316	PF3D7_0503500.1-p1
18.3287	18.2556	18.3317	17.6422	16.3659	18.189	18.7611	18.8181	19.0368	18.6042	18.4437	18.4899	7.9848	6133000	21	0.772058	-0.9063	2.53079	0.566673	1.73838	0.20728	PF3D7_0505100.1-p1
22.1101	21.9739	21.0271	20.6033	20.2583	20.279	16.7182	17.2849	16.9255	21.1571	17.1091	17.2773	14.766	22005000	14	1.67829	-1.3235	3.62562	-4.72754	1.09831	-3.18921	PF3D7_0505200.1-p1
17.9932	16.6995	17.5707	19.431	19.0785	17.4186	19.0875	18.4878	17.7823	18.3336	17.8267	17.3818	13.371	6857900	20	0.772985	1.22157	0.897288	1.03135	0.381363	0.42621	PF3D7_0505500.1-p1
16.4701	16.7685	16.4154	16.8058	16.7816	16.8187	16.8609	18.5391	17.2811	17.74	17.032	17.5815	5.5074	1110000	5	1.0687	0.250668	0.913023	1.00904	1.69422	0.89983	PF3D7_0506800.1-p1
18.8281	18.5012	19.0612	18.9526	18.564	18.202	19.814	19.6928	19.6021	18.6191	18.7575	18.7882	15.114	14644000	23	0.34224	-0.223953	2.19176	0.906122	0.166363	-0.0752614	PF3D7_0506900.1-p1
19.535	20.0983	19.8626	18.6756	19.0329	19.1932	19.5676	19.9973	19.6425	19.6157	19.6755	19.855	12.825	21882000	19	1.74272	-0.86472	0.173159	-0.09618	0.260184	-0.116543	PF3D7_0507100.1-p1
16.509	16.6942	16.9282	16.546	17.0002	17.7199	17.3707	16.7712	17.2242	17.7487	19.2315	19.7064	25.992	4521300	4	0.448733	0.378208	0.881787	0.411566	1.6545	2.18507	PF3D7_0507200.1-p1
20.4237	20.4739	20.739	18.7757	19.1465	18.5579	19.4589	19.5692	19.3951	20.819	20.7094	20.7943	14.653	46871000	56	3.01597	-1.7188	3.20174	-1.07114	1.03987	0.22871	PF3D7_0507500.1-p1
19.985	20.1576	20.082	20.1405	19.8777	19.0689	19.5519	20.075	19.2026	20.9776	21.1546	20.7741	60.371	69304000	87	0.508864	-0.37915	0.834899	-0.465023	2.75072	0.893921	PF3D7_0507600.1-p1
20.0821	20.065	19.7812	21.0007	20.6492	19.8272	20.1197	19.9862	19.1012	20.4928	20.3428	19.9332	64.14	64497000	85	0.645702	0.516258	0.291023	-0.240415	0.654585	0.280125	PF3D7_0507700.1-p1
20.665	20.5814	20.629	20.1963	19.815	19.3139	20.5797	20.4461	19.6188	20.0373	20.1733	19.574	15.175	28504000	37	1.52883	-0.850052	0.610535	-0.410295	1.72204	-0.696964	PF3D7_0508000.1-p1
18.3983	18.4736	18.4701	18.901	20.079	16.3771	18.6025	18.2564	17.2264	16.6238	16.1722	17.6883	8.4006	5008900	11	0.0014936	0.0049998	0.433195	-0.418936	1.64199	-1.61926	PF3D7_0508300.1-p1
19.1305	19.4313	19.1881	19.3517	18.9215	16.7104	19.2416	18.7195	17.8069	19.0048	18.6585	18.2427	16.509	9533000	18	0.487499	-0.922108	0.701954	-0.660655	1.20943	-0.614616	PF3D7_0509000.1-p1
18.9636	18.7537	19.1827	19.0394	18.673	17.2196	19.034	19.0821	18.8069	19.5661	19.3438	19.6078	20.643	18978000	28	0.503864	-0.655982	0.0170411	0.00770696	1.65475	0.539211	PF3D7_0509800.1-p1
16.4105	18.1117	17.063	16.5846	16.4968	16.7811	18.2247	18.3418	18.3699	17.1557	16.7739	16.3394	3.9999	1652100	6	0.499023	-0.574256	1.05504	1.11705	0.329008	-0.438706	PF3D7_0510100.1-p1
19.4155	19.4714	19.4747	19.9268	20.0833	19.9731	20.4886	20.548	20.3457	20.3666	20.3043	20.3842	54.453	66820000	74	3.37415	0.54056	4.04687	1.00692	5.07747	0.897828	PF3D7_0511800.1-p1
21.8301	21.8428	21.937	22.3942	22.3343	22.2286	22.4075	22.4231	22.3658	22.288	22.2393	22.0288	89.182	321740000	123	2.79639	0.449065	3.81939	0.528879	1.66232	0.315402	PF3D7_0512600.1-p1
16.9195	17.554	16.8067	18.8797	18.9996	18.5658	18.9134	19.0989	19.089	16.2296	16.9569	16.5745	2.9393	4521400	10	2.53145	1.72167	2.89373	1.94038	0.741226	-0.506357	PF3D7_0512700.1-p1
17.0533	17.5448	15.5759	18.1271	17.9293	16.3586	16.8662	17.6812	17.3598	16.8244	16.4238	15.9751	2.0727	2435000	4	0.386304	0.746983	0.380941	0.577723	0.189294	-0.316896	PF3D7_0513300.1-p1
16.7989	16.7084	16.6134	16.4868	17.3354	16.9415	17.893	17.7342	17.5178	17.0053	16.5763	17.5642	2.1917	680410	5	0.355292	0.21432	2.94261	1.00812	0.515073	0.34167	PF3D7_0513600.1-p1
20.502	20.3381	19.8058	21.5524	21.5409	20.69	21.1153	20.9165	20.1153	20.6701	20.4803	20.2194	64.896	48413000	55	1.37693	1.04578	0.604421	0.500356	0.414843	0.24128	PF3D7_0513800.1-p1
20.4772	20.8847	20.9655	19.1005	20.9132	20.6525	21.168	21.1697	20.7476	20.6396	20.6934	20.4949	5.1596	45351000	21	0.400222	-0.553761	0.540794	0.252608	0.4401	-0.166489	PF3D7_0515700.1-p1
21.4845	21.4674	21.778	21.8503	21.9111	22.1274	22.1502	22.1447	22.4476	22.4658	22.624	22.7962	34.312	125450000	52	1.37391	0.386286	2.03864	0.670893	2.78917	1.05204	PF3D7_0516200.1-p1
18.1118	18.6475	18.5255	18.8345	18.5741	18.2401	19.3629	19.3768	19.1741	18.4065	18.2549	15.8357	5.9598	8282100	10	0.197257	0.121272	2.12955	0.876305	0.475062	-0.92929	PF3D7_0516400.1-p1
20.0778	20.1661	20.0564	19.7612	19.8249	19.7413	20.2948	20.4352	20.0207	20.7294	20.7192	20.5285	97.228	115430000	124	2.82107	-0.32434	0.522515	0.150117	2.79587	0.558919	PF3D7_0516700.1-p1
21.8463	21.9218	21.8149	21.6399	21.7075	21.3659	21.4214	21.7902	21.7856	23.1294	23.1556	23.1319	28.879	155570000	50	1.24692	-0.28987	0.705813	-0.195241	5.5857	1.27802	PF3D7_0516900.1-p1
19.4663	19.4628	19.9291	20.2723	20.054	19.8527	21.0785	20.9138	20.2051	19.2926	19.5638	19.42	21.964	27299000	36	1.05199	0.440261	1.64164	1.11309	0.486363	-0.193953	PF3D7_0517000.1-p1
18.8656	18.5337	18.9863	18.2716	18.277	18.1362	18.8656	18.8954	18.6594	18.2842	18.5889	18.8774	5.7695	11096000	13	1.78035	-0.566973	0.025148	0.0115903	0.412379	-0.211735	PF3D7_0517700.1-p1
15.5772	16.4458	16.339	16.9925	17.8673	17.9891	17.8747	16.6881	18.3015	17.9713	18.4981	18.4862	5.1211	4236300	7	1.64001	1.49567	1.26925	1.50079	2.6083	2.19791	PF3D7_0518500.1-p1
20.0744	20.2612	20.2628	19.8393	19.7755	19.9553	21.5548	22.9243	21.5662	22.337	23.3088	23.489	3.4575	49561000	12	1.86134	-0.342763	1.77667	1.81561	2.84361	2.84544	PF3D7_0519400.1-p1
16.607	16.4849	16.7587	17.1255	15.2294	16.981	20.4456	20.5602	20.4609	20.3324	17.1209	20.2832	2.1424	14195000	11	0.100211	-0.171561	5.8179	3.87205	1.16026	2.62864	PF3D7_0520000.1-p1
24.082	24.1016	24.1136	23.9939	23.8727	23.6136	23.1584	23.0236	22.1294	24.2605	24.2921	24.0804	323.31	1358200000	347	1.13813	-0.272349	1.8328	-1.32859	0.774898	0.111936	PF3D7_0520900.1-p1
18.205	18.2679	18.0197	18.2671	18.4657	17.7639	18.4431	17.8076	17.2113	18.8696	18.642	18.218	25.116	10321000	37	0.0020229	0.00137393	0.400065	-0.343477	0.941134	0.41235	PF3D7_0521700.1-p1
20.1207	20.2172	20.4197	19.4379	19.544	19.7482	19.9762	20.222	20.2513	20.6495	20.7512	20.8637	41.411	85149000	88	2.22564	-0.675815	0.342902	-0.102694	2.0202	0.502291	PF3D7_0522100.1-p1
20.8071	20.8984	20.8478	21.191	21.0375	20.8519	20.8538	21.0526	20.7424	20.8486	20.7973	20.6081	114.41	166380000	181	0.799954	0.175716	0.123038	0.0318108	0.570684	-0.0997613	PF3D7_0523000.1-p1
20.1741	20.1673	20.1792	20.8447	20.7147	20.7044	20.9329	21.1935	20.5281	20.2722	20.0887	20.0208	5.0794	22224000	12	3.67271	0.581035	1.67119	0.711274	0.243332	-0.0463212	PF3D7_0523100.1-p1
18.6066	18.4897	19.0312	18.3047	18.3934	18.3071	19.5741	19.5899	19.0145	19.5622	19.5936	19.3898	8.646	16209000	25	1.05197	-0.374136	1.27862	0.683647	1.98929	0.806005	PF3D7_0523400.1-p1
21.9132	21.8441	21.8037	21.7958	21.7183	21.3911	22.2093	22.1559	22.1655	21.959	21.8998	21.746	323.31	296490000	317	0.787602	-0.218566	3.072	0.32325	0.072229	0.0146535	PF3D7_0524000.1-p1
20.8923	20.777	20.8235	20.5522	20.4662	20.3868	20.6525	20.4674	20.513	21.6568	21.3852	21.4399	74.608	155060000	129	2.46728	-0.362525	1.93627	-0.286635	2.75268	0.66303	PF3D7_0525100.1-p1
18.0367	18.067	18.2808	18.2875	18.4489	18.6183	18.5207	18.5338	18.3876	18.1858	17.8102	17.9802	6.5869	5542700	7	1.23933	0.323409	1.76425	0.352562	0.438821	-0.136087	PF3D7_0525400.1-p1
22.3778	22.2357	22.4184	21.7057	21.7232	21.5864	22.4677	22.5414	22.3526	22.018	22.205	22.1909	22.446	159350000	72	3.17961	-0.6722	0.635176	0.109914	1.18483	-0.205997	PF3D7_0525800.1-p1
20.5156	20.5677	20.5505	23.0173	23.0542	22.9064	22.1255	22.0678	22.048	20.5451	20.5099	20.489	306.62	352200000	274	6.09031	2.44804	6.18825	1.53586	0.596633	-0.0299142	PF3D7_0527000.1-p1
19.7379	19.5375	19.8026	19.5926	19.6216	19.5305	20.0124	19.9093	19.711	20.2872	20.3137	20.2934	61.512	31394000	44	0.589286	-0.111087	0.708704	0.184882	2.7828	0.605441	PF3D7_0527200.1-p1
16.3346	18.0759	17.9225	19.1929	18.8111	18.834	19.2791	19.9706	18.7817	16.4783	18.4367	15.7584	10.873	5005600	9	1.23681	1.50163	1.35589	1.89944	0.221333	-0.553195	PF3D7_0527500.1-p1
16.7512	18.4149	18.3626	18.7175	18.7644	18.8547	18.9966	19.5063	18.8916	16.629	18.569	18.5604	5.2032	4877100	7	0.788997	0.935965	1.04713	1.28858	0.0305167	0.0766074	PF3D7_0527600.1-p1
19.4199	19.5654	19.5903	18.3792	18.2937	18.3862	19.2087	19.1474	19.1978	21.525	21.5039	21.5019	93.713	124590000	104	4.36731	-1.17216	2.42113	-0.340548	5.49678	1.98508	PF3D7_0527900.1-p1
18.585	18.5687	18.9022	18.9058	18.5532	16.4456	19.4374	19.2284	18.9378	19.1802	19.0107	18.8065	10.785	10134000	21	0.389814	-0.717131	1.33331	0.515854	0.959332	0.313787	PF3D7_0528100.1-p1
16.9702	19.5526	16.9793	16.8727	17.3621	16.6273	17.7599	19.1443	18.9087	17.1673	16.582	16.7325	1.9489	4751600	4	0.423866	-0.880004	0.330454	0.770226	0.501731	-1.00678	PF3D7_0528200.1-p1
17.513	17.6934	16.4711	15.6586	16.7757	17.0924	16.7847	17.4264	16.9597	18.4681	17.5366	17.1103	2.3587	1499800	5	0.548679	-0.716955	0.14738	-0.168906	0.36139	0.479172	PF3D7_0528400.1-p1
19.1607	19.071	19.0538	19.0448	19.248	19.2956	19.7194	19.4202	19.4771	19.3189	19.1105	19.0572	8.7236	17339000	23	0.530652	0.100894	1.98188	0.443731	0.317189	0.0669734	PF3D7_0529000.1-p1
16.4658	16.3859	17.3178	18.0156	16.7427	16.384	18.9987	18.985	18.3565	16.6347	17.7257	17.0499	14.835	3924900	11	0.218478	0.324263	2.30824	2.05691	0.40183	0.413606	PF3D7_0529400.1-p1;PF3D7_0529400.2-p1
22.9974	23.0028	23.1477	23.5685	23.5208	22.8812	22.8056	22.6637	21.6726	22.5922	22.6845	22.4718	137.5	170100000	58	0.532173	0.274172	0.864556	-0.668711	2.38873	-0.466506	PF3D7_0532100.1-p1
20.5255	20.5088	20.6837	20.8703	20.923	20.8987	20.4618	20.464	20.3022	20.6072	20.8039	20.9329	24.547	70643000	60	2.30743	0.324629	0.990689	-0.163341	0.884693	0.20865	PF3D7_0532300.1-p1
17.3062	16.8972	15.1917	16.682	17.2768	17.1456	19.7477	19.4143	19.2562	19.318	19.1965	17.0522	7.8473	4499500	5	0.352272	0.569816	1.97658	3.00771	0.983819	2.05722	PF3D7_0532400.1-p1
15.1958	17.0316	17.3447	16.4113	15.9892	17.5045	18.2786	18.479	18.4248	17.5783	16.4948	17.6688	1.735	918890	2	0.0470003	0.110958	1.30217	1.87007	0.397678	0.723279	PF3D7_0631000.1-p1;PF3D7_0601600.1-p1
20.8793	20.4404	20.6597	21.5521	21.5908	22.4682	22.1834	22.0969	22.083	20.8426	20.3795	21.0103	9.2225	25541000	24	1.6913	1.21058	3.44076	1.46132	0.137097	0.0843531	PF3D7_0601900.1-p1
19.5883	19.447	19.3809	19.6168	19.4599	19.7118	20.3993	20.041	19.5315	19.3863	17.2694	17.1939	12.782	9386700	12	0.578569	0.124112	0.935863	0.518551	0.989707	-1.5222	PF3D7_0602200.1-p1
18.5799	18.5143	18.8311	18.6988	18.7936	18.6203	18.9426	18.797	18.4873	18.1797	18.2749	18.5224	9.4884	12339000	21	0.224556	0.0625095	0.239738	0.100597	1.05668	-0.31607	PF3D7_0603300.1-p1
21.2899	21.3118	21.373	21.0871	21.0158	21.1148	21.0949	21.0055	21.0505	21.6445	21.7695	21.6016	280.97	203470000	177	2.54844	-0.252346	2.80599	-0.274636	2.45708	0.346982	PF3D7_0603400.1-p1
18.3294	18.3842	18.4329	18.9329	18.7552	18.8578	19.2715	19.1515	18.8001	19.0363	19.1232	19.2239	24.875	23106000	36	2.84296	0.466436	2.05921	0.692176	3.56468	0.74564	PF3D7_0604500.1-p1
20.6993	20.6731	20.8201	21.2353	21.1334	20.8381	20.95	20.8432	20.3888	21.0785	21.1242	21.0568	67.763	86429000	91	1.24597	0.338102	0.00653462	-0.00354258	2.7042	0.355673	PF3D7_0605100.1-p1
18.662	18.5451	16.7527	19.4237	19.4128	16.5913	17.5097	17.7171	15.83	18.6387	18.5021	18.5873	19.914	6449200	19	0.163364	0.489337	0.490507	-0.967634	0.403392	0.589427	PF3D7_0605900.1-p1
17.3329	16.7761	16.7193	16.8253	16.6303	17.6518	17.534	17.5943	17.7396	17.52	17.618	16.7689	2.8438	3064500	5	0.0896153	0.0930112	1.5302	0.679881	0.468713	0.359508	PF3D7_0606600.1-p1
21.0205	20.987	21.0248	20.2491	20.2014	20.487	21.6448	21.7525	21.7311	21.8313	21.8187	21.8788	82.172	127110000	114	2.84366	-0.698251	4.42865	0.698689	5.54591	0.832175	PF3D7_0606700.1-p1
18.9672	18.9952	19.1979	19.3008	19.6083	19.1743	19.8312	19.813	19.5534	19.1433	19.2484	18.8575	4.2869	9324500	13	0.974576	0.30769	2.37905	0.679055	0.0757242	0.0296307	PF3D7_0606800.1-p1
16.7453	15.5488	17.2586	17.043	17.8051	16.5302	18.3047	18.5253	18.1517	16.5485	17.5743	15.5687	4.6367	3917200	8	0.41219	0.608522	1.60127	1.80969	0.0200458	0.046305	PF3D7_0607000.1-p1
16.7122	16.5833	15.9587	16.5417	16.4097	16.9538	22.8466	23.003	16.4634	17.3142	17.6813	16.2416	4.1324	10983000	6	0.311357	0.216985	0.93952	4.35291	0.603502	0.660953	PF3D7_0608310.1-p1
18.0818	16.3097	18.2109	18.5752	18.3162	17.2817	19.3918	19.4246	19.5408	18.448	18.3172	18.4386	4.2156	7985200	13	0.290161	0.523577	1.44908	1.9183	0.635955	0.867129	PF3D7_0608500.1-p1
24.0408	24.0225	24.0422	24.3707	24.2313	24.0067	24.0306	23.2689	23.6219	24.2575	24.4142	24.1474	323.31	996780000	404	0.722359	0.167707	0.831251	-0.394733	1.425	0.237849	PF3D7_0608700.1-p1
22.6909	22.7215	22.7789	23.6903	23.5909	23.4242	23.2066	23.1542	22.6735	22.358	22.3735	22.2616	190.15	579370000	253	3.29084	0.838028	0.752391	0.280972	3.10733	-0.399389	PF3D7_0608800.1-p1
18.2228	18.4606	18.3431	18.4578	18.0985	17.8831	19.1884	18.5785	18.3209	19.1472	19.105	18.3963	8.7266	13254000	14	0.467589	-0.195723	0.594014	0.353748	1.00229	0.540665	PF3D7_0608900.1-p1
17.2475	16.7282	16.6059	17.3768	17.1575	17.2916	18.7578	18.3599	18.3859	19.0883	19.0558	19.1328	18.923	10668000	23	0.938096	0.4148	2.6553	1.64069	3.45276	2.2318	PF3D7_0609000.1-p1
15.9572	16.9482	16.3832	15.2796	16.7423	16.7209	17.7952	17.8191	16.6643	19.1215	16.3293	19.1353	1.9227	3348000	3	0.117665	-0.181931	0.979185	0.996649	0.839432	1.76583	PF3D7_0610800.1-p1
21.3011	21.2376	21.4901	17.4034	21.6879	21.6257	21.6489	21.4387	21.6914	22.1863	22.5105	21.9774	6.0466	40456000	9	0.318471	-1.10392	1.0797	0.250038	2.15847	0.881791	PF3D7_0610900.1-p1
19.1616	19.45	19.3274	18.6653	17.6652	17.431	19.5431	19.5429	19.4011	18.9551	19.0881	19.133	32.649	12424000	23	1.63997	-1.39252	0.886196	0.182664	1.20476	-0.254283	PF3D7_0612100.1-p1
19.5896	19.7666	20.0613	19.2364	19.3059	19.4385	20.1893	20.3107	20.2086	19.3215	19.3607	19.4961	13.802	30907000	53	1.4817	-0.478937	1.40591	0.430351	1.31276	-0.413113	PF3D7_0612700.1-p1
18.5146	18.1631	18.2594	18.3702	18.2336	18.3941	18.6644	19.1236	17.4623	18.5861	18.4129	18.6239	13.085	7834000	18	0.0603996	0.0202408	0.0722431	0.104364	0.861515	0.228574	PF3D7_0613500.1-p1
16.5995	16.4414	17.1381	16.8194	16.2902	16.9305	17.7606	17.3239	16.7033	17.748	16.5649	16.455	2.6848	2150100	6	0.0553271	-0.0463333	0.651383	0.536216	0.158436	0.196296	PF3D7_0613700.1-p1
18.4998	18.9118	18.971	17.5327	17.814	16.0427	19.0403	18.7571	18.3436	18.5753	18.5543	18.6858	24.254	12628000	34	1.36587	-1.66443	0.116796	-0.0805295	0.543556	-0.189063	PF3D7_0613900.1-p1
20.6585	20.6881	20.9341	20.8252	20.8301	20.8585	21.4625	21.5379	21.6368	20.6938	20.8208	21.0779	56.985	86638000	94	0.36976	0.0777289	2.83352	0.785545	0.294969	0.103946	PF3D7_0614300.1-p1
16.3786	17.2857	16.719	16.7865	16.6314	17.1429	17.8953	16.5304	16.9915	19.0386	19.0708	19.2597	6.8589	3307500	7	0.0677757	0.0591857	0.290125	0.344644	2.98187	2.3286	PF3D7_0615700.1-p1
18.5636	18.6034	17.6506	17.3185	17.1529	16.8102	16.6297	16.755	16.2749	18.6724	18.4897	16.4965	6.5913	4437000	10	1.56964	-1.17872	2.13035	-1.71935	0.194303	-0.386381	PF3D7_0615800.1-p1
20.1747	20.302	20.3722	20.332	20.2778	19.9002	20.0477	19.8876	19.9764	20.2372	20.3637	20.2703	95.236	40015000	52	0.312815	-0.112979	1.86998	-0.312403	0.0363877	0.00742086	PF3D7_0616800.1-p1
19.8194	19.3716	19.651	19.5786	19.5149	19.0764	19.7518	19.9122	20.0478	17.6156	15.9641	19.445	5.175	15396000	12	0.474201	-0.224043	0.863713	0.289924	0.891695	-1.93912	PF3D7_0617200.1-p1
21.2681	21.3081	21.421	21.35	21.4104	21.4798	20.5879	20.7331	20.6061	21.6176	21.6652	21.6335	3.1023	39786000	16	0.614471	0.0809638	3.35972	-0.690032	2.51451	0.306354	PF3D7_0617800.1-p1;PF3D7_0320900.1-p1
23.3431	23.3673	23.3943	22.4363	22.4631	22.628	23.849	23.9527	23.9071	23.1778	23.2777	23.1494	38.474	159450000	72	3.8109	-0.8591	4.04819	0.534688	1.79407	-0.166611	PF3D7_0618000.1-p1
19.812	19.8741	20.0996	19.88	19.9343	19.8722	21.1233	20.2758	19.8134	21.9902	21.9827	21.9993	6.6092	52994000	22	0.136298	-0.0330588	0.53282	0.475602	4.71641	2.06217	PF3D7_0618300.1-p1
19.6726	19.8758	19.7314	19.3572	19.1008	19.0555	20.0391	19.8763	19.799	19.7936	19.7506	19.5548	66.034	21494000	36	2.20751	-0.588748	0.711403	0.14487	0.251327	-0.0602862	PF3D7_0618500.1-p1
22.8826	22.8451	22.7737	22.8555	22.8654	22.6446	22.9511	23.0313	23.0925	22.5755	22.6423	22.4001	323.31	902100000	515	0.224932	-0.0453218	1.67394	0.19114	1.69234	-0.29455	PF3D7_0619400.1-p1
19.9425	19.8883	19.9211	19.9966	19.7773	19.4321	19.8918	19.7919	19.3303	20.0459	20.062	19.9065	97.911	64992000	118	0.478689	-0.18197	0.638831	-0.245936	0.778394	0.0875149	PF3D7_0619500.1-p1
19.9365	19.9205	20.296	19.0409	18.6364	18.6391	19.77	19.7571	18.7691	19.9244	20.0671	20.2976	24.312	19872000	26	2.66626	-1.27885	0.810189	-0.618944	0.0992481	0.0453466	PF3D7_0620400.1-p1
16.9698	15.1656	16.2625	17.0716	16.7038	16.6726	18.8211	18.5394	17.1991	16.587	17.656	17.8089	9.6851	3959200	9	0.561288	0.683346	1.32575	2.05386	0.871344	1.218	PF3D7_0620700.1-p1
19.8021	19.8279	19.7337	18.5587	18.7476	18.9155	19.7712	19.9185	19.3804	20.0335	20.0292	20.0159	19.864	21483000	37	3.21676	-1.04731	0.236215	-0.0978928	2.94577	0.238284	PF3D7_0621100.1-p1
20.3872	20.3549	20.4561	21.1897	21.1935	20.895	20.3526	20.0502	19.7765	20.4702	20.6036	20.717	39.693	74711000	87	2.59142	0.693333	0.939692	-0.339639	1.2007	0.197519	PF3D7_0621200.1-p1
19.7823	19.7276	19.9043	20.2092	20.174	18.9816	20.1126	19.8579	18.5304	19.884	19.8538	19.5975	12.572	13535000	23	0.0133645	-0.0164439	0.243712	-0.304404	0.0891339	-0.0262731	PF3D7_0621800.1-p1
19.6726	19.4072	19.2682	19.3802	18.995	18.1401	19.6948	19.8182	18.9132	19.8214	19.8637	19.6103	45.203	27190000	50	0.726006	-0.610904	0.0284951	0.0260493	1.04319	0.315791	PF3D7_0621900.1-p1
19.0162	18.6844	18.5179	18.9684	18.7267	18.771	18.8671	18.7972	18.4182	19.3499	19.0397	18.5803	103.88	20692000	44	0.192732	0.082545	0.0790633	-0.0453478	0.396154	0.250497	PF3D7_0622800.1-p1
18.6533	18.6183	18.6841	18.8757	18.8766	18.8597	19.0998	18.8802	19.1668	19.2813	18.968	19.5269	6.8851	12962000	15	3.4201	0.218721	1.95913	0.396991	1.69124	0.606846	PF3D7_0623000.1-p1
19.2294	19.0324	19.5355	20.794	20.1572	19.172	16.8503	18.7013	16.9442	19.1216	18.9268	18.682	6.5146	11308000	12	0.717564	0.775334	1.33459	-1.76712	0.852044	-0.355611	PF3D7_0623500.1-p1
19.2271	19.2643	16.6071	19.624	19.6912	15.8228	16.2879	16.1823	18.5442	21.3896	21.1454	16.8026	28.033	15434000	20	0.00277563	0.0131817	0.510047	-1.36139	0.337286	1.41306	PF3D7_0623600.1-p1
19.6171	19.4856	19.4887	19.9836	19.8845	19.628	19.9392	19.9822	19.3748	20.0611	19.8858	19.6483	38.894	32368000	49	1.23747	0.301562	0.514048	0.234927	1.23507	0.334548	PF3D7_0624000.1-p1
17.8186	17.8754	17.786	17.9625	17.5506	16.9313	17.9195	17.8968	15.8189	18.0536	17.7357	16.0414	3.6672	3644500	12	0.501597	-0.345219	0.369137	-0.614932	0.367773	-0.54979	PF3D7_0624200.1-p1
20.5017	20.7017	20.4651	19.801	19.8353	19.4069	19.398	18.9579	18.5136	21.0789	21.1924	20.8192	28.05	45243000	43	2.30573	-0.875119	2.41646	-1.59967	1.63202	0.474	PF3D7_0625400.1-p1
17.5151	17.688	17.1382	18.6486	18.575	16.3943	18.6501	17.8522	17.5372	18.4069	18.4102	17.6491	9.4407	6138300	22	0.218916	0.425534	0.699733	0.566043	1.10757	0.708322	PF3D7_0626000.1-p1
17.1279	17.3126	17.1334	16.0362	16.2712	18.009	17.8269	17.8117	17.0054	17.7214	17.557	16.7524	2.5133	1741900	4	0.268221	-0.419152	0.570517	0.356688	0.190915	0.152269	PF3D7_0626100.1-p1
24.057	24.0423	24.0296	24.2219	24.1813	23.9046	24.1749	24.0745	23.8293	23.58	23.4825	23.4812	323.31	1571300000	523	0.234475	0.0596759	0.0561553	-0.0167389	4.01623	-0.528365	PF3D7_0626800.1-p1
16.7118	16.7222	16.6801	16.6746	16.8681	17.0121	18.0148	17.7005	18.1431	18.4797	18.5659	18.5365	16.108	5390700	11	0.676652	0.146866	3.15531	1.24807	6.45808	1.82264	PF3D7_0627100.1-p1
21.3539	21.3353	21.4001	22.6593	22.6027	22.2547	21.5133	21.5982	21.487	22.116	22.1592	22.0797	96.941	148490000	140	3.06043	1.14248	1.92909	0.169803	4.83093	0.755215	PF3D7_0627500.1-p1
19.5992	19.4871	19.5605	19.7139	19.704	19.5367	19.8791	19.5661	19.7518	19.8763	19.7291	19.5837	36.94	48277000	63	0.707212	0.102612	0.884408	0.18341	0.932688	0.180821	PF3D7_0627700.1-p1
21.5951	21.6806	21.7628	21.392	21.3678	21.1252	21.6038	21.4404	21.4242	22.0114	22.0142	22.0321	94.252	200400000	176	1.76479	-0.384481	1.19019	-0.189991	2.64872	0.33976	PF3D7_0627800.1-p1
20.3455	20.2012	20.2136	15.8528	16.2427	15.6526	19.1415	19.0229	18.6234	21.0394	21.0023	20.4883	252.07	157190000	227	4.76143	-4.33738	2.89951	-1.32414	1.4871	0.589893	PF3D7_0628100.1-p1
20.8792	21.1689	20.7664	20.4357	20.2236	19.9381	17.7789	16.0491	16.7369	16.3849	15.8243	18.4522	4.2372	19056000	10	1.77105	-0.739056	2.85717	-4.08325	2.12966	-4.05106	PF3D7_0628300.1-p1
19.2102	19.5345	18.8805	19.3902	19.4678	19.3127	19.9021	19.8431	19.8694	19.6153	19.6182	18.9999	26.642	21638000	39	0.39594	0.181802	1.60306	0.663128	0.294231	0.20275	PF3D7_0628600.1-p1
21.2175	21.2486	21.3646	20.76	20.8515	20.5613	20.5261	20.2602	20.7872	21.6316	21.7084	21.6385	116.78	103810000	102	2.33476	-0.552654	2.04548	-0.752423	2.77041	0.382598	PF3D7_0629100.1-p1
20.5723	20.4652	20.6451	20.3383	20.2013	19.9623	21.5259	21.1304	20.3218	20.4346	20.5267	20.4788	75.643	96328000	67	1.49714	-0.393567	0.531082	0.431854	0.619839	-0.0808264	PF3D7_0629200.1-p1
17.6366	16.6889	16.2434	16.455	16.9085	16.9048	17.896	17.7953	17.3059	17.9971	18.0475	17.8143	8.0945	2667600	8	0.0808596	-0.10018	0.835537	0.809442	1.23558	1.09667	PF3D7_0629800.1-p1
16.2587	17.2267	16.846	17.1996	16.3603	16.7687	16.157	19.0193	18.666	18.0833	15.7469	18.4144	2.7126	2973000	5	0.000801318	-0.000912984	0.548491	1.17031	0.291394	0.637703	PF3D7_0630400.1-p1
18.504	18.3745	18.5771	18.3943	18.8581	18.9	18.532	18.7373	18.8277	18.366	18.4024	18.3295	6.4958	6752900	16	0.602929	0.232246	0.946885	0.213818	0.883818	-0.119244	PF3D7_0630600.1-p1
16.6007	15.9305	16.8868	16.7862	16.5464	16.4556	16.0845	15.9752	16.8931	18.6101	18.3298	15.557	3.8511	2181100	4	0.153684	0.123401	0.141836	-0.155051	0.432918	1.02628	PF3D7_0702000.1-p1
22.2516	22.1461	22.4656	23.6881	23.7189	23.8582	23.611	23.567	23.6952	21.3183	21.5045	21.7768	323.31	197640000	59	3.77635	1.46732	3.72097	1.33664	2.00838	-0.754522	PF3D7_0702400.1-p1
21.2107	21.2987	21.5235	21.6806	21.7764	21.8777	22.676	22.5631	22.3369	20.1877	20.261	20.2733	135.38	107120000	73	1.78349	0.433917	3.00894	1.18103	3.46985	-1.10363	PF3D7_0702500.1-p1
17.1232	18.6532	16.3334	18.8534	18.7295	16.2272	19.1759	19.0229	18.6117	18.4182	17.9242	16.8174	9.0047	7115300	10	0.199586	0.566781	1.04947	1.5669	0.158211	0.349977	PF3D7_0703000.1-p1
19.8016	20.0113	19.9601	20.3418	20.3141	20.309	20.1806	20.2499	20.1865	20.2085	20.1807	20.2549	74.718	79507000	135	2.46659	0.397283	1.86512	0.281346	1.91563	0.290361	PF3D7_0703500.1-p1
19.5825	19.4802	19.5126	19.7343	19.9217	19.782	19.5157	19.4388	17.4423	19.5995	19.8915	19.7478	26.26	10299000	11	1.96772	0.28755	0.461787	-0.726194	1.16138	0.221143	PF3D7_0704200.1-p1
16.6732	16.5758	16.5212	17.7051	17.0226	16.3094	18.7732	18.7708	16.1958	16.6178	16.7233	16.5322	2.9997	3584800	5	0.448072	0.422274	0.701843	1.32321	0.184626	0.0343342	PF3D7_0704300.1-p1
18.0991	18.1314	18.2398	18.1	18.5085	18.3844	19.0733	19.1323	19.266	18.4226	18.4172	18.3735	28.536	16096000	36	0.609553	0.174175	3.82887	1.00043	2.2645	0.247627	PF3D7_0704400.1-p1
16.2398	16.3538	17.002	16.3359	16.2973	17.5314	18.408	18.3399	17.9771	18.2644	18.5466	17.827	13.183	4769700	14	0.150672	0.189704	2.48279	1.70984	2.21884	1.68085	PF3D7_0704600.1-p1
19.0337	19.4153	19.0396	18.7291	17.0771	17.0902	19.6895	19.4213	19.3117	19.5739	19.5943	19.176	25.954	19376000	29	1.27567	-1.53069	0.856645	0.311262	0.70046	0.285216	PF3D7_0704800.1-p1
17.8654	17.8485	16.9815	21.0511	20.7444	20.7237	20.9381	20.2364	20.261	18.2823	17.9307	17.273	58.871	41510000	63	3.34003	3.27458	2.84515	2.91337	0.251537	0.263574	PF3D7_0705400.1-p1
18.4375	18.5389	18.5116	18.1306	18.0118	17.8419	18.8764	19.0693	18.912	18.756	18.8349	19.1272	35.788	18026000	28	2.30905	-0.501228	2.62615	0.456596	1.6068	0.410066	PF3D7_0705500.1-p1
23.066	22.773	23.0486	23.3715	23.3652	23.2456	21.698	21.7739	21.6913	24.5118	24.8241	24.9544	3.7971	226870000	32	1.61589	0.364874	3.64146	-1.24149	3.42857	1.80088	PF3D7_0705700.1-p1
21.059	21.2089	20.9854	20.7737	20.8092	20.5961	21.1044	20.8526	20.6036	21.4139	21.3793	21.2035	82.834	186560000	198	1.73594	-0.358122	0.658224	-0.230897	1.25672	0.247803	PF3D7_0706000.1-p1
18.801	19.0089	19.3662	18.6221	18.5349	15.9138	18.5597	19.63	19.3098	19.6412	19.3166	18.9799	9.9203	12311000	16	0.689186	-1.36842	0.108998	0.107808	0.430286	0.2539	PF3D7_0706500.1-p1
19.6165	19.6636	19.7342	19.7499	19.6026	19.7023	20.2199	20.5892	20.6399	20.9206	20.9597	20.6844	16.632	33210000	36	0.0866651	0.0134977	2.39379	0.811556	3.66652	1.18346	PF3D7_0707200.1-p1
24.2279	24.5276	24.5204	23.2674	23.2054	23.0902	24.5995	24.3717	23.936	23.8826	23.968	24.0555	116.89	384550000	103	3.42579	-1.23765	0.219442	-0.122924	1.8383	-0.456624	PF3D7_0707300.1-p1
21.3629	21.4927	21.5467	20.807	20.8401	20.9232	21.4024	21.45	21.5538	21.54	21.581	21.6933	37.1	168100000	108	3.15617	-0.610647	0.0058861	0.00126584	0.899088	0.137341	PF3D7_0707700.1-p1
16.8379	17.1066	16.2697	16.6758	17.4446	17.6854	18.1442	16.9059	17.8235	18.4536	18.2945	17.1367	2.7281	2612000	7	0.606953	0.530545	0.929939	0.886509	1.19134	1.22355	PF3D7_0708000.1-p1
24.6679	24.6886	24.6867	25.3273	25.2559	24.9044	24.978	24.9013	24.8034	24.9668	24.9534	24.7763	323.31	3262100000	909	1.67294	0.481454	1.85783	0.213161	1.61438	0.217778	PF3D7_0708400.1-p1
20.3493	20.4866	20.3646	20.4486	20.4961	20.1848	20.6984	20.7362	20.2713	20.8558	20.8331	20.4653	181.74	135730000	156	0.0785918	-0.0236626	0.469808	0.168449	1.11744	0.317878	PF3D7_0708800.1-p1
19.4532	19.2936	19.5974	20.1697	19.8852	20.1447	19.8572	19.8789	19.8092	18.5757	18.649	18.9383	8.7998	14537000	23	2.09252	0.618475	1.94653	0.400377	2.17054	-0.72707	PF3D7_0709000.1-p1
20.2247	20.4048	19.8616	19.6117	19.4842	18.8461	20.3008	20.2403	20.3629	20.7634	20.5183	20.3274	90.744	38504000	41	1.38766	-0.849729	0.349164	0.137642	0.850394	0.372662	PF3D7_0709700.1-p1
16.8784	16.6886	17.057	17.195	16.5095	16.3847	18.2799	18.0275	17.9956	16.0239	17.102	17.506	18.564	5545600	11	0.259681	-0.178282	3.037	1.22632	0.00189169	0.00263659	PF3D7_0710100.1-p1
16.3291	17.6176	17.428	16.7478	17.5955	17.1909	19.75	19.8623	19.2794	18.5723	18.6752	18.9784	2.0483	5433700	7	0.0383881	0.0531966	2.32972	2.50568	1.73844	1.6171	PF3D7_0710600.1-p1
17.6153	17.3329	16.484	16.9106	16.447	17.2347	18.3751	17.6761	17.7001	17.5984	17.3016	17.3432	4.6593	3350900	8	0.274188	-0.279972	0.878063	0.773024	0.313555	0.270327	PF3D7_0711000.1-p1
19.5586	19.4691	19.878	20.2662	20.2276	20.2974	20.4291	20.6003	20.0554	19.3468	19.2572	19.3996	24.082	19918000	22	2.12495	0.628511	1.63297	0.726353	1.08007	-0.300728	PF3D7_0713700.1-p1
18.1685	16.2334	17.5803	18.2623	16.8807	16.1427	16.9985	18.3896	17.3161	18.8852	18.8425	18.3611	1.7376	3528700	4	0.0984827	-0.232157	0.123842	0.2407	1.07806	1.36884	PF3D7_0714000.1-p1
16.5155	16.577	18.121	19.1123	18.5875	18.3853	17.7869	17.8616	17.2626	18.9479	18.382	17.9615	3.3857	5266500	12	1.33714	1.62386	0.434281	0.565858	1.06855	1.35933	PF3D7_0714500.1-p1
18.8672	19.1286	18.7806	18.7771	18.7769	18.1601	18.7863	18.546	17.6664	19.574	19.5371	19.0757	85.764	17886000	37	0.699843	-0.35411	0.765956	-0.592579	1.15502	0.470114	PF3D7_0715300.1-p1
19.4497	19.4153	19.1644	19.8892	17.2165	19.2725	20.537	20.2471	19.3523	19.1204	17.0414	19.1582	107.53	11298000	22	0.271218	-0.550395	0.890266	0.702316	0.569452	-0.903125	PF3D7_0715900.1-p1
18.9126	18.7206	16.4208	18.3547	18.1399	16.4488	19.0095	18.9307	18.9526	18.6985	18.9182	18.8292	32.438	14542000	19	0.136362	-0.370181	0.518813	0.946273	0.423657	0.797268	PF3D7_0717500.1-p1
17.6943	17.6426	16.8587	18.0117	17.7822	16.0907	19.8769	19.2779	18.5187	17.6474	18.567	17.6837	21.316	7571600	15	0.0538366	-0.103633	1.72943	1.82599	0.632527	0.56754	PF3D7_0717600.1-p1
18.0885	18.3657	18.248	18.6141	18.2716	16.5775	17.8284	17.8657	17.5203	17.7689	17.8876	17.4064	8.8469	5793000	16	0.259054	-0.412999	1.66326	-0.495941	1.52445	-0.546457	PF3D7_0717700.1-p1
19.7297	19.5172	19.6942	19.5515	19.4022	18.859	19.594	19.7174	19.296	19.8735	19.5832	19.6193	4.7966	12983000	19	0.787483	-0.376146	0.323252	-0.111266	0.148697	0.0449301	PF3D7_0719600.1-p1
20.195	20.5319	17.1977	16.317	17.2266	20.2641	20.6526	20.5367	20.353	15.8857	20.4129	20.505	3.9409	17171000	9	0.35818	-1.37229	0.494713	1.20593	0.0704111	-0.373646	PF3D7_0719900.1-p1
19.4835	19.2797	18.8068	19.2202	19.2963	18.8224	18.5768	18.5802	18.5334	19.7944	19.1503	19.4615	24.845	22500000	41	0.112307	-0.0770028	1.44832	-0.626517	0.437021	0.278756	PF3D7_0720400.1-p1
18.4154	18.3817	18.2548	18.0513	16.6422	17.5005	18.5615	18.3507	18.3703	18.6013	18.9839	18.2478	8.1605	9631200	21	1.08464	-0.952615	0.390045	0.0768795	0.525164	0.260409	PF3D7_0720700.1-p1
18.9156	19.0211	19.0748	20.7961	20.8847	20.9106	21.1926	21.1296	20.645	19.0323	19.305	19.1276	52.004	28249000	32	5.24329	1.85999	3.42297	1.98526	0.749953	0.151159	PF3D7_0721100.1-p1
23.3615	23.5081	23.4832	22.9874	22.9392	23.2144	23.9967	23.9991	24.1366	24.2685	24.6059	24.67	97.455	298350000	70	1.86307	-0.403908	3.10414	0.593217	2.88406	1.06385	PF3D7_0721600.1-p1
16.9927	17.1019	17.2079	16.9114	17.3694	16.7101	17.353	17.2669	17.408	19.3331	19.3861	19.7191	2.1521	7182200	11	0.194723	-0.10384	1.5022	0.24183	4.20414	2.37862	PF3D7_0722000.1-p1
20.9559	20.8224	20.9474	20.1994	20.3271	20.119	21.1267	21.183	21.0225	20.7978	21.0731	20.935	53.775	89742000	68	3.13275	-0.693418	1.46969	0.202162	0.106783	0.0267595	PF3D7_0722200.1-p1
18.9287	19.1488	19.2574	18.9952	18.9359	19.1966	19.6208	19.7531	18.8689	18.2388	18.2905	18.8124	7.102	17665000	20	0.214961	-0.069032	0.445796	0.302652	1.48592	-0.66438	PF3D7_0722400.1-p1
22.474	23.4509	23.8586	24.1808	25.028	24.788	25.1091	25.5429	25.3027	24.528	24.8137	25.1293	11.663	251140000	26	1.3614	1.40442	2.05964	2.05706	1.60523	1.56249	PF3D7_0723300.1-p1
16.2659	16.6499	16.6179	16.9517	16.8569	16.9092	18.962	18.8253	18.9144	15.8092	17.0437	16.6981	11.261	3541200	9	1.45441	0.394735	4.29592	2.38935	0.00489867	0.00579898	PF3D7_0723800.1-p1
18.2389	18.0509	17.352	16.4058	15.9477	16.3657	17.2963	17.2091	17.0117	18.4993	18.6943	17.9829	4.0695	4015400	6	2.22868	-1.64085	1.17808	-0.708196	0.676876	0.511526	PF3D7_0723900.1-p1
20.5597	20.512	20.5436	20.344	17.0743	16.8594	17.2985	17.2113	17.4267	21.97	21.38	17.2815	3.0587	21237000	15	1.01825	-2.44588	6.03079	-3.22628	0.0783757	-0.327944	PF3D7_0725400.1-p1
19.15	19.0814	19.4306	18.6059	16.7337	16.4636	19.0541	18.8338	18.7785	19.9758	19.8927	19.8011	21.442	16633000	24	1.33938	-1.95293	1.14732	-0.331851	2.31979	0.669199	PF3D7_0726400.1-p1
19.8834	19.8234	19.9676	19.9173	19.9813	19.9316	20.1959	20.2096	19.9776	20.0474	19.997	19.9281	168.79	98217000	152	0.490389	0.0519117	1.2875	0.236206	0.850551	0.0993633	PF3D7_0726500.1-p1
19.0192	18.7772	18.3332	19.6491	19.4926	16.6476	19.653	19.578	19.7563	19.1668	19.0303	18.7836	41.211	12271000	27	0.0386784	-0.113456	1.99612	0.95256	0.545118	0.283697	PF3D7_0727400.1-p1
17.0481	16.2144	16.8347	17.0754	17.3538	16.263	17.6578	18.3647	17.594	16.7744	17.0779	15.9573	1.9364	2169600	3	0.183553	0.198306	1.5393	1.17311	0.0810666	-0.0958732	PF3D7_0727800.1-p1
17.0473	16.8152	15.9169	16.5911	16.5928	16.0413	18.1283	18.0194	16.72	18.4985	18.8163	18.5793	10.862	6887000	17	0.179916	-0.184755	0.840005	1.02946	2.32924	2.03822	PF3D7_0727900.1-p1
18.0791	18.556	18.5774	18.9032	18.7712	18.466	18.9899	20.0022	20.0479	18.612	18.5523	18.1193	8.3365	9361900	10	0.675758	0.309343	1.54105	1.27586	0.0356869	0.0237039	PF3D7_0728000.1-p1
17.3781	17.6536	17.0541	17.2924	15.7226	16.9383	18.1702	18.2978	17.8009	17.6673	17.4803	17.7371	14.49	4058900	16	0.633174	-0.710884	1.47637	0.727673	0.633474	0.266293	PF3D7_0730200.1-p1
18.0347	18.5056	18.5349	17.0653	16.8577	16.7342	18.8656	18.1116	16.6612	18.9084	18.9682	18.562	5.524	7471700	11	2.83761	-1.47267	0.29045	-0.478956	1.03792	0.454465	PF3D7_0730300.1-p1
20.7726	21.0458	20.9009	20.4282	20.0013	18.9184	17.8771	17.8005	16.3103	21.4599	21.4439	20.8708	13.135	31489000	34	1.15834	-1.12382	2.64318	-3.57711	0.774762	0.351776	PF3D7_0730400.1-p1
17.4156	16.8559	16.7103	16.343	16.3078	17.2696	17.4314	18.1016	18.0567	18.2896	18.0886	18.0363	3.958	2395700	7	0.391475	-0.353791	1.3338	0.86935	2.12839	1.14426	PF3D7_0730500.1-p1
20.5949	20.6045	20.8733	20.8266	20.7738	20.5294	20.1173	19.7741	19.7341	21.5075	21.6651	21.5825	87.099	54564000	46	0.0504802	0.0189985	2.23454	-0.815711	3.03015	0.894108	PF3D7_0730800.1-p1
26.6982	26.7871	26.9802	26.7095	26.6935	26.7561	27.2822	27.296	27.2897	27.8961	27.9827	27.9006	323.31	2357500000	316	0.526373	-0.102109	2.3042	0.4675	3.63728	1.10465	PF3D7_0730900.1-p1
18.3879	18.4977	18.0522	17.1196	17.9612	17.4422	17.0327	17.3467	17.4989	18.624	18.5882	18.241	23.512	4940800	13	1.34718	-0.804949	2.22048	-1.01986	0.401137	0.171776	PF3D7_0731100.1-p1
16.4786	16.3041	16.568	17.4855	16.9404	17.441	15.9066	16.9407	16.5898	19.5784	19.8184	19.5375	2.3356	4270300	5	1.92776	0.838717	0.030928	0.0287685	4.97105	3.19454	PF3D7_0731200.1-p1
21.6904	21.6775	21.8851	19.9078	20.0502	20.0255	20.8141	20.6285	20.4824	21.4274	21.5996	21.5649	205.59	228090000	213	4.5889	-1.75651	3.15898	-1.10938	1.21411	-0.220381	PF3D7_0731500.1-p1
21.5516	21.4829	21.575	20.8151	20.7537	20.2993	21.4714	21.3557	20.6463	21.849	21.7191	21.4953	57.204	174410000	129	2.28423	-0.913814	0.661345	-0.378686	0.638341	0.151295	PF3D7_0731600.1-p1;PF3D7_0215300.1-p1
22.11	22.4856	22.4183	20.0768	20.3286	20.4126	19.3675	17.18	18.7499	23.3711	23.0981	23.0276	40.899	209540000	86	3.75359	-2.0653	2.38571	-3.90549	2.21696	0.827633	PF3D7_0801000.1-p1
19.8751	19.9478	20.1862	20.1362	20.1783	20.3408	20.8615	21.0056	20.7504	19.9532	19.9482	20.0039	33.685	45264000	66	0.890368	0.215436	2.72205	0.869507	0.133148	-0.0345758	PF3D7_0801800.1-p1
19.8161	19.9156	19.8915	20.5595	20.5594	19.9449	19.8677	19.7427	19.1875	20.6877	20.6905	20.3807	70.336	81723000	98	1.09056	0.480162	0.580753	-0.275119	2.57534	0.711877	PF3D7_0802000.1-p1
17.5667	16.4914	15.6895	16.5544	16.8306	16.665	21.1896	21.0535	21.1632	20.8852	20.8487	21.0491	3.0564	13135000	8	0.0637498	0.100763	2.94855	4.55285	2.86557	4.34512	PF3D7_0802600.1-p1
18.8192	19.0405	18.7657	19.0108	19.1097	18.6978	18.8506	15.794	15.9147	18.9971	18.5693	18.1836	8.3757	10185000	12	0.161083	0.0643063	0.94313	-2.02203	0.512524	-0.291786	PF3D7_0802800.1-p1
18.0327	18.3554	18.11	18.282	18.2764	18.5764	19.8164	19.796	19.0128	18.6841	18.7179	18.8761	4.9058	7869400	11	0.696429	0.212225	2.08854	1.3757	2.18891	0.593323	PF3D7_0803200.1-p1
19.701	20.0186	20.2397	18.4961	19.0962	18.8286	18.9711	18.8156	18.8605	19.9478	19.7955	19.7726	20.391	31412000	40	2.14058	-1.17949	2.60546	-1.10405	0.373819	-0.14781	PF3D7_0803500.1-p1
20.1534	19.9732	20.013	19.5258	19.5347	19.0942	19.7929	19.8675	19.8555	20.058	19.8585	19.6791	32.055	46671000	56	1.88443	-0.661676	1.60566	-0.207935	0.673047	-0.181373	PF3D7_0803700.1-p1
18.2963	18.594	18.5785	17.9232	17.8374	18.0479	19.8285	19.0845	20.1038	18.4917	18.7611	17.6866	3.8879	5857000	11	2.0745	-0.553448	1.6821	1.18266	0.201993	-0.176523	PF3D7_0803800.1-p1
16.4159	16.9707	16.8355	17.6357	16.6912	15.639	18.3536	18.2243	18.1347	18.683	19.1124	18.962	10.622	5843400	12	0.0487692	-0.0853885	2.95393	1.49683	3.31899	2.17841	PF3D7_0804500.1-p1
20.1473	19.9829	19.9232	20.2121	20.0064	19.8843	20.5703	20.5298	20.8153	20.1363	20.2955	19.9005	92.529	41421000	54	0.048232	0.0164337	2.29141	0.620681	0.281807	0.092975	PF3D7_0804900.1-p1
20.2367	20.2995	20.4327	21.3131	21.3588	21.2585	21.7364	21.7984	21.7312	20.7429	20.67	20.7495	109.31	231180000	222	3.96952	0.987199	4.69069	1.43241	2.48903	0.397863	PF3D7_0805700.1-p1
18.5216	18.4907	18.4595	18.4053	18.397	18.2868	18.8598	18.6398	18.5767	18.8484	18.7691	18.43	38.043	20120000	47	1.40946	-0.127599	1.08046	0.201501	0.672272	0.19188	PF3D7_0806300.1-p1
20.7192	20.7873	20.9189	20.3741	20.3839	20.3424	20.8136	20.6384	20.6735	21.0573	21.0454	21.1089	101	98524000	90	2.74344	-0.441647	0.55874	-0.099987	1.87878	0.262047	PF3D7_0806500.1-p1
20.2166	20.3606	20.2299	20.3909	20.4162	20.0193	20.9401	20.799	20.2318	20.5398	20.509	20.4624	55.864	80966000	135	0.0157049	0.00645574	0.811215	0.387932	1.99509	0.234753	PF3D7_0806800.1-p1
21.9601	22.0377	21.9427	22.3736	22.2689	22.223	22.0017	22.0138	21.9828	22.182	22.2056	22.1833	22.229	169710000	95	2.35268	0.308289	0.249587	0.0192623	2.64858	0.210081	PF3D7_0807300.1-p1
16.8505	18.1753	16.2803	16.492	16.3706	18.6548	19.9056	20.3178	19.7503	17.1487	18.8006	18.6822	8.8956	9878900	13	0.0253625	0.0704549	2.10322	2.88919	0.647708	1.10848	PF3D7_0807500.1-p1
20.5384	20.5299	20.2126	20.3132	20.2182	19.5183	21.2622	21.2047	21.1121	20.487	20.519	19.9362	149.34	78765000	95	0.684797	-0.410429	2.56772	0.766034	0.200014	-0.112922	PF3D7_0807800.1-p1
21.1232	21.0785	21.2035	21.3071	21.0962	20.8341	20.8158	20.6958	20.6705	20.904	21.033	20.9841	61.171	74710000	92	0.146885	-0.0559209	2.67046	-0.407651	1.43078	-0.161348	PF3D7_0807900.1-p1
18.2043	18.284	18.2347	18.528	18.4094	18.0341	18.8941	18.8806	19.0551	19.0744	19.2744	18.981	9.9471	13769000	20	0.213428	0.0828253	3.49757	0.702227	3.19892	0.868956	PF3D7_0808100.1-p1
19.5258	19.5748	19.4961	16.924	16.1367	15.9152	16.5379	18.8095	18.7134	19.3462	19.6027	19.3485	71.611	12625000	20	3.32403	-3.20691	0.953659	-1.51194	0.493346	-0.0997353	PF3D7_0808200.1-p1
20.4755	20.4472	20.434	20.1521	20.0714	19.8334	21.1877	21.2739	21.0639	20.4912	20.6043	19.8123	28.212	33910000	28	1.96277	-0.433226	3.50544	0.722998	0.237841	-0.149616	PF3D7_0808400.1-p1
19.4979	19.4476	19.5026	18.8815	18.9155	18.8333	19.3992	19.5094	19.8792	19.7783	19.9731	19.7677	11.783	17286000	34	4.47096	-0.605922	0.316833	0.11318	2.17682	0.356966	PF3D7_0810300.1-p1
17.187	16.2406	17.9495	17.2584	16.2208	16.7491	18.5078	18.5725	18.3449	18.3458	18.0235	17.1475	3.9404	4292100	11	0.264549	-0.382947	1.26899	1.34937	0.512241	0.713236	PF3D7_0810600.1-p1
20.643	20.6252	20.3799	20.594	20.484	20.0886	20.6237	20.6325	20.5676	20.7002	20.6698	20.3116	54.841	40582000	78	0.385196	-0.160486	0.268364	0.058555	0.0247592	0.0111624	PF3D7_0810800.1-p1
19.0391	19.2737	19.3228	19.0238	19.1302	19.1691	19.7601	19.7241	19.7085	19.4913	19.3664	19.4635	11.28	21058000	23	0.460542	-0.104184	2.36859	0.519026	1.12699	0.228501	PF3D7_0811000.1-p1
18.8985	18.7456	18.7008	20.0009	19.793	18.4203	19.5635	19.1586	18.0469	18.728	18.6176	17.9588	49.31	22155000	60	0.552461	0.623097	0.112021	0.14138	0.63141	-0.346847	PF3D7_0811200.1-p1
22.381	17.0256	22.4173	22.5058	22.4524	16.9909	22.3657	22.1361	17.6782	22.1935	22.3812	22.2095	4.454	47286000	11	0.00534269	0.0417417	0.0167416	0.118696	0.388859	1.6534	PF3D7_0811300.1-p1
19.8182	19.8932	18.3557	19.8271	19.3605	19.5054	19.9941	16.4369	20.1454	19.6996	19.7646	19.7554	9.4851	16287000	20	0.149778	0.208631	0.1403	-0.496909	0.313462	0.384141	PF3D7_0811400.1-p1
18.7188	18.8776	19.7003	18.7447	18.9882	18.4534	19.4985	18.8899	19.177	19.1525	18.6175	19.4533	4.9704	8530800	13	0.469795	-0.370159	0.0907935	0.0895634	0.0209188	-0.0244865	PF3D7_0811500.1-p1
19.4208	19.4261	19.649	18.9143	18.8637	18.5497	20.0556	19.8789	19.6669	20.0177	20.0402	20.0544	36.71	49017000	69	2.21281	-0.722736	1.27844	0.368528	2.68093	0.538819	PF3D7_0811600.1-p1
22.0668	22.1441	21.9482	22.3389	22.2401	21.5921	22.4469	22.5699	21.9435	22.0649	22.2585	22.0261	169.94	167900000	130	0.00539227	0.00396601	0.597713	0.267056	0.278013	0.063434	PF3D7_0812400.1-p1
17.1971	18.9974	18.6167	18.0946	17.7885	17.1648	18.1465	19.0175	17.5704	20.9185	21.1929	20.6186	27.228	23601000	32	0.407348	-0.587796	0.012246	-0.0256106	2.00259	2.63959	PF3D7_0812500.1-p1
20.2112	20.211	20.4169	17.2684	19.4643	20.0203	18.9655	16.6408	17.2329	20.0531	20.3943	20.9408	15.982	20900000	14	0.741327	-1.36204	1.72068	-2.66661	0.274642	0.18305	PF3D7_0813000.1-p1
16.6115	17.3956	16.9189	16.6865	17.4722	16.5208	16.7382	20.2134	17.2065	19.062	19.0759	18.9484	6.5201	9270300	6	0.0778926	-0.082194	0.411576	1.07736	3.04845	2.05343	PF3D7_0813400.1-p1
20.6114	20.6295	20.5786	21.833	21.8501	21.5975	21.2792	21.1412	21.1747	21.3833	21.4304	21.4296	144.07	149150000	164	3.81244	1.15371	3.74662	0.591899	5.518	0.807961	PF3D7_0813500.1-p1
21.8497	21.9855	22.1542	22.1768	22.1288	22.1703	22.2523	22.1271	22.2432	23.3024	23.4041	23.4255	25.988	207530000	74	0.842271	0.162157	1.02279	0.211063	3.86867	1.38085	PF3D7_0813900.1-p1
18.9417	19.1154	16.8081	18.7389	17.0204	17.9432	20.3857	20.7178	20.8509	20.0084	19.7384	19.5509	4.0353	13348000	11	0.163317	-0.387564	1.45425	2.36308	0.915471	1.47749	PF3D7_0814000.1-p1
20.2404	20.3183	19.6168	20.1021	19.921	19.7636	20.2662	19.8231	20.4025	20.4381	20.5283	20.0519	110.76	35415000	60	0.206522	-0.129574	0.137916	0.105476	0.455877	0.280952	PF3D7_0815200.1-p1
18.395	16.4543	17.9167	17.4106	15.8158	17.5107	16.7771	18.1241	18.1481	18.1471	18.3087	18.0211	16.176	5504000	10	0.350429	-0.676284	0.0436055	0.0944417	0.410898	0.570286	PF3D7_0815800.1-p1
20.444	20.4879	20.4304	21.2923	21.1344	20.2096	20.5642	20.9905	20.586	20.7169	20.8818	20.15	43.138	34074000	57	0.556735	0.424673	0.863978	0.25949	0.226746	0.128836	PF3D7_0816600.1-p1
17.3402	17.5474	16.6674	16.9003	17.6299	16.9457	17.0643	16.6804	16.6491	18.6959	18.9032	18.582	16.451	6187200	14	0.0248475	-0.0263742	0.58034	-0.387075	2.2656	1.54205	PF3D7_0817700.1-p1
20.3979	20.3771	20.6941	18.7713	18.8205	19.0764	20.5272	20.8345	21.0976	20.6526	20.7819	20.6673	17.135	56048000	55	3.48354	-1.6003	0.784619	0.330046	0.891919	0.210917	PF3D7_0818100.1-p1
23.4566	23.5934	23.6918	23.9217	23.8492	23.8507	24.3132	24.1676	24.2169	23.86	23.6843	23.692	323.31	947120000	291	1.81333	0.293254	2.89882	0.651947	0.860282	0.164832	PF3D7_0818200.1-p1
16.8266	16.3913	16.3437	15.9949	16.2979	16.7964	16.35	16.9729	16.6528	17.9524	17.9436	18.0343	17.731	2349900	10	0.219386	-0.157476	0.228563	0.138049	3.131	1.45622	PF3D7_0818600.1-p1
25.0307	25.0517	25.1904	25.0738	25.0753	24.9894	26.0988	26.0331	25.9915	25.3086	25.4206	25.4559	323.31	5651600000	1074	0.318474	-0.0447731	4.05909	0.950204	1.97969	0.304099	PF3D7_0818900.1-p1
22.2719	21.8765	21.9324	21.5546	21.6465	21.2491	22.2682	22.0795	21.9269	21.8879	21.9783	21.6614	323.31	156130000	141	1.46353	-0.543501	0.152564	0.0646191	0.52143	-0.184417	PF3D7_0819600.1-p1
17.7522	17.538	17.6121	18.1361	18.108	17.7614	20.8941	20.6866	20.5	17.5545	17.7794	18.001	25.003	19455000	31	1.26989	0.367774	4.71395	3.05948	0.430166	0.144213	PF3D7_0821000.1-p1
22.2872	22.4077	22.5147	22.3602	22.2739	22.3319	22.4205	22.3936	22.3338	23.0996	22.9455	23.5537	7.6039	82278000	16	0.503822	-0.0811793	0.10492	-0.0205421	1.82981	0.796394	PF3D7_0821400.1-p1
15.9156	17.8578	16.1076	17.1168	17.1235	16.7182	18.854	18.7794	18.7614	18.4382	17.6619	18.5938	4.1396	4871500	7	0.221575	0.359145	1.60793	2.17129	1.10644	1.60426	PF3D7_0821600.1-p1
20.2417	20.0807	19.4997	20.0239	19.7945	16.5484	20.3107	20.0046	19.5362	19.9192	19.6466	19.2032	25.634	11198000	13	0.430359	-1.15177	0.0101648	0.00982857	0.499238	-0.35103	PF3D7_0821700.1-p1
19.3531	19.2172	16.1926	20.0333	20.446	20.0793	20.1581	20.0128	19.8263	19.1512	17.1858	17.0906	3.3461	11192000	7	0.864122	1.93191	0.776079	1.74476	0.13315	-0.445093	PF3D7_0821800.1-p1
20.3515	20.4033	20.6453	20.5031	20.5212	20.4663	20.8486	20.8344	20.9491	20.6979	20.7621	20.7933	41.619	95100000	101	0.11963	0.0301774	1.86814	0.410653	1.39881	0.284389	PF3D7_0822600.1-p1
17.0445	16.8279	17.4558	18.1192	17.9324	18.0986	17.996	18.8955	18.1696	18.0532	18.3019	18.1063	2.0326	4475800	3	2.08305	0.940651	1.70195	1.24428	2.19968	1.04439	PF3D7_0822800.1-p1
20.2964	20.402	20.5208	19.1937	19.3134	19.1062	20.4053	20.2544	19.9909	20.1327	20.1231	20.2336	25.732	51391000	72	3.77168	-1.20193	0.62016	-0.189484	1.52161	-0.243215	PF3D7_0822900.1-p1
16.7032	17.1659	19.0898	19.217	19.355	18.9797	19.0706	18.9523	19.2748	18.6504	16.7598	18.5227	7.565	8435400	9	0.970592	1.53091	0.916677	1.44624	0.124808	0.324653	PF3D7_0823200.1-p1
20.2383	20.1159	19.9252	18.91	18.8781	17.8774	21.4767	21.4839	21.2515	19.6707	19.8466	19.6758	135.62	75975000	87	1.92577	-1.538	3.41597	1.31087	1.54674	-0.362122	PF3D7_0823800.1-p1
16.562	17.1761	16.9997	16.7776	17.1684	18.1673	17.0172	19.9469	20.1123	17.0888	15.5568	17.2451	3.3983	2660500	4	0.434064	0.45845	0.968674	2.11287	0.190043	-0.282369	PF3D7_0823900.1-p1
19.2366	19.4094	19.5709	20.5636	20.0966	19.9618	20.7864	20.3547	19.5916	19.261	19.2947	19.1112	10.042	17253000	16	1.75086	0.801767	1.08805	0.838622	0.753616	-0.183325	PF3D7_0824400.1-p1
15.69	16.5878	15.7837	16.6373	16.0502	16.4049	18.6121	16.2456	17.128	18.6687	18.8117	16.8242	16.236	4711800	6	0.444485	0.343628	0.81023	1.30808	1.38587	2.08104	PF3D7_0826100.1-p1
22.6159	22.6209	22.5831	22.5234	22.2969	21.6903	21.9941	21.8369	20.8829	22.6232	22.6262	22.3824	153.32	289740000	199	0.811098	-0.436415	1.39013	-1.03534	0.313853	-0.0626888	PF3D7_0826700.1-p1
20.8321	20.9413	20.9053	21.0649	21.064	20.9485	21.8025	21.736	21.7381	21.0448	20.931	21.0513	88.209	143090000	105	1.24138	0.132868	4.62097	0.865943	1.07914	0.116115	PF3D7_0827900.1-p1
19.4545	19.4692	19.4525	19.2479	19.0252	16.6296	19.7297	19.5043	16.9498	19.6775	19.4218	19.5017	21.74	17505000	44	0.621066	-1.15783	0.338757	-0.730783	0.422474	0.0749607	PF3D7_0828500.1-p1
23.3321	23.3309	23.3026	21.2361	21.2581	20.9777	21.8827	21.8979	21.9444	23.4042	23.3266	23.239	141.73	372340000	162	4.74133	-2.16457	6.54057	-1.41352	0.00960714	0.00142034	PF3D7_0828800.1-p1
18.0604	18.3833	18.397	19.0421	19.238	19.3111	19.3855	18.9959	19.4504	18.3565	17.9528	17.2649	4.5411	7685100	14	2.59612	0.916854	2.28856	0.997035	0.554912	-0.422138	PF3D7_0829200.1-p1
18.1441	18.3947	17.615	19.4027	18.6499	18.285	18.3383	16.9249	17.1296	18.6706	18.663	18.1989	3.2373	5658900	6	0.841832	0.727926	0.518212	-0.587009	0.761038	0.45955	PF3D7_0830400.1-p1
19.6638	19.3531	19.2333	18.9304	19.0911	18.3412	18.9567	19.1612	18.8381	20.8638	20.8529	20.992	25.049	45337000	37	1.13105	-0.629128	1.27063	-0.431374	3.40184	1.48621	PF3D7_0830500.1-p1
19.4123	19.811	20.0576	20.8959	20.9275	20.9883	20.7115	20.8951	20.9663	20.7424	20.7263	21.0389	8.6766	37153000	33	2.46219	1.17694	2.2483	1.09736	2.13552	1.07558	PF3D7_0831400.1-p1
18.0582	17.9519	18.0452	17.4913	17.6574	17.3088	18.0068	17.7879	17.3354	17.8422	17.7913	17.8674	6.4677	4731000	9	2.13181	-0.532567	0.7015	-0.308385	1.99464	-0.184813	PF3D7_0831600.1-p1
21.6631	21.8265	21.883	22.4779	22.4609	22.2407	23.6576	23.6372	23.4904	22.5782	22.5351	22.4549	323.31	445740000	262	2.40286	0.602282	4.54852	1.80421	3.20508	0.731862	PF3D7_0831700.1-p1
19.1443	19.4862	18.7397	20.7194	20.8932	20.5917	19.2919	18.9873	18.8225	18.9566	18.4752	18.4262	17.095	17364000	22	2.64096	1.61138	0.12832	-0.0894693	0.854272	-0.504077	PF3D7_0832200.1-p1;PF3D7_0832200.2-p1
21.3459	21.3576	21.3519	21.6665	21.7783	21.4018	21.6235	21.4407	20.8003	21.7956	21.824	21.7448	51.905	135930000	124	1.11038	0.263729	0.0907784	-0.0636171	4.31282	0.436361	PF3D7_0903200.1-p1
20.0245	19.3197	19.486	19.7326	19.7757	19.5327	19.9672	19.84	19.8187	19.9428	19.7731	19.916	17.526	14435000	26	0.113043	0.0702839	0.537601	0.26523	0.538212	0.267237	PF3D7_0903400.1-p1
19.3561	19.4169	19.6387	18.199	17.6521	17.2067	19.1478	18.9291	18.746	19.078	19.4148	19.1662	35.609	33717000	66	2.39967	-1.78463	1.66856	-0.529622	0.882496	-0.250938	PF3D7_0903600.1-p1
25.2648	25.3776	25.3462	24.7171	24.7352	24.4441	24.9387	24.9233	24.3257	25.5006	25.5031	25.3355	323.31	2448000000	495	2.65345	-0.697449	1.37031	-0.600304	0.835729	0.116853	PF3D7_0903700.1-p1
18.4013	18.3023	16.2704	18.4322	18.2608	18.0797	18.836	18.9256	18.7477	17.9916	16.2312	18.2743	5.2666	5979500	7	0.355459	0.599544	0.78034	1.17842	0.058288	-0.158979	PF3D7_0904000.1-p1
16.8275	17.3198	17.1038	15.7707	16.3636	16.668	21.5319	21.8746	21.7772	17.0911	16.4452	16.5142	24.919	19360000	9	1.27819	-0.816261	4.91939	4.64416	0.73537	-0.400211	PF3D7_0904100.1-p1
18.8424	19.2304	18.2902	19.1927	18.9943	18.5487	19.2363	19.3526	19.1846	18.8724	18.653	18.7066	13.722	10012000	29	0.137999	0.124221	0.782	0.470137	0.0536104	-0.0436738	PF3D7_0904600.1-p1
20.6386	20.716	20.7687	20.4839	20.2968	20.3824	21.152	21.0558	20.9649	21.0468	20.8704	20.8222	55.127	88726000	93	2.07971	-0.320075	2.21711	0.349821	1.23623	0.205392	PF3D7_0904800.1-p1
19.6096	19.5142	19.6316	20.0385	20.1111	20.0243	20.3711	20.179	20.259	19.9579	19.9637	19.6332	76.317	69199000	104	3.33569	0.472795	3.30294	0.68457	1.08948	0.266437	PF3D7_0904900.1-p1
16.2764	16.804	17.1491	16.9011	15.9969	16.5152	15.8955	18.5489	16.6283	18.9681	18.7469	17.8981	8.9574	3409500	8	0.303548	-0.272071	0.123715	0.281112	1.91275	1.79454	PF3D7_0905100.1-p1
22.68	22.7723	22.7117	20.9519	20.8915	20.6463	22.8082	22.6934	22.1974	22.9015	22.8936	22.4027	323.31	643120000	353	4.38456	-1.89142	0.338193	-0.155015	0.0224538	0.0112425	PF3D7_0905400.1-p1
20.8623	20.8827	21.0109	20.1918	20.076	19.9831	20.9365	20.9144	21.0507	21.355	21.265	21.4117	119.45	118910000	124	3.40445	-0.834997	0.316181	0.0485293	2.59656	0.425261	PF3D7_0905900.1-p1
19.4852	19.5831	19.4603	19.579	19.4203	19.3706	19.1247	19.1372	19.0603	20.0055	19.8302	19.4675	33.065	32972000	55	0.292725	-0.0529118	3.08456	-0.402147	0.726188	0.258225	PF3D7_0906500.1-p1
17.9332	15.8887	16.0203	16.3535	16.4953	16.5309	19.0689	18.8772	18.9937	19.8406	19.7676	19.9436	5.1831	8293300	10	0.0822264	-0.154169	1.63056	2.36584	2.08962	3.23654	PF3D7_0906600.1-p1
21.0429	20.906	20.711	21.3013	21.0158	20.8645	21.5663	21.4175	21.1775	21.0232	21.1935	20.8578	119.66	77141000	75	0.470044	0.173887	1.55056	0.50045	0.432855	0.138162	PF3D7_0907400.1-p1
16.9103	17.0228	16.3367	17.9999	17.4405	16.5157	17.0782	15.7828	16.4694	18.1029	17.7336	17.4104	18.377	1376700	4	0.510844	0.562103	0.294937	-0.313146	1.56444	0.992362	PF3D7_0907600.1-p1
19.6626	19.4474	19.3879	19.8157	19.6036	19.1253	19.3538	19.1656	16.5478	19.497	19.4785	19.0495	12.401	9197900	22	0.0236105	0.0155792	0.557522	-1.14356	0.395766	-0.157623	PF3D7_0907700.1-p1
19.5124	19.3717	18.9278	19.3269	19.3784	19.7138	20.7108	20.8581	20.7263	18.8719	18.9173	16.4517	7.845	15918000	21	0.400522	0.202375	2.91891	1.49441	0.64526	-1.19032	PF3D7_0908000.1-p1
17.5647	17.45	17.551	18.0225	18.0134	16.7081	17.4081	17.414	17.8187	17.9492	17.9495	18.0805	4.2966	4607400	12	0.0464096	0.059433	0.0618994	0.0250664	2.94045	0.471176	PF3D7_0909400.1-p1
20.3645	20.2611	20.0836	19.7159	19.5672	18.4795	19.8929	19.5129	18.6881	20.0179	20.1027	19.2223	76.395	24296000	48	1.15979	-0.982197	1.12344	-0.871782	0.712128	-0.455413	PF3D7_0909600.1-p1
18.4907	18.5204	18.6496	18.8504	18.5651	18.502	18.6901	18.8486	18.6405	19.0547	18.7771	18.2177	18.458	14561000	30	0.294516	0.0855954	1.02108	0.172833	0.198776	0.129606	PF3D7_0909900.1-p1
20.7152	20.6284	20.7471	20.6149	20.4423	20.1279	20.9511	20.8682	20.4989	21.1368	21.1865	21.0619	88.947	112280000	117	0.962335	-0.301877	0.20408	0.0758222	2.98038	0.431487	PF3D7_0910100.1-p1
19.266	19.3416	19.4545	19.211	19.3046	19.2287	19.9037	19.7089	20.0095	19.591	19.0862	16.079	6.7957	13795000	14	0.791209	-0.105957	2.13008	0.519979	0.429219	-1.10198	PF3D7_0910800.1-p1
16.8003	16.6799	17.5642	18.5134	18.0482	18.4663	19.2582	18.9465	18.9796	17.2282	16.4867	17.3417	14.713	5140700	16	1.874	1.32785	2.65008	2.04666	0.00346482	0.00408363	PF3D7_0910900.1-p1
20.0197	20.0269	20.2719	18.0586	18.5006	18.0196	18.9033	18.746	18.8605	20.2842	20.494	20.3997	47.593	51757000	62	3.39965	-1.91322	3.73694	-1.26956	1.30676	0.286499	PF3D7_0911100.1-p1
16.6606	16.5381	15.9665	16.9834	16.6312	17.1027	18.3387	18.4655	18.6718	17.5214	16.7936	16.3759	2.7893	2378500	4	0.943559	0.517339	3.06554	2.10357	0.569201	0.50853	PF3D7_0911200.1-p1
19.0926	18.841	18.8498	19.1337	19.1194	16.2809	19.5437	20.1733	19.8062	17.7021	18.7182	18.8762	8.9527	7560400	7	0.323287	-0.749812	1.98514	0.913249	0.586876	-0.495658	PF3D7_0911800.1-p1
18.5718	18.4741	18.5961	17.2853	17.6285	17.2631	17.6467	18.0051	17.9897	19.642	19.4571	19.8115	6.7129	9828200	21	3.131	-1.15506	2.25344	-0.666828	3.25065	1.08953	PF3D7_0911900.1-p1
20.5466	20.7164	20.503	21.0377	21.0093	20.91	21.567	21.2668	20.9923	21.0763	21.0283	20.992	70.342	63037000	72	2.19832	0.396991	1.73825	0.686684	2.50914	0.443528	PF3D7_0912400.1-p1
18.4812	18.8889	18.5164	19.7147	19.5951	19.57	19.3591	19.4436	19.2508	19.0543	19.052	18.801	9.7915	14076000	30	2.71373	0.997733	2.15345	0.722258	1.02956	0.340209	PF3D7_0912500.1-p1
20.9266	20.4703	20.292	20.6448	20.4601	19.7814	20.8982	21.2474	20.7168	21.232	21.4644	21.2243	17.377	48229000	30	0.34229	-0.267501	0.731966	0.391155	1.65595	0.743965	PF3D7_0912900.1-p1
20.9417	20.5186	20.6276	20.9713	20.7001	20.2254	21.0059	20.7766	21.3814	19.8789	19.7815	19.6466	8.3956	30261000	18	0.0898781	-0.0636946	0.759543	0.358665	2.52786	-0.926961	PF3D7_0913200.1-p1
18.2765	18.4045	17.4607	19.1874	18.6022	16.3998	18.8145	18.6284	18.1179	18.7975	17.9635	15.6586	35.392	6359300	15	0.00579817	0.015892	0.583483	0.473005	0.228406	-0.574019	PF3D7_0913300.1-p1
18.4603	18.479	18.6704	18.3501	16.8351	17.0857	19.1059	18.7768	17.8594	18.7165	18.81	18.1042	9.8468	7162700	13	1.10492	-1.1129	0.0396257	0.0441844	0.00996187	0.00699488	PF3D7_0913600.1-p1
18.7886	18.9699	16.4697	18.9277	18.6465	16.5471	18.8809	18.8128	18.7001	18.6971	18.8531	18.8832	10.151	8796600	9	0.0106638	-0.0356102	0.375313	0.721886	0.38316	0.735098	PF3D7_0914300.1-p1
18.0099	18.1891	17.7575	18.5375	18.3417	16.4829	18.6149	18.9116	17.1135	17.825	18.1416	17.5322	16.71	6694900	18	0.107302	-0.198122	0.148743	0.22785	0.284959	-0.152567	PF3D7_0914400.1-p1
21.9735	22.0501	22.2723	22.612	22.7292	22.778	23.124	23.1595	23.2681	21.8974	21.8575	22.0906	157.02	175790000	83	2.39622	0.607763	3.39608	1.08524	0.582564	-0.15012	PF3D7_0914700.1-p1
18.3989	15.6621	19.0819	16.8741	18.7692	18.7527	19.3919	19.4424	19.4158	18.7109	18.7311	18.6413	20.242	8685800	23	0.125379	0.417664	0.74807	1.7024	0.396335	0.980133	PF3D7_0914900.1-p1
22.1051	22.0894	21.9779	22.7923	22.6445	22.0632	21.9614	21.8398	21.5865	22.2017	22.2233	21.9362	323.31	761580000	634	0.913772	0.442505	1.04621	-0.261595	0.247465	0.062912	PF3D7_0915400.1-p1
19.0729	19.0818	19.0632	18.3739	18.6732	18.5048	18.1189	18.2645	18.0933	19.3575	19.2489	19.0567	15.313	13348000	17	2.51371	-0.555362	4.15815	-0.913732	0.776497	0.148437	PF3D7_0916700.1-p1
16.3393	16.8048	17.4239	16.7353	16.2785	16.831	18.2894	18.1236	18.3607	17.2315	16.0305	17.0591	12.599	2476200	9	0.270022	-0.241037	1.91702	1.40193	0.0581927	-0.0822633	PF3D7_0917000.1-p1
16.1049	16.2512	16.6068	16.416	16.7841	17.4265	17.6704	18.0784	17.5232	16.8104	16.7432	17.0311	4.6841	1029500	4	0.772341	0.554537	2.52359	1.43639	1.45504	0.540595	PF3D7_0917500.1-p1
16.1893	20.0211	19.9362	20.4795	20.0149	20.3309	20.0759	20.5377	20.09	20.0037	20.1608	20.0946	13.038	13684000	14	0.542123	1.55961	0.525043	1.51904	0.469568	1.37085	PF3D7_0917600.1-p1
24.2036	24.3094	24.3743	24.8107	24.8041	24.6741	24.775	24.6861	24.5323	24.5907	24.5602	24.5337	323.31	2512300000	781	2.65917	0.467185	1.8834	0.368719	2.14722	0.265789	PF3D7_0917900.1-p1
21.6342	21.451	21.4643	21.779	21.7261	21.4058	21.9631	21.8349	21.8895	21.4878	21.4696	21.1831	60.731	91572000	83	0.38857	0.120436	2.25725	0.379302	0.521156	-0.136334	PF3D7_0918000.1-p1
17.4432	17.9156	16.8127	16.1831	16.3788	16.7218	16.8105	16.987	16.4766	17.5958	17.615	16.4388	3.5003	1663900	6	1.26799	-0.962591	0.83122	-0.632458	0.12664	-0.17393	PF3D7_0918300.1-p1
16.9905	16.888	16.2508	17.8235	17.8535	18.3518	17.79	18.2703	18.0591	15.6213	18.447	17.6983	4.4137	2809000	10	1.97068	1.29987	2.10322	1.33006	0.246279	0.545753	PF3D7_0918900.1-p1
20.0085	19.8346	20.1523	20.1571	20.5019	16.9916	20.2856	20.2348	20.7003	16.2879	19.8263	19.8525	5.5787	13502000	13	0.280673	-0.781627	1.10563	0.40841	0.493117	-1.34292	PF3D7_0919000.1-p1
20.0073	19.862	19.3149	20.6167	20.629	20.5089	20.9857	21.1817	20.8352	19.4929	19.3859	18.8094	64.889	48012000	43	1.79234	0.856819	2.25985	1.27283	0.767403	-0.498645	PF3D7_0919100.1-p1
17.9263	17.6056	16.7612	17.6453	17.5051	17.0363	17.3778	16.7145	17.6014	16.4994	15.545	16.4429	6.9927	1672100	5	0.0303708	-0.035476	0.172756	-0.199798	1.2792	-1.2686	PF3D7_0919400.1-p1
20.1562	20.2438	20.0794	20.0359	20.0544	19.8847	20.537	20.4685	20.5023	20.6226	20.6263	20.7697	27.162	43560000	65	1.10219	-0.168103	2.57963	0.342806	2.78566	0.513081	PF3D7_0919800.1-p1
20.5128	20.4792	20.3557	19.28	19.1055	19.3288	19.277	19.3787	19.3468	20.2866	20.2942	20.6445	26.846	34082000	33	3.89352	-1.21115	4.41312	-1.11509	0.116554	-0.0408122	PF3D7_0920700.1-p1
17.8759	18.0327	18.3532	19.2512	19.0726	18.607	17.9797	17.2921	18.0774	17.9664	18.0885	18.0393	5.9975	5403200	11	1.6961	0.88964	0.462467	-0.304224	0.143043	-0.0558777	PF3D7_0920800.1-p1
18.1993	18.2836	17.8414	18.2462	17.6641	17.5826	19.5802	19.7938	19.3616	19.5435	19.3046	19.4525	28.056	23400000	38	0.483884	-0.27715	2.87453	1.47044	3.01709	1.32545	PF3D7_0922100.1-p1
26.072	26.1135	26.1226	25.9463	25.9506	25.7581	25.4788	25.4457	25.2245	25.6592	25.6652	25.5236	323.31	3993400000	709	1.53668	-0.217677	3.04574	-0.719718	3.24546	-0.486708	PF3D7_0922200.1-p1
17.8756	17.9581	17.9925	18.9561	19.0194	18.6402	18.4439	18.1302	19.3407	19.0322	18.5904	18.8468	16.108	12008000	22	2.7942	0.929842	0.890628	0.696178	2.57322	0.881056	PF3D7_0922400.1-p1
21.294	21.35	21.4135	21.3881	21.4158	21.1169	21.8522	21.756	21.3747	21.3324	21.44	21.3483	143.35	188110000	158	0.16984	-0.0455755	0.964191	0.308495	0.164788	0.0210673	PF3D7_0922500.1-p1
18.1157	17.9944	16.352	18.1048	17.5553	18.0247	17.8669	17.8499	17.7335	18.8107	18.8153	18.7567	9.062	5819700	15	0.275441	0.407564	0.225885	0.329442	1.07959	1.3069	PF3D7_0922600.1-p1
15.7834	16.7775	16.5422	16.2669	16.5672	17.5418	17.4313	16.8731	16.3351	17.5003	17.3067	16.9476	2.4619	1854500	4	0.362913	0.424255	0.515262	0.512134	1.2184	0.883865	PF3D7_0922700.1-p1
18.6328	18.7148	18.9654	18.7145	18.6981	18.5239	18.664	18.7685	18.0819	18.8779	18.7463	19.0038	17.613	21396000	35	0.462811	-0.125476	0.491954	-0.266209	0.349761	0.105007	PF3D7_0923400.1-p1
18.3608	18.3665	16.1445	18.1787	16.1733	17.2424	16.9663	17.4305	16.909	18.7009	18.1282	16.7583	12.346	6387200	15	0.171401	-0.42581	0.276686	-0.522034	0.0905683	0.238501	PF3D7_0923800.2-p1;PF3D7_0923800.1-p1
18.5277	18.5619	18.6866	17.513	15.9463	17.4705	18.2901	18.2224	17.3031	18.2639	18.6319	18.3621	13.224	5773600	15	1.45002	-1.61548	0.949928	-0.653549	0.649926	-0.172739	PF3D7_0924400.1-p1
17.6012	16.6372	15.9154	17.0631	16.8648	17.5698	17.5137	16.1653	16.7446	17.3247	17.2109	16.9494	3.0627	833690	4	0.349905	0.447977	0.0493416	0.0899229	0.370912	0.443699	PF3D7_0924700.1-p1
16.2665	17.0892	16.8427	15.8636	16.6559	16.3101	16.2712	17.8174	17.3847	17.0776	17.0327	16.4168	3.255	1071700	6	0.611762	-0.456278	0.336747	0.424975	0.12378	0.109617	PF3D7_0925700.1-p1
20.4541	20.5412	20.1683	21.3145	20.9314	19.9181	20.4777	20.2732	19.8721	20.6027	20.5386	20.1159	44.198	27247000	36	0.316234	0.333452	0.356236	-0.180194	0.056779	0.0311801	PF3D7_0925900.1-p1
20.0883	20.0293	20.1371	20.3692	20.5324	20.3556	20.6015	20.5001	20.2562	20.4441	20.4632	20.2097	54.803	84036000	89	2.17356	0.334169	1.57709	0.367661	1.52118	0.287401	PF3D7_0926700.1-p1
18.6398	17.8577	18.1815	19.4603	19.2513	19.6333	20.4238	20.3948	20.37	18.0133	18.3419	18.5803	14.262	14393000	27	2.07655	1.22197	3.17142	2.16984	0.110463	0.085516	PF3D7_0927600.1-p1
19.3732	19.2289	19.3161	19.2771	19.2496	18.8211	19.9415	20.0394	19.6869	18.9289	18.9993	19.0701	17.219	16509000	39	0.547922	-0.190088	2.17293	0.583228	2.19845	-0.306611	PF3D7_0927900.1-p1
19.2683	19.2047	19.3251	19.8025	19.7819	19.7873	19.457	19.8288	19.2507	19.7183	19.6255	19.6638	21.96	30489000	60	3.92326	0.524544	0.64353	0.246116	3.10525	0.403172	PF3D7_0928200.1-p1
23.3824	23.4164	23.4546	21.9367	21.8988	21.7744	23.2816	23.2345	23.1006	23.4072	23.4955	23.3647	323.31	1708100000	763	5.0785	-1.54782	1.66345	-0.21222	0.0357172	0.00462151	PF3D7_0929400.1-p1
26.7067	26.7161	26.8032	25.4105	25.4236	25.3262	25.9766	25.9143	25.8507	26.6033	26.5938	26.5973	323.31	15184000000	2133	5.20724	-1.35524	4.1945	-0.828128	2.02038	-0.143866	PF3D7_0930300.1-p1;PF3D7_1312000.1-p1;REV__PF3D7_1447200.1-p1;REV__PF3D7_1461900.1-p1
19.4115	19.4204	19.6567	20.167	20.0954	19.2752	19.8984	20.2844	19.3728	20.3484	20.1484	20.1047	9.6456	18537000	26	0.516419	0.34971	0.573195	0.355677	2.51666	0.704321	PF3D7_0930600.1-p1
18.4704	18.3377	16.6317	17.67	18.5885	18.4435	18.6316	18.6364	18.3995	18.0462	18.6736	18.6287	14.572	10677000	22	0.254293	0.420736	0.550383	0.742552	0.435739	0.636191	PF3D7_0931000.1-p1
19.8087	20.1647	20.1117	20.6329	20.5925	20.453	21.0782	21.18	21.0239	20.037	20.353	20.2784	21.446	29628000	28	1.89755	0.531076	3.05201	1.06564	0.594301	0.194427	PF3D7_0931400.1-p1
18.2465	18.3781	18.5132	19.6742	19.556	19.1586	20.1435	20.0695	20.1747	19.3993	19.2288	18.6029	5.7177	10605000	17	2.47107	1.08363	4.5224	1.74996	1.28762	0.697726	PF3D7_0931800.1-p1
17.0938	16.3144	17.1852	16.3436	17.2041	16.3912	18.2334	17.1259	16.7855	16.4905	16.4282	16.248	8.0504	1496700	4	0.215902	-0.218142	0.427271	0.517113	0.766196	-0.475589	PF3D7_0932200.1-p1
20.6815	20.5189	20.0755	21.0263	20.8879	20.3606	20.6154	20.6512	19.5829	20.9715	20.9144	20.9516	44.534	81926000	70	0.540697	0.332951	0.132672	-0.142124	1.33886	0.520524	PF3D7_0932300.1-p1
20.6323	20.6268	20.9515	20.6545	20.4552	20.1635	20.2997	20.4057	19.7937	20.9372	21.0706	20.3098	107.1	36136000	52	0.810028	-0.312442	1.23348	-0.57047	0.0473716	0.0356852	PF3D7_0932800.1-p1
17.3865	17.5664	17.263	17.555	17.3808	17.8087	17.606	17.4551	17.4182	17.5025	17.3618	16.3313	55.415	2140000	10	0.506382	0.176202	0.346105	0.0878124	0.375805	-0.340073	PF3D7_0933000.1-p1
20.0141	20.036	19.8621	20.6138	20.2235	20.5104	19.5566	19.7233	20.2423	19.2713	19.211	18.865	12.268	21207000	25	1.68559	0.47848	0.239903	-0.130018	2.46312	-0.854954	PF3D7_0933600.1-p1
21.4346	21.3558	21.6281	21.4989	21.5087	21.4729	21.8926	21.8068	21.9975	21.8197	21.7675	21.9019	55.412	84723000	52	0.0900315	0.0206439	1.91574	0.426088	1.7817	0.356833	PF3D7_0934500.1-p1
25.6376	25.6964	25.8608	25.6926	25.5648	25.5237	26.4721	26.5086	26.4189	25.9866	25.9257	26.1371	113.45	677040000	120	0.755179	-0.137933	3.29186	0.734908	1.44368	0.284828	PF3D7_0934800.1-p1
19.2595	19.0534	18.9669	19.2508	19.2882	19.2411	19.3061	17.3024	19.13	20.09	19.6134	19.2263	3.9876	11093000	8	0.88306	0.166768	0.326774	-0.513762	0.974441	0.549964	PF3D7_0935600.1-p1
25.0594	25.1607	25.2339	23.3568	23.4361	23.3734	25.2451	25.2877	25.274	25.3828	25.4173	25.3142	118.67	571370000	244	5.21534	-1.76257	1.06047	0.117601	1.69401	0.220146	PF3D7_0935800.1-p1
22.7421	22.8391	22.9163	23.901	23.9949	24.0108	23.439	23.3449	23.3545	24.4428	24.5439	24.5884	118.42	363410000	133	4.31232	1.13639	3.13456	0.546966	4.85452	1.69257	PF3D7_0935900.1-p1
20.4848	20.2192	20.7882	22.9238	22.9572	23.0918	20.8171	20.7652	20.96	22.8733	22.8369	22.9311	13.92	80876000	34	3.87845	2.49354	0.938622	0.350035	3.85709	2.38302	PF3D7_0936000.1-p1
18.7608	19.1234	18.9079	19.1939	19.6182	19.5373	19.7007	19.6933	19.7033	18.6328	19.1944	19.0737	9.999	9305600	28	1.44171	0.519087	2.72636	0.768396	0.0628209	0.0362568	PF3D7_1001000.1-p1
17.1387	16.0789	17.3636	17.1658	17.3796	16.9766	17.8937	17.248	17.4199	17.6767	17.6665	17.2348	3.8753	1210500	4	0.30992	0.313542	0.68094	0.660109	0.721468	0.665562	PF3D7_1001400.1-p1
16.0182	16.1637	17.3623	17.2104	16.585	17.3606	17.388	17.3957	16.6755	21.8666	21.8688	21.9891	4.804	27598000	8	0.478371	0.537252	0.583057	0.638295	3.64246	5.39345	PF3D7_1001500.1-p1
18.1889	18.2621	18.3439	17.8726	17.971	18.1814	18.743	18.4447	19.1165	19.3163	19.0247	19.1603	11.593	9144600	24	1.18862	-0.256664	1.18591	0.503077	3.15621	0.902141	PF3D7_1001600.1-p1
20.1005	19.9606	20.3155	20.3263	20.238	20.008	20.3651	20.4318	19.6546	20.8819	20.9216	20.6371	16.881	62152000	47	0.176576	0.0652345	0.0312284	0.0249538	2.14061	0.68805	PF3D7_1001700.1-p1
16.3324	17.4233	16.5602	16.0969	15.5344	16.5787	17.3345	16.9935	17.2935	18.6316	18.8407	16.9322	3.2327	2988900	7	0.714733	-0.70197	0.551791	0.435215	0.923273	1.36286	PF3D7_1001900.1-p1
15.9649	16.9686	15.4996	16.4091	15.8172	16.9404	17.4795	17.4146	17.3175	20.3427	20.3955	20.414	16.43	10746000	14	0.170786	0.244577	1.35053	1.25954	3.21109	4.23972	PF3D7_1002000.1-p1
20.2764	20.3107	20.4887	20.7192	20.609	20.3802	20.3489	20.3912	20.2328	21.5621	21.6435	21.7433	16.012	36571000	46	0.816394	0.210869	0.158578	-0.0342795	3.97872	1.29103	PF3D7_1002100.1-p1
19.2876	19.2273	19.4731	18.9062	19.0725	18.9212	19.3156	19.0966	18.8418	19.4804	19.7446	19.6371	17.615	23521000	34	1.78645	-0.362687	0.719243	-0.244716	1.28244	0.291393	PF3D7_1002700.1-p1
19.894	19.7335	19.8628	20.443	20.4227	20.0458	17.0845	16.6974	17.7993	16.5405	16.8084	16.2556	5.0217	13605000	11	1.57554	0.473738	2.89369	-2.63637	4.41008	-3.29528	PF3D7_1002900.1-p1
24.6846	24.6971	25.0117	25.1032	25.0006	24.9266	25.0358	25.0168	25.1207	25.3897	25.5634	25.7114	12.364	731750000	50	0.829971	0.212343	1.09476	0.259984	2.22739	0.757015	PF3D7_1003500.1-p1
19.6575	19.8346	20.0678	20.0062	19.874	19.544	20.642	20.6641	20.5944	19.7112	19.4619	19.2221	11.77	30390000	26	0.0884503	-0.0452035	2.53202	0.780243	0.986285	-0.388212	PF3D7_1003600.1-p1
17.6526	17.5394	17.7706	17.7593	17.6459	16.6747	17.2979	17.4457	16.9703	18.1932	17.8858	17.6436	6.5723	4331400	7	0.348184	-0.294252	1.25627	-0.416227	0.666015	0.253337	PF3D7_1003800.1-p1
19.3807	19.6878	19.6221	19.2605	19.1119	19.1739	21.1953	21.0381	21.419	20.2905	19.7751	20.1824	8.6339	30533000	24	1.68474	-0.381437	3.4761	1.65398	1.33051	0.519162	PF3D7_1004000.1-p1
16.4643	15.7559	15.7851	16.0439	16.6711	16.4693	18.1726	18.023	18.1609	18.6328	19.0262	18.397	13.91	5776100	13	0.593002	0.392956	3.06566	2.11704	3.08953	2.68357	PF3D7_1004200.1-p1
17.4115	17.7221	17.6082	17.7433	16.9187	16.542	18.6262	18.479	18.2151	19.0557	18.9526	18.127	30.051	7184200	23	0.630606	-0.512611	2.33115	0.859503	1.67272	1.13121	PF3D7_1004300.1-p1
16.6005	17.5821	16.6471	16.5402	17.0967	16.8551	19.0821	19.0775	16.589	16.8438	16.5225	17.4506	3.0165	3210200	5	0.114053	-0.112509	0.665671	1.30634	0.00329848	-0.00423559	PF3D7_1006500.1-p1
16.8048	16.2413	16.8971	18.7538	18.6949	15.7636	18.9352	16.6377	16.9289	16.0896	17.1284	16.1053	1.9857	1472600	3	0.467857	1.08976	0.495711	0.852904	0.198664	-0.206591	PF3D7_1006700.1-p1
19.1972	19.2207	19.2524	19.8464	19.645	19.3331	19.2525	18.9989	18.531	18.9767	18.9433	18.941	143.64	29852000	69	1.20405	0.384706	0.628796	-0.295947	3.7808	-0.269742	PF3D7_1007900.1-p1
23.044	23.1881	22.4493	22.8662	22.5971	21.3093	21.6643	21.7818	20.8838	22.7261	22.7686	22.0117	137.79	240700000	168	0.527305	-0.636264	1.7977	-1.45051	0.514688	-0.391685	PF3D7_1008400.1-p1
25.3635	25.35	25.3891	25.0599	25.0393	24.6386	24.9503	24.9221	24.4558	25.4545	25.5038	25.4177	323.31	1979700000	826	1.52621	-0.454874	1.67332	-0.591431	1.53282	0.0911605	PF3D7_1008700.1-p1;CON__ENSEMBL:ENSBTAP00000025008
17.3114	17.2258	17.0768	17.4814	17.4753	17.0089	18.2774	18.6602	17.545	20.2285	19.3318	18.8978	18.836	11488000	24	0.275344	0.1172	1.33809	0.956193	2.33941	2.28134	PF3D7_1008800.1-p1
17.9103	17.6389	17.0639	18.7796	18.4244	16.7706	18.4202	18.2599	16.7331	17.8567	17.9687	17.8419	77.882	6945800	31	0.272604	0.453842	0.170026	0.266707	0.625767	0.351395	PF3D7_1008900.1-p1
18.4555	18.3434	17.9524	18.8079	18.7012	18.5294	19.2093	19.0099	16.2594	18.8772	18.672	18.5555	6.6169	7144700	13	1.16814	0.429056	0.031801	-0.0909157	1.18385	0.45111	PF3D7_1010100.1-p1
19.1061	19.1779	18.6719	20.7044	20.7942	20.5568	19.0277	18.7025	19.5287	19.3543	19.0835	18.4871	22.468	21157000	34	3.22498	1.69979	0.128908	0.101009	0.011328	-0.0103353	PF3D7_1010600.1-p1
18.8838	17.0724	16.4111	18.6872	18.6478	17.2907	20.4097	20.4647	19.4476	18.6845	18.6246	18.9486	29.725	9550600	12	0.360811	0.75285	1.51383	2.65159	0.803992	1.29683	PF3D7_1010700.1-p1
20.4099	20.6091	20.4882	20.1659	19.9182	19.557	20.7793	20.5274	20.6124	20.0649	19.8775	19.7466	87.288	80347000	83	1.54134	-0.621974	0.661934	0.137327	2.29009	-0.606062	PF3D7_1011800.1-p1
19.8327	19.8127	19.9238	19.2202	19.2362	19.1987	20.2553	20.0987	20.0064	19.3431	19.6414	19.5804	12.38	14641000	23	4.23142	-0.63802	1.51723	0.263732	1.58178	-0.33477	PF3D7_1012200.1-p1
20.1153	20.0514	19.7068	20.4093	20.5124	19.9848	20.8566	21.0033	20.9698	19.875	19.9216	19.5726	78.986	40669000	51	0.772587	0.344354	2.73483	0.98538	0.428989	-0.168091	PF3D7_1012400.1-p1
17.5733	17.7922	17.6833	18.2181	18.1131	17.7881	18.4368	18.2182	18.0484	17.9261	18.1438	17.8952	10.718	8885600	19	1.165	0.35685	1.88977	0.551544	1.41435	0.305435	PF3D7_1012600.1-p1
17.9206	18.1038	18.1802	16.6755	16.4373	18.0994	18.2787	18.2464	18.2634	17.9587	18.399	18.0782	12.012	5840200	8	0.885911	-0.997449	1.17927	0.194636	0.194202	0.0771071	PF3D7_1012700.1-p1
18.5786	18.6189	18.2823	19.3175	19.0035	18.3249	19.7755	19.8404	18.9181	18.2596	17.8355	17.8713	12.164	16085000	22	0.552554	0.388718	1.49344	1.01807	1.36709	-0.504445	PF3D7_1013300.1-p1
16.2471	17.6322	17.9865	16.8785	17.8938	17.6343	17.5151	17.6013	17.2481	16.7941	16.6888	18.0348	3.7749	2849900	9	0.106277	0.180279	0.111217	0.166229	0.0586966	-0.116054	PF3D7_1013500.1-p1
21.603	21.6553	21.7032	20.0296	20.0026	19.4291	21.6028	21.4027	21.5427	21.6891	21.7288	21.6682	119.23	161570000	134	3.12159	-1.83343	0.978662	-0.137792	0.539346	0.0414925	PF3D7_1014100.1-p1
16.7537	17.1175	17.8815	16.3243	17.451	16.3979	18.0797	18.4666	17.8795	17.6391	17.7081	17.8834	4.4712	3443500	8	0.461453	-0.526459	1.11942	0.891073	0.655347	0.49266	PF3D7_1014900.1-p1
18.2459	18.3969	18.3604	18.7544	18.9431	18.9135	19.3344	18.9468	19.2835	18.4864	18.5372	18.6399	11.337	12444000	21	2.71077	0.535975	2.55803	0.853831	1.57757	0.220108	PF3D7_1015300.1-p1
20.9982	21.067	21.1579	21.2223	21.2682	21.1694	21.1774	21.2208	20.9382	21.3388	21.3281	21.3839	113.38	197210000	197	1.2573	0.145626	0.140792	0.0377572	2.29965	0.27589	PF3D7_1015600.1-p1
16.3475	15.9918	17.4344	16.8278	16.8725	16.9611	18.0212	17.5073	16.4778	18.4782	17.2736	16.715	1.9425	1643400	4	0.272157	0.295829	0.520692	0.744139	0.592162	0.897692	PF3D7_1015800.1-p1
23.0296	22.9172	22.6045	23.0551	22.732	22.09	23.109	22.8715	22.9575	22.7266	22.7124	22.3945	323.31	434250000	224	0.292694	-0.224738	0.372728	0.128922	0.646924	-0.239271	PF3D7_1015900.1-p1
16.5363	16.3074	16.8504	17.8047	16.7195	16.8949	18.4669	18.4207	18.6645	18.201	18.6744	17.1337	2.7895	3589800	10	0.706828	0.575005	3.44239	1.95265	1.39159	1.43834	PF3D7_1016200.1-p1
23.2915	23.3848	23.5381	24.9637	25.0606	25.0641	24.4595	24.3658	24.4992	23.614	23.6955	23.895	141.16	724110000	231	4.47983	1.62461	3.64605	1.03667	1.39695	0.330009	PF3D7_1016300.1-p1;PF3D7_0937000.1-p1
18.8673	19.0688	18.6905	18.9336	18.7323	18.4359	19.265	19.0667	18.2068	18.6263	18.9169	18.7118	10.397	9729400	21	0.410184	-0.174985	0.0288034	-0.029363	0.372942	-0.123897	PF3D7_1016400.1-p1
19.0368	19.1569	19.1815	16.4242	16.6394	16.4663	18.682	16.2815	17.4158	18.8656	18.9649	19.0171	3.2894	6271100	9	5.29065	-2.6151	1.12728	-1.6653	1.30669	-0.175847	PF3D7_1016800.1-p1
18.3744	18.9254	18.0717	18.1988	18.5304	18.2191	19.2192	18.6004	19.4072	19.5316	19.1402	18.8162	17.85	15075000	23	0.199725	-0.141064	0.820672	0.618455	1.02096	0.7055	PF3D7_1017000.1-p1
18.1573	17.8767	17.3395	18.801	18.6271	16.673	17.4981	17.4879	16.5557	18.3493	18.1498	17.5486	13.211	3556400	9	0.122513	0.242525	0.707546	-0.610589	0.26393	0.2247	PF3D7_1017500.1-p1
22.6326	22.6808	22.4732	22.2416	22.084	21.0767	22.3843	22.1732	21.5548	22.4168	22.337	22.1749	259.13	212970000	154	1.00728	-0.794802	1.02064	-0.558066	1.405	-0.285971	PF3D7_1017900.1-p1
23.1579	22.9901	22.9699	22.6502	22.8515	22.9515	23.8345	23.9465	23.9998	23.384	23.6754	23.6801	28.543	132850000	40	0.972286	-0.221583	3.49116	0.887644	2.03619	0.540547	PF3D7_1019000.1-p1
18.4737	18.6582	18.4547	18.5246	18.6772	18.1033	19.0891	18.9074	18.5816	18.7815	18.7808	18.7204	4.8135	9678100	25	0.196604	-0.0938632	0.954622	0.330479	1.56917	0.232022	PF3D7_1019400.1-p1
17.0484	17.4947	17.4029	17.636	17.6206	17.5392	19.3001	19.5896	18.6717	18.1604	18.1903	17.4412	48.83	11751000	28	0.951422	0.283305	2.45643	1.87182	1.03142	0.615305	PF3D7_1019600.1-p1
23.8741	23.929	23.6478	24.3222	24.0687	23.6077	22.9523	23.4836	23.3569	24.0485	23.5982	23.6469	103.05	340760000	134	0.33279	0.182574	1.41535	-0.552703	0.114201	-0.0524247	PF3D7_1020900.1-p1
16.1416	15.9383	16.696	16.6117	16.4656	16.7954	16.7937	16.5652	17.4976	18.0457	18.268	16.5403	11.261	2512500	6	0.675811	0.365619	0.897083	0.693541	1.08692	1.35937	PF3D7_1021100.1-p1
18.5396	18.5684	18.747	18.9095	18.8018	18.638	19.5869	19.1867	19.5944	18.3189	18.2439	18.2109	25.321	11918000	32	0.739722	0.164778	2.30274	0.837692	2.12052	-0.360421	PF3D7_1021400.1-p1
18.5632	18.5725	18.6607	18.9092	19.1647	18.9017	18.926	18.3068	16.8276	19.6978	19.4151	19.3956	42.363	15494000	19	1.89098	0.393067	0.391771	-0.578656	3.04066	0.904052	PF3D7_1021600.1-p1
18.9686	19.3341	18.7952	19.3576	19.168	18.9698	20.0591	19.67	18.9713	19.167	19.3985	18.9522	26.812	11343000	18	0.273428	0.132471	0.682872	0.534129	0.274501	0.139914	PF3D7_1022700.1-p1
18.868	18.8922	19.1782	18.6659	18.7528	16.6219	18.1705	15.8799	17.7742	20.2521	20.073	19.9076	14.024	15561000	29	0.616866	-0.965886	1.12302	-1.70455	2.83624	1.09812	PF3D7_1024800.1-p1
18.9708	18.6624	18.6439	16.2195	18.1233	17.0679	18.8694	18.6962	18.9726	19.4816	18.8442	18.8813	6.1	8392400	12	1.35218	-1.6221	0.260493	0.0870781	0.597422	0.310035	PF3D7_1025000.1-p1
19.4505	19.9431	19.6822	19.5692	19.6254	19.7617	19.9174	19.5774	19.576	19.8312	20.0798	20.1145	19.78	36822000	57	0.0926764	-0.0398312	0.00296921	-0.00165367	0.877863	0.31657	PF3D7_1025100.1-p1
17.4109	17.7796	17.9979	18.4313	18.2403	18.2851	18.7108	18.8264	18.7074	18.3361	18.3466	18.1553	11.08	11203000	18	1.50799	0.589459	2.35641	1.01872	1.40614	0.549847	PF3D7_1025300.1-p1
17.0594	16.44	16.6151	19.0696	18.6946	19.1683	18.3102	18.2626	18.2901	15.6096	15.9463	17.7138	19.237	4117300	15	3.20045	2.27264	2.99068	1.58279	0.155382	-0.281619	PF3D7_1026000.1-p1
24.0054	24.0064	23.6506	23.4735	23.3701	22.8107	23.5925	23.463	23.1396	23.2319	23.1626	23.1373	203.06	399240000	164	1.31964	-0.669393	1.27913	-0.489089	2.36613	-0.710189	PF3D7_1026800.1-p1
15.9142	17.3914	16.4396	15.9935	16.3187	17.3885	17.9431	17.595	17.5529	16.8584	17.6796	17.2203	9.1862	1363300	5	0.00809095	-0.0148598	1.16623	1.11525	0.610182	0.671034	PF3D7_1027300.1-p1
19.0753	18.9443	19.0491	16.9082	18.7329	18.291	20.2396	19.8438	20.4415	19.1519	19.3242	19.3018	13.672	17926000	23	0.883899	-1.04554	2.51367	1.15205	1.60865	0.236381	PF3D7_1027800.1-p1
21.6176	21.6654	21.9524	20.5171	20.5059	20.2446	21.8297	21.837	21.9703	22.0203	22.0306	22.0949	77.831	89480000	71	3.18699	-1.3226	0.51429	0.133823	1.32569	0.303452	PF3D7_1028700.1-p1
20.0083	19.8256	19.4337	20.7585	20.3974	18.9585	20.3838	19.9343	19.4222	20.3003	20.3242	19.8242	52.688	25450000	33	0.18751	0.282283	0.184753	0.1576	0.771565	0.393719	PF3D7_1029600.1-p1
19.6315	19.5292	19.6097	19.8877	19.9586	19.859	19.8495	19.9327	19.7628	20.4953	20.6149	20.627	37.863	64840000	65	2.718	0.31164	1.94761	0.25823	4.33701	0.988953	PF3D7_1030100.1-p1
21.8102	21.9621	21.6464	21.4651	21.331	21.3835	22.1207	22.1584	21.7848	21.9065	21.8019	21.6731	33.163	102300000	81	1.85148	-0.413015	0.649638	0.215118	0.0370947	-0.0124098	PF3D7_1030500.1-p1
16.8346	17.6472	18.1131	18.7787	19.4028	18.6251	18.1401	18.4697	18.8275	17.5191	17.1393	17.9622	5.7937	5534300	9	1.47036	1.40384	1.05226	0.94745	0.00633087	0.00854556	PF3D7_1033100.1-p1
22.5047	22.5556	22.6687	22.2236	22.3004	22.0806	22.7113	22.8227	22.6049	21.9469	22.0713	22.0627	164.85	277590000	154	2.01453	-0.374763	0.794971	0.136673	3.02341	-0.549356	PF3D7_1033200.1-p1
19.4215	19.7034	19.2685	19.7402	19.8875	19.4873	20.5625	20.0559	19.1455	16.5758	19.2627	18.4666	38.202	10673000	16	0.6261	0.240492	0.453937	0.456816	0.778569	-1.3628	PF3D7_1033400.1-p1
18.319	17.6751	16.9588	16.7001	16.5487	18.0746	16.7351	17.67	17.3975	17.7197	17.5481	16.5838	3.8906	2581000	6	0.363022	-0.54314	0.327868	-0.383425	0.279391	-0.367083	PF3D7_1033500.1-p1
18.7367	18.6742	17.9412	18.3404	18.1833	17.8534	19.0222	18.7858	18.4908	18.7845	18.5953	18.4373	12.673	11805000	23	0.482248	-0.32502	0.456617	0.315559	0.220086	0.154949	PF3D7_1034000.1-p1
16.6252	16.5767	18.5157	19.1984	19.4834	16.9858	18.6436	17.218	17.7451	17.1748	17.0822	17.2559	7.7506	3265800	12	0.577733	1.31664	0.341913	0.629697	0.0360748	-0.0682189	PF3D7_1034400.1-p1
20.572	20.3962	20.0782	21.0825	21.1559	20.5829	20.5811	19.9875	19.331	20.5023	20.5491	20.317	69.636	35797000	40	1.20446	0.591597	0.418871	-0.382308	0.266528	0.107323	PF3D7_1034700.1-p1;PF3D7_1442000.1-p1
17.1746	16.782	16.2913	17.246	17.2443	17.4119	18.6005	18.4092	16.5546	18.7604	18.2739	18.6244	8.877	5162200	11	0.988766	0.551431	0.721778	1.10547	2.44769	1.80359	PF3D7_1034900.1-p1
18.6779	18.9974	18.8367	18.3847	18.2823	16.4099	18.9974	19.1223	19.4498	18.633	19.0345	18.7743	6.4235	9898100	11	0.817553	-1.145	1.01226	0.352508	0.0539675	-0.0234051	PF3D7_1035100.1-p1
17.3517	16.2218	16.5236	17.422	16.5881	19.5554	20.4416	20.0666	20.8249	20.0236	17.2371	20.5406	6.8143	9332700	8	0.539548	1.15617	3.12949	3.74535	1.11818	2.56812	PF3D7_1035200.1-p1
22.3656	22.4048	22.4751	20.9012	20.8333	20.7965	21.4391	21.3522	21.2944	22.298	22.2927	22.418	177.14	170370000	160	5.42246	-1.57152	4.42679	-1.05327	0.691799	-0.0789216	PF3D7_1035300.1-p1
22.6179	22.6587	22.6848	22.0866	22.0622	21.9549	22.1819	22.2675	22.4449	22.5999	22.505	23.0589	108.04	160670000	82	3.79583	-0.619203	1.95057	-0.355685	0.145693	0.0674941	PF3D7_1035400.1-p1
19.4998	19.4824	19.757	19.2843	19.4813	19.4398	19.8286	19.5906	19.7939	19.5559	19.6635	19.7056	12.877	13944000	19	0.764153	-0.177879	0.612786	0.157986	0.246701	0.0619456	PF3D7_1035500.1-p1
17.3504	16.7306	17.9595	17.4207	18.3548	17.2053	16.3853	17.1912	16.5539	18.4191	18.2738	17.962	13.669	4734300	8	0.247994	0.313449	0.669645	-0.636684	1.07952	0.871472	PF3D7_1035600.1-p1
21.7742	21.8509	21.9907	20.9584	20.9853	21.0715	21.6509	21.6449	21.516	21.6036	21.6909	21.5966	154.74	276830000	170	3.56489	-0.866881	1.59384	-0.26802	1.57943	-0.241534	PF3D7_1035700.1-p1
19.7346	20.0721	20.1196	19.446	19.082	17.7125	20.5483	20.1458	19.9755	20.385	20.4894	20.4776	22.995	18510000	22	1.0664	-1.22861	0.521863	0.247763	1.71284	0.475228	PF3D7_1035900.1-p1
18.305	18.5413	18.5276	19.2516	19.4299	19.4993	19.897	19.8978	20.0641	19.6749	19.7558	20.001	36.935	30023000	45	3.03604	0.935625	4.02801	1.49498	3.39128	1.35259	PF3D7_1036900.1-p1
19.3398	19.3904	19.5262	19.794	19.7387	19.5179	20.2335	20.145	19.8419	19.9865	19.9935	20.022	89.166	71184000	118	1.23073	0.26474	2.12503	0.654663	3.29441	0.5819	PF3D7_1037100.1-p1
19.792	19.5832	19.4017	21.7016	21.6319	21.5428	19.9665	20.5928	20.1808	18.7352	18.9718	18.5314	21.396	31107000	35	4.12247	2.03313	1.4135	0.654374	2.11836	-0.846207	PF3D7_1037300.1-p1
23.1479	23.0997	22.8662	22.6502	22.6109	22.3848	23.8657	23.9338	23.4506	23.5128	23.5208	23.2159	155.34	150680000	113	1.82013	-0.489293	1.82341	0.712116	1.33399	0.378581	PF3D7_1037500.1-p1
22.7288	23.0033	23.0821	24.1534	24.2528	24.2268	24.2354	24.3191	24.7777	24.5478	24.4014	24.5968	14.056	432070000	49	3.47954	1.27298	2.7809	1.506	3.68374	1.57728	PF3D7_1038000.1-p1;PF3D7_1038000.2-p1
18.3724	18.2059	17.2257	19.4312	19.3845	18.4396	17.5701	16.6254	17.474	16.7403	16.8152	17.2577	4.0974	4401000	8	1.1225	1.15045	0.694068	-0.711515	1.19407	-0.996948	PF3D7_1039000.1-p1
19.7859	19.7756	19.8023	20.1219	19.8569	19.3333	16.6639	19.5802	16.9107	19.4137	17.257	16.4669	3.5379	12493000	12	0.0249707	-0.0172895	1.0412	-2.06973	1.10822	-2.07546	PF3D7_1103100.1-p1
17.9298	17.9611	18.0722	16.6295	17.9535	16.5535	18.65	18.2283	18.3928	18.1528	18.2433	18.1153	4.3669	4715900	12	0.966532	-0.942184	1.54469	0.436019	1.47269	0.182775	PF3D7_1103600.1-p1
16.5542	16.3226	16.5633	15.5833	16.4316	16.5618	17.5892	17.4186	17.1886	18.2957	18.3701	17.36	24.448	5568400	13	0.382023	-0.287787	2.55172	0.918777	1.98909	1.52856	PF3D7_1103800.1-p1
19.5471	19.5674	19.5126	19.9323	19.6938	19.513	19.6148	19.3081	18.571	19.6665	19.8175	19.4083	60.314	39204000	74	0.627292	0.170677	0.537331	-0.377744	0.297587	0.0884031	PF3D7_1104000.1-p1
18.3767	16.5123	18.079	18.3756	18.4193	18.1904	18.676	18.3846	18.5368	18.6442	18.6917	18.5482	11.105	7597300	21	0.504982	0.672445	0.681852	0.876458	0.772254	0.972073	PF3D7_1104100.1-p1
15.5014	16.1158	16.4053	15.865	16.4477	16.4936	15.9909	18.0647	18.1807	17.3183	16.5045	17.1235	1.8275	1906300	2	0.320064	0.261244	0.859649	1.4046	1.26262	0.974621	PF3D7_1104300.1-p1
20.3711	20.3001	20.4003	20.4916	20.4227	20.3631	20.4654	20.4115	20.0348	19.6913	19.7	19.7753	14.995	40475000	45	0.652338	0.0686277	0.142315	-0.0532392	4.03793	-0.634944	PF3D7_1104400.1-p1
19.6773	19.5669	19.6384	19.1819	16.4321	19.2168	20.4026	20.0817	19.8207	20.3776	20.6211	20.5713	2.6496	12937000	14	0.663046	-1.35061	1.29696	0.474167	3.42026	0.895786	PF3D7_1105100.1-p1
18.3968	18.1561	18.1486	18.4846	18.185	17.8745	19.3732	19.5171	19.2923	16.0063	17.8682	17.1489	22.497	9293400	20	0.0967154	-0.0524457	3.42338	1.16039	1.05077	-1.226	PF3D7_1105300.1-p1
19.9465	19.9913	19.2354	18.9248	18.9904	18.1551	21.9042	21.7717	20.6047	20.1778	19.9518	19.4598	12.859	36395000	23	1.33281	-1.03434	1.62216	1.70243	0.160835	0.138694	PF3D7_1105400.1-p1
18.7625	18.9471	19.1117	17.1408	17.3227	17.1921	17.4431	17.2761	16.7666	19.2519	18.5398	18.9823	14.763	14832000	24	3.94376	-1.7219	2.8431	-1.77852	0.0228364	-0.0157782	PF3D7_1105600.1-p1
18.9345	18.9357	19.0446	18.8437	18.9064	18.6968	19.1898	19.1127	18.2886	19.2693	19.1258	19.0916	15.93	17042000	35	1.01601	-0.155926	0.137043	-0.107886	1.35936	0.190669	PF3D7_1105700.1-p1
19.6987	19.4355	19.4659	20.5269	20.514	20.5214	20.5903	20.5897	20.7784	19.4512	19.2713	19.5808	21.465	32943000	46	3.53949	0.987401	3.37142	1.1194	0.333485	-0.0989418	PF3D7_1105800.1-p1
21.193	21.262	21.0876	21.9125	21.7212	21.0956	21.2419	20.9961	20.2931	21.2545	21.3265	20.9067	38.422	116080000	102	0.718318	0.395585	0.511653	-0.337149	0.0449641	-0.0183156	PF3D7_1106000.1-p1
15.7848	15.8873	16.4216	17.9456	16.6291	16.5853	17.6351	17.7387	16.8213	17.7197	17.4021	17.6608	2.3079	2492000	5	0.981642	1.02208	1.75463	1.36712	2.68189	1.56294	PF3D7_1107200.1-p1
19.4634	19.3904	19.3061	19.5926	19.6794	18.972	19.7586	19.8228	19.4743	20.2722	20.2258	20.4172	58.932	60920000	73	0.0420617	0.0280698	1.20634	0.298627	3.62909	0.91845	PF3D7_1107300.1-p1
18.4726	18.3751	18.29	19.6516	19.2701	18.1115	18.7103	18.5099	17.8098	18.3295	18.6004	17.8535	13.067	6097500	19	0.60789	0.631851	0.0440418	-0.0358747	0.202746	-0.118044	PF3D7_1107400.1-p1
19.9679	19.8269	19.6717	18.6683	18.0866	17.0827	20.8561	20.4913	20.4483	20.3502	20.4637	20.2577	42.497	53140000	82	1.78667	-1.87628	2.12732	0.77641	2.16565	0.535046	PF3D7_1107800.1-p1
20.7939	20.9887	20.8304	20.8437	20.6959	20.2483	20.6937	20.6351	20.0107	20.5221	20.6167	20.4781	32.823	31217000	43	0.66007	-0.275031	0.871927	-0.42448	1.99365	-0.332033	PF3D7_1108400.1-p1
19.3002	19.1479	19.2538	19.3008	19.5267	19.3462	19.831	19.8714	19.7192	19.0316	19.2249	16.7802	4.6977	13099000	14	0.88931	0.157285	3.06383	0.573227	0.492762	-0.888374	PF3D7_1108500.1-p1
20.3671	20.6853	20.0199	21.1677	20.9201	20.5593	21.0761	20.6448	21.0321	19.9964	20.0003	20.197	20.166	32830000	35	0.940576	0.524926	1.1163	0.560253	0.65149	-0.292838	PF3D7_1108600.1-p1
20.2729	20.2604	20.1476	20.6267	20.2598	19.4491	21.1563	21.2615	21.1716	19.8113	19.7663	19.5477	112.9	49785000	66	0.119812	-0.115086	4.32457	0.969549	2.33548	-0.518509	PF3D7_1108700.1-p1
18.7467	16.8119	18.7962	18.8437	18.7572	16.3071	19.6259	19.598	19.8011	19.1492	19.1903	19.1944	8.8646	10065000	19	0.0482765	-0.148948	1.11527	1.55675	0.744226	1.0597	PF3D7_1110100.1-p1
18.6151	18.2842	18.1365	16.7152	17.0331	16.9711	18.4716	19.0386	16.4526	20.4007	20.5401	19.4255	26.473	10300000	21	2.95471	-1.4388	0.169409	-0.357657	2.03089	1.77682	PF3D7_1110200.1-p1
19.9472	19.5641	19.4927	19.8084	20.1893	20.1355	20.2805	20.4565	20.4379	20.8383	20.6001	20.7982	11.548	21936000	22	0.95437	0.376387	2.053	0.723627	2.60489	1.07755	PF3D7_1110400.1-p1
19.5225	19.458	19.6305	19.5134	19.609	19.1311	19.6273	19.4021	19.0283	20.2335	20.2927	19.9296	15.494	16959000	41	0.31565	-0.119144	0.434584	-0.184464	2.12244	0.614887	PF3D7_1110500.1-p1
21.2209	21.1136	20.9707	20.502	20.4159	20.2477	21.0059	20.8737	20.5843	21.0325	21.1773	20.8802	161.52	126080000	128	2.6249	-0.713177	0.908439	-0.280405	0.253529	-0.0717036	PF3D7_1110700.1-p1
17.682	16.6016	16.4058	18.927	18.8608	17.1668	18.2673	18.0072	16.6776	17.6254	17.6872	17.4894	9.9637	4010000	10	0.951239	1.42176	0.52454	0.75425	0.812476	0.704183	PF3D7_1111000.1-p1
19.7369	19.1211	19.2769	16.9618	16.1917	16.7747	17.7489	21.0979	20.3663	19.1495	19.6124	19.589	14.142	12996000	10	3.11485	-2.73555	0.127564	0.359426	0.109227	0.0720228	PF3D7_1111100.1-p1
16.6404	17.1535	16.6047	17.1391	17.2233	17.8501	17.305	16.6292	16.8598	17.5522	17.2815	17.2602	3.2441	1284600	6	0.991704	0.604649	0.18958	0.131798	1.31872	0.565102	PF3D7_1111700.1-p1
18.3721	18.3661	17.0126	16.4824	18.3352	18.1442	17.2787	17.1115	16.4123	18.7659	18.8352	18.5875	5.8239	5001300	9	0.130245	-0.263016	0.872483	-0.982785	0.821592	0.812573	PF3D7_1113100.1-p1
20.9853	20.7436	20.157	21.3695	21.0669	19.6774	19.5972	19.7771	19.5001	20.6928	20.7422	20.0526	93.503	50818000	70	0.045053	0.0759691	1.74711	-1.00381	0.149267	-0.132772	PF3D7_1113400.1-p1
19.9412	19.9096	19.8659	19.2303	19.1065	17.0416	20.0313	19.4165	17.4846	19.8663	19.5684	19.2561	8.6232	13632000	13	0.953062	-1.44612	0.532849	-0.928082	0.898405	-0.341977	PF3D7_1115300.1-p1;PF3D7_1115700.1-p1
21.6728	21.4744	21.4265	20.2452	20.2248	19.8325	20.8339	20.7177	20.6118	21.9575	21.6164	21.4328	55.181	84639000	54	3.1184	-1.42373	2.9021	-0.803387	0.350029	0.144355	PF3D7_1115400.1-p1
20.7414	20.7665	21.0368	21.7824	21.8987	22.0574	20.8317	20.7618	20.8651	22.2136	22.3465	22.4475	214.7	148590000	91	2.99962	1.0646	0.104082	-0.0287107	3.66681	1.48764	PF3D7_1115800.1-p1
20.8604	20.8487	21.0251	18.9416	18.8716	18.9537	21.0973	21.1576	20.8169	20.5394	19.7933	20.232	58.303	89357000	77	5.23778	-1.98909	0.398638	0.112526	1.49538	-0.72314	PF3D7_1116000.1-p1
16.8886	17.3314	16.1631	17.9328	16.3134	17.2185	18.0689	18.0361	18.1051	18.2178	18.626	18.4352	6.76	4705800	11	0.246142	0.360557	1.69631	1.27566	1.97526	1.63198	PF3D7_1116100.1-p1
18.1926	18.1925	18.1833	19.4441	19.5168	16.6641	16.723	16.9306	16.9818	17.1856	16.4419	16.3751	8.0011	6573800	10	0.138673	0.352192	4.10851	-1.31104	2.37308	-1.52197	PF3D7_1116200.1-p1;PF3D7_1116200.2-p1
18.8523	18.7335	18.7891	19.2484	18.7647	18.721	19.9291	19.6954	20.0079	18.386	18.8362	18.9407	11.61	16624000	22	0.279365	0.119771	3.39091	1.08585	0.151822	-0.0706272	PF3D7_1116400.1-p1
20.4094	20.2466	20.4753	20.7022	20.595	20.327	20.891	20.9715	20.2722	20.3275	20.1772	20.3682	3.5019	24664000	14	0.557451	0.164279	0.654788	0.33448	0.409058	-0.0861397	PF3D7_1116500.1-p1
18.6177	18.6217	18.7387	18.3736	18.3731	16.8809	18.4976	18.172	17.5393	18.7952	18.7771	18.7543	12.06	5527100	9	0.717823	-0.783539	0.972579	-0.589767	1.31337	0.116144	PF3D7_1116700.1-p1
22.1196	22.1991	22.3049	21.453	21.3781	21.4105	21.932	21.8081	21.6876	22.8879	22.9947	22.9793	253.31	733930000	494	3.78528	-0.793983	1.96459	-0.398643	3.53087	0.746092	PF3D7_1116800.1-p1
18.5781	18.9554	18.9029	18.982	18.6303	18.2926	19.1083	18.821	19.328	18.7207	18.6148	17.9206	9.9999	12485000	28	0.312812	-0.177148	0.657674	0.273622	0.640284	-0.393444	PF3D7_1117100.1-p1
19.1009	19.0528	19.2775	19.9504	19.959	19.6815	19.5898	19.4745	19.3921	18.9611	19.2215	19.1762	4.9031	13904000	15	2.49475	0.719894	1.73091	0.341743	0.0808536	-0.0241407	PF3D7_1117300.1-p1
24.465	24.5223	24.4922	25.6196	25.5496	25.1634	25.5749	25.4928	24.9676	24.0889	24.1341	24.011	323.31	1576900000	397	2.57811	0.951064	1.95298	0.851961	3.33084	-0.415143	PF3D7_1117700.1-p1
18.434	18.3533	18.6125	20.5077	20.5023	20.4649	20.6459	20.4958	20.1517	19.0407	18.5749	19.1266	39.549	44870000	60	4.8891	2.02503	3.54383	1.96451	1.12097	0.447472	PF3D7_1118200.1-p1
20.2313	20.1923	20.3549	20.1588	20.1673	20.218	20.2384	20.1304	19.9506	20.9868	20.9967	20.9741	141.05	87341000	120	0.677802	-0.0781282	0.719967	-0.152997	3.9037	0.726363	PF3D7_1118300.1-p1
17.067	17.3301	16.286	17.4918	17.0158	16.7815	16.7268	17.1131	18.0994	17.1292	18.1414	18.0299	5.1177	3301000	3	0.207424	0.202028	0.335496	0.418752	0.908312	0.872469	PF3D7_1118500.1-p1
19.2399	19.2539	18.8587	19.5312	18.8072	18.6161	20.4775	20.2087	20.2372	19.1785	18.5011	18.9967	10.624	14629000	22	0.162221	-0.132622	2.81061	1.19036	0.3965	-0.225384	PF3D7_1119000.1-p1
19.5724	19.5341	16.9951	16.9158	16.4643	17.3121	17.2004	16.6043	16.0984	17.2823	16.0682	16.7362	11.158	17627000	12	0.951087	-1.80316	1.06675	-2.06618	1.02057	-2.00498	PF3D7_1119300.1-p1
16.4062	16.5302	16.4383	16.7634	16.3985	16.4752	17.337	17.2858	16.3803	17.043	16.8722	17.0559	2.5784	1291900	5	0.303829	0.0874697	0.801709	0.542779	2.79613	0.532127	PF3D7_1119400.1-p1
17.6439	17.8978	17.8895	16.6837	16.755	17.8797	18.7111	18.5719	19.1787	18.3162	18.4056	18.3886	7.392	5668100	11	0.82367	-0.7043	2.1292	1.01012	2.51016	0.559727	PF3D7_1119900.1-p1
17.8657	15.4726	16.3719	16.5106	17.3647	17.3547	17.0227	19.5938	16.6657	19.2938	19.6683	19.8281	3.2552	7856400	7	0.269209	0.506599	0.441964	1.19066	1.87365	3.02662	PF3D7_1120000.1-p1
19.013	19.0516	18.8733	19.9311	19.7707	18.9542	18.903	18.3229	18.3134	19.4713	19.3909	18.9421	12.339	17794000	29	0.867175	0.572725	1.08318	-0.466206	0.767033	0.288802	PF3D7_1120100.1-p1
18.2663	18.2915	18.4367	18.4238	18.3812	16.7807	17.9033	18.6406	17.9485	18.4352	18.4787	17.783	9.0583	6695700	15	0.360354	-0.469622	0.274867	-0.167395	0.161274	-0.099254	PF3D7_1120500.1-p1
17.4219	19.0862	19.1847	18.1614	16.6432	16.7118	18.8768	18.8783	17.5472	16.8652	19.9373	16.5281	2.1834	7607700	6	0.855429	-1.39218	0.0624934	-0.130187	0.255162	-0.787431	PF3D7_1121100.1-p1
23.3692	23.3354	23.3342	23.7426	23.7425	23.8417	23.4057	23.5166	23.4425	23.3261	23.3169	23.3074	23.018	345630000	78	3.59656	0.429382	1.45975	0.108731	1.09197	-0.0294488	PF3D7_1121600.1-p1
19.1246	19.1744	19.4309	19.3086	19.446	19.3102	19.6746	19.6675	19.2466	19.3616	19.3391	19.4689	21.544	39120000	65	0.457439	0.111621	0.774061	0.286249	0.642216	0.146555	PF3D7_1121700.1-p1
16.8422	15.7574	16.7318	16.3643	16.9194	16.6526	18.8207	16.443	18.9407	17.3019	17.3339	16.0249	1.9314	4010300	3	0.204876	0.201624	0.854573	1.62436	0.330621	0.443124	PF3D7_1121900.1-p1
18.3026	18.3365	18.1918	18.4089	17.9665	17.4379	18.0545	17.7735	16.4013	18.4778	18.748	18.2447	2.9911	4103400	12	0.525312	-0.339255	0.780113	-0.867233	0.632673	0.213192	PF3D7_1122300.1-p1
16.689	16.6169	17.3473	16.5934	18.7294	18.8066	17.202	16.5226	17.4249	16.5581	16.3658	16.2569	1.996	2396200	5	0.693012	1.15875	0.175619	0.165442	0.922601	-0.4908	PF3D7_1123400.1-p1
19.8353	19.9526	19.9383	19.5715	19.6524	19.6642	20.3755	20.1426	20.4026	19.8547	19.9259	20.0933	36.465	46569000	57	2.39446	-0.279405	1.93319	0.398129	0.243362	0.0491765	PF3D7_1123500.1-p1
16.6087	16.8662	16.6189	17.286	16.9652	16.6945	16.7023	17.0967	17.996	18.0302	18.3506	17.2534	5.2528	1775100	6	0.676916	0.283957	0.654629	0.567092	1.60693	1.18012	PF3D7_1124100.1-p1
16.4345	17.0454	16.8977	16.6326	17.4828	16.2502	16.5439	16.4503	16.1273	18.0898	16.8825	16.3396	2.4028	1136300	4	0.00323271	-0.00403531	0.873464	-0.418718	0.221241	0.311432	PF3D7_1124200.1-p1
23.4161	23.517	23.5432	22.8113	22.8008	22.5124	22.9709	22.9192	22.8383	23.1159	23.1374	22.9525	317.82	741030000	315	2.75946	-0.783964	3.35724	-0.582668	2.42266	-0.423497	PF3D7_1124600.1-p1
18.0957	16.3815	16.944	16.4767	17.1762	16.7122	18.1625	17.7522	15.7398	16.4962	15.6469	17.3403	2.7988	1551600	5	0.25701	-0.352016	0.0289601	0.0777655	0.387379	-0.64595	PF3D7_1125400.1-p1
20.323	20.4148	20.6012	19.1958	19.1621	19.0866	20.0209	20.0102	19.7584	20.3699	20.4992	20.5522	29.517	58309000	69	3.9108	-1.2982	1.91744	-0.516515	0.100169	0.0273876	PF3D7_1125800.1-p1
20.3408	20.4581	20.5325	19.9203	19.8984	19.6718	20.6009	20.5656	20.2391	20.9087	20.8026	20.983	76.885	112090000	123	2.4944	-0.613636	0.0673687	0.0247059	2.3944	0.454277	PF3D7_1126000.1-p1
21.2572	21.2615	21.4979	21.7904	21.8855	21.388	21.4518	21.3453	20.9491	22.3154	22.5769	22.2778	130.64	108630000	62	0.94971	0.349034	0.201739	-0.0901903	2.98519	1.0511	PF3D7_1126200.1-p1
17.4914	17.6177	17.4182	17.8234	17.7187	16.9825	16.6221	17.0717	17.782	18.3035	17.8679	16.6286	3.6182	2990400	4	0.00104309	-0.000866572	0.438713	-0.350496	0.0625021	0.0908769	PF3D7_1126500.1-p1
18.2683	18.1878	18.6652	16.4928	18.0018	17.9724	19.2711	19.2648	18.5195	18.2728	17.9317	17.7741	5.9617	9637000	17	0.785664	-0.884748	1.04494	0.644739	0.848861	-0.380863	PF3D7_1126700.1-p1
19.8179	19.9357	20.1637	20.5628	20.31	20.2474	20.3971	20.3131	20.8514	19.9027	19.8167	19.4754	33.505	30735000	46	1.33948	0.400923	1.31226	0.548058	0.659946	-0.240876	PF3D7_1127000.1-p1
16.2873	17.8478	17.4665	16.4772	17.4098	17.0755	17.1859	18.4568	17.6815	16.1268	17.5249	17.3991	2.2184	1618100	2	0.145749	-0.213028	0.407642	0.574238	0.101806	-0.183577	PF3D7_1127500.1-p1
19.7218	19.6635	19.9035	19.2311	19.3865	19.4378	16.5511	19.8718	17.5681	19.8075	19.7375	19.7721	7.2277	16176000	9	1.90268	-0.411125	0.831356	-1.76593	0.0428337	0.00942675	PF3D7_1127600.1-p1
18.8861	18.6202	17.157	19.2154	19.4902	16.8478	20.1864	19.9526	19.8409	18.9785	17.0507	18.759	9.1837	7441200	16	0.107531	0.296691	1.49899	1.7722	0.0170004	0.0416126	PF3D7_1128100.1-p1
22.7663	22.826	22.9602	23.0497	23.0915	23.0022	23.3048	23.2527	23.2974	22.9156	22.9965	23.0707	257.46	355020000	149	1.45508	0.197013	2.72426	0.434176	0.921117	0.143466	PF3D7_1129000.1-p1
23.7052	23.7713	23.8321	22.8251	22.8772	22.7326	23.5561	23.4276	23.5774	24.1738	24.3189	24.3943	177.14	514050000	200	4.16595	-0.957897	1.86131	-0.249168	2.67671	0.526086	PF3D7_1129100.1-p1
21.8971	21.8955	22.0248	21.6301	21.5688	21.4609	22.6293	22.6406	22.3898	21.8302	21.7578	21.7817	109.25	187640000	109	2.38374	-0.385879	2.57661	0.614093	1.44901	-0.149232	PF3D7_1129200.1-p1
18.9846	19.4309	19.1852	19.5995	19.5535	19.1034	19.7326	19.2659	18.4668	18.4645	18.2484	18.3873	4.336	10071000	13	0.462475	0.218559	0.0391662	-0.0451349	2.3572	-0.833529	PF3D7_1129900.1-p1
21.3461	21.2226	21.4366	21.3836	21.4033	21.0068	19.7102	19.7298	20.0118	23.0674	22.6692	22.5577	11.919	84819000	56	0.188515	-0.0705662	3.71309	-1.51783	2.9938	1.42969	PF3D7_1130100.1-p1
22.5128	22.6079	22.7481	22.1638	22.1237	22.1172	23.0121	23.0086	22.8606	22.0412	22.0799	22.2537	65.361	349390000	190	2.65554	-0.488008	1.78808	0.337526	2.20576	-0.497998	PF3D7_1130200.1-p1
22.7774	22.7835	22.6045	22.6482	22.6313	21.7696	22.8833	22.721	22.2645	22.5559	22.5322	22.292	314.05	401440000	259	0.55746	-0.372108	0.195387	-0.0988604	1.19784	-0.261769	PF3D7_1130400.1-p1
18.2847	18.1664	18.53	18.5252	18.2127	18.1625	18.5022	18.2474	18.4131	19.0667	19.1272	19.1235	7.0973	10618000	17	0.0597865	-0.0269184	0.175822	0.0605068	2.69467	0.778744	PF3D7_1132000.1-p1
23.9931	24.0105	23.8959	23.8905	23.7725	23.6851	23.9322	23.9755	23.8591	23.9422	23.9834	23.8176	323.31	1013800000	398	1.24365	-0.183791	0.376674	-0.0442231	0.353549	-0.0521011	PF3D7_1132200.1-p1
18.1722	18.4911	18.1368	18.8422	17.9347	18.2895	19.1303	18.9141	18.8109	17.3779	17.7944	17.234	6.709	5390500	13	0.112065	0.0887725	2.02036	0.685102	1.77214	-0.797926	PF3D7_1132300.1-p1
20.8341	20.9432	20.9301	21.4831	21.3418	20.8851	20.2483	21.0364	20.1967	20.3043	20.3607	20.1724	4.4987	33127000	22	0.84469	0.334192	0.67791	-0.408671	3.16617	-0.623307	PF3D7_1132800.1-p1
23.7877	23.8103	24.0049	22.2306	22.2883	22.3711	22.9953	22.9946	22.9279	23.6796	23.8148	23.9207	269.85	889790000	288	4.39966	-1.57096	3.60707	-0.895007	0.253202	-0.0625738	PF3D7_1133400.1-p1
17.585	17.8616	18.1655	18.8518	18.6585	18.4196	19.7779	19.4128	19.7874	18.4724	18.5028	18.2808	11.107	14504000	32	1.67911	0.7726	2.99708	1.78866	1.40688	0.547953	PF3D7_1133800.1-p1
21.3836	21.4673	21.5996	22.8918	22.7747	22.4483	22.533	22.4473	22.2077	21.6103	21.5047	21.4924	274.72	350450000	241	2.94276	1.22143	2.8523	0.912481	0.288959	0.0523141	PF3D7_1134000.1-p1
20.9528	21.0875	21.1987	21.0199	20.9678	21.0156	21.019	20.916	20.9978	21.1421	21.1691	21.277	34.037	61906000	47	0.46544	-0.0785777	0.585931	-0.10202	0.639146	0.116402	PF3D7_1134100.1-p1
20.8381	20.9665	21.1276	20.7038	20.7573	20.8332	21.9598	21.7106	21.7224	21.0688	21.0944	21.204	50.295	109740000	106	1.08947	-0.212655	2.66661	0.820202	0.708485	0.144998	PF3D7_1134800.1-p1
23.0035	23.047	23.1254	22.6328	22.6108	22.4987	22.8202	22.7383	22.6477	22.9777	23.0538	23.034	206.06	579240000	298	3.02288	-0.477847	2.20887	-0.323258	0.363059	-0.036815	PF3D7_1135100.1-p1
18.7179	18.8152	18.9842	18.3154	18.8592	18.3097	18.9774	18.74	18.4756	18.3403	18.696	18.6213	9.0127	9043400	17	0.803514	-0.344327	0.262122	-0.108125	1.00843	-0.286563	PF3D7_1135400.1-p1
18.6076	18.6036	18.3584	16.6734	17.5115	15.9887	18.1463	18.2108	17.7952	18.8791	18.856	18.5073	5.1525	5811400	13	1.7978	-1.79866	1.43433	-0.472413	0.701764	0.2243	PF3D7_1136200.1-p1
19.3614	19.372	19.573	18.6259	18.6317	18.9724	20.027	19.9327	19.8863	19.041	19.0516	19.1644	12.249	27050000	35	2.17961	-0.692158	2.51101	0.513189	1.93479	-0.349792	PF3D7_1136300.1-p1
18.8451	18.8811	19.0952	18.8163	18.676	18.8897	19.5604	19.6455	19.5424	18.8534	18.8489	18.8383	14.46	17545000	42	0.662873	-0.146451	2.79809	0.642319	0.526595	-0.093586	PF3D7_1136400.1-p1
19.5037	19.6536	19.541	19.4926	19.5018	19.5269	20.3717	20.3327	20.2652	19.6232	19.4005	19.4469	8.2799	25635000	26	0.567385	-0.0589765	3.80038	0.757086	0.393664	-0.0759048	PF3D7_1136500.1-p1;PF3D7_1136500.2-p1
17.7026	17.9259	17.8138	18.215	18.0271	17.709	18.8175	18.5941	18.4581	18.5138	18.5615	18.2695	9.3871	7712200	22	0.453497	0.169577	2.55823	0.809098	2.33251	0.634144	PF3D7_1136800.1-p1
18.5727	18.5659	18.542	17.5739	17.577	16.0376	18.7318	18.5091	17.9113	19.4603	19.6369	19.6123	25.625	14078000	22	1.3643	-1.49735	0.290537	-0.1761	4.25449	1.00966	PF3D7_1136900.1-p1
16.5178	17.402	17.3928	19.1746	19.5338	19.2609	19.7428	19.4585	19.0617	16.421	17.0226	19.0201	4.0652	5385700	7	2.68209	2.21889	2.55235	2.31681	0.173279	0.383687	PF3D7_1137300.1-p1
18.5617	18.6249	18.9896	19.5317	19.6387	19.2026	19.1668	19.1067	19.0273	18.8434	18.8634	18.6607	14.976	19609000	28	1.7611	0.732264	1.26265	0.374882	0.161803	0.063776	PF3D7_1137400.1-p1
19.4415	19.4471	19.6249	19.7764	19.771	19.807	20.4263	20.4188	20.3346	20.0278	20.119	20.3082	52.844	71038000	98	1.99057	0.280312	3.72826	0.88877	2.49698	0.64716	PF3D7_1138500.1-p1
17.2148	16.8196	17.4955	17.0758	16.2216	17.1268	17.6723	17.592	18.06	20.5332	20.2952	20.4764	10.082	15396000	11	0.449247	-0.368577	1.15495	0.5981	4.00704	3.25831	PF3D7_1138700.1-p1
17.4954	16.6656	16.1933	17.1811	16.3047	17.7317	17.5908	17.0597	16.831	17.5386	17.2602	17.2357	10.785	2021000	9	0.196189	0.2877	0.353296	0.375732	0.643953	0.560088	PF3D7_1139200.1-p1
16.5573	17.4056	17.6231	17.8768	17.9078	17.9866	18.0781	17.8888	18.3057	15.7103	16.429	17.6033	4.7188	3094900	9	1.04709	0.728385	1.21352	0.895548	0.407127	-0.61447	PF3D7_1139900.1-p1
18.2758	18.254	18.739	16.2379	19.198	19.2803	21.0009	20.8385	20.8141	18.7479	18.7336	19.2423	4.2444	12077000	10	0.0631826	-0.184157	3.89208	2.46156	0.988051	0.48505	PF3D7_1140400.1-p1
20.8717	20.9877	21.0887	21.4164	20.4206	20.4711	20.2806	20.3119	20.4858	20.5338	20.827	20.3565	41.493	27023000	40	0.257271	-0.213346	2.65131	-0.623283	1.27599	-0.410279	PF3D7_1142100.1-p1
23.9474	23.9411	24.266	24.307	24.3797	24.2391	23.3185	23.4904	23.1088	25.2023	25.1893	25.3852	218.73	978260000	104	1.05343	0.257135	2.0771	-0.745563	3.19839	1.20745	PF3D7_1142500.1-p1
18.632	18.7199	18.3297	18.8585	18.7168	16.6522	18.7801	19.1158	18.5079	19.7433	19.6376	19.0001	8.5507	10491000	17	0.268303	-0.484734	0.495949	0.240739	1.5859	0.899805	PF3D7_1142700.1-p1
18.3087	18.4675	18.1893	16.359	17.7561	16.555	18.3801	18.2559	18.428	19.2275	19.3626	19.5584	6.4936	8414300	16	1.49281	-1.43179	0.125809	0.0328134	2.97102	1.061	PF3D7_1142900.1-p1
20.3709	20.3256	20.5648	17.0585	16.904	16.7805	16.41	16.3067	16.9234	17.5667	16.433	16.3385	3.588	8118400	7	5.25679	-3.50609	4.3412	-3.87374	3.08697	-3.64105	PF3D7_1143100.1-p1
18.4962	18.4591	18.612	18.954	18.808	16.8355	18.658	18.6796	17.0931	18.7169	18.5596	16.3378	5.3659	6870200	8	0.179522	-0.323273	0.290542	-0.378817	0.351428	-0.651002	PF3D7_1143300.1-p1
16.4005	16.585	16.2772	16.5093	17.2972	17.7112	16.9821	16.8892	17.2675	17.3358	17.1305	17.3152	5.1648	981410	5	0.968149	0.751705	1.90481	0.62537	2.78971	0.839604	PF3D7_1143800.1-p1
20.0937	20.1887	20.4404	20.7839	20.5871	20.2831	20.0273	19.5194	19.3829	20.2537	20.1348	20.255	5.0554	28164000	29	0.803305	0.310441	1.26525	-0.597731	0.0843488	-0.026399	PF3D7_1144000.1-p1
18.128	18.2546	18.2185	18.2747	17.9895	18.1257	17.6619	17.2892	16.7072	18.3162	18.309	17.9304	2.5898	4038300	10	0.318317	-0.0703716	1.6036	-0.980935	0.0387222	-0.0151552	PF3D7_1144500.1-p1
22.0634	22.1092	22.1658	22.4749	22.4216	22.3128	22.4186	22.2477	22.1577	22.3082	22.3612	22.3209	113.61	247230000	165	2.17749	0.290314	0.921605	0.161877	2.52837	0.217297	PF3D7_1144900.1-p1
21.8566	21.8289	21.7067	21.2757	21.1009	20.8575	22.5083	22.3103	21.5741	22.3519	22.3317	22.1432	149.22	309690000	259	2.28635	-0.719375	0.506988	0.333473	2.38797	0.478189	PF3D7_1145100.1-p1
21.6197	21.6034	21.5264	21.0188	21.0537	20.8187	21.7522	21.6435	21.4866	21.9332	22.0329	21.7051	241.99	287590000	271	2.8518	-0.619392	0.208239	0.0442829	1.41403	0.307251	PF3D7_1145400.1-p1
18.7237	18.5804	19.0144	20.3109	20.5869	19.7385	20.0192	20.0904	20.1267	19.8178	19.8727	19.6609	10.333	18684000	21	2.16494	1.43924	3.23855	1.3059	2.68024	1.01094	PF3D7_1148700.1-p1
19.2894	19.3347	19.0207	18.892	19.2263	16.9782	19.0025	16.7223	17.0596	19.104	19.0034	16.7168	13.202	6331200	11	0.528818	-0.849452	1.06143	-1.62013	0.52653	-0.940213	PF3D7_1149000.1-p1
22.0661	22.1446	22.3606	22.4228	22.327	22.4296	22.7633	22.9372	23.0161	22.2687	22.11	22.2923	323.31	110060000	97	1.01099	0.2027	2.46165	0.715118	0.11486	0.0332203	PF3D7_1149100.2-p1;PF3D7_1149100.1-p1
22.7129	22.8038	22.9569	21.7876	21.8033	21.696	21.5548	21.4921	21.457	24.2913	24.397	24.3508	323.31	915140000	334	3.7596	-1.06224	4.17843	-1.32323	4.40189	1.52183	PF3D7_1149200.1-p1
16.4166	16.41	17.7424	16.4438	16.4966	16.7724	17.375	17.372	16.8371	18.488	18.5345	18.7617	3.6737	2049600	6	0.248597	-0.285424	0.285756	0.33835	1.73907	1.7384	PF3D7_1149600.1-p1
20.7108	20.6987	20.7676	20.4735	20.41	20.2507	20.0939	20.232	19.6795	22.5113	22.7309	22.3845	188.75	165830000	131	2.12443	-0.34766	1.9068	-0.723922	4.21003	1.81652	PF3D7_1200700.1-p1
19.9766	20.0502	20.0411	20.7457	20.6963	20.5649	20.2742	20.1911	20.0927	20.2967	20.2254	20.3817	118.76	56136000	92	3.41273	0.646348	1.33325	0.163393	2.26979	0.278644	PF3D7_1201000.1-p1
17.711	17.6422	17.7843	18.4213	18.1513	16.7833	18.8261	18.2742	17.4125	18.3348	18.3717	17.9236	9.0393	4821700	18	0.0490706	0.0727717	0.482047	0.458452	1.53644	0.497532	PF3D7_1201500.1-p1
18.9523	19.2392	19.3075	19.5888	19.6909	19.713	19.818	19.5915	19.4344	19.1886	19.3455	19.5096	13.134	14519000	25	1.90364	0.497866	1.34653	0.448308	0.564018	0.181544	PF3D7_1203500.1-p1
21.2478	21.53	20.2128	21.1868	21.0094	19.3843	18.8269	16.7639	16.6818	20.5572	20.3111	20.7203	33.294	28413000	32	0.26886	-0.470018	1.9395	-3.57266	0.486908	-0.467296	PF3D7_1203700.1-p1
16.4009	18.0788	16.8823	16.7988	16.867	17.1854	18.3085	18.3076	16.9134	17.098	16.9389	17.0121	2.5129	1384300	3	0.121145	-0.170246	0.457131	0.722548	0.0730355	-0.104315	PF3D7_1205600.1-p1
17.5496	17.665	17.696	18.0323	17.7913	17.8627	18.0448	17.9608	18.0848	18.8868	18.7153	19.0507	19.648	7665500	16	1.4282	0.258533	2.61776	0.393232	3.51622	1.24738	PF3D7_1205900.1-p1
17.7766	17.5912	17.2792	17.406	16.5949	16.8991	16.8182	17.406	16.5273	17.0702	16.7492	16.5637	5.7192	1226100	6	0.983596	-0.582349	0.999899	-0.631838	1.65873	-0.754654	PF3D7_1206200.1-p1
19.7697	19.8581	19.7641	20.1857	20.0605	20.0227	20.5121	20.4313	20.2131	20.1801	20.236	20.1536	52.115	39122000	48	2.14048	0.292348	2.47218	0.58824	3.26423	0.392616	PF3D7_1206800.1-p1
18.5374	18.6428	18.6045	19.5084	19.5402	19.2863	19.6538	19.5783	19.6143	19.0884	19.3367	19.1422	13.34	23450000	24	3.23882	0.850052	4.95448	1.02058	2.72634	0.594237	PF3D7_1208900.1-p1
20.0435	19.6822	19.5471	19.2255	18.9357	19.5865	19.3139	19.0754	19.5248	20.3776	20.3928	19.529	142.03	32208000	42	0.995055	-0.508346	1.08077	-0.452901	0.459268	0.342183	PF3D7_1209400.1-p1
16.5983	16.2621	17.1991	16.6875	17.1629	16.8415	17.7515	17.1606	16.2561	18.31	17.9058	17.9897	5.1471	4022400	13	0.274837	0.210763	0.290803	0.36956	1.9985	1.38196	PF3D7_1210600.1-p1
19.3993	19.883	19.8781	20.7762	21.0115	20.3402	22.0317	22.0175	21.9245	21.2295	20.5156	20.5444	10.317	43543000	23	1.755	0.989185	3.80334	2.2711	1.67507	1.04304	PF3D7_1211400.1-p1
19.7952	19.8983	20.0114	22.3966	22.4015	22.452	21.902	21.9898	22.0202	19.9093	19.5713	20.0205	138.82	191810000	142	5.57657	2.51504	5.0641	2.06905	0.172792	-0.06792	PF3D7_1211700.1-p1;PF3D7_1211300.1-p1
22.1181	22.298	22.4061	22.1043	22.1472	22.0556	22.4638	22.5985	22.0523	22.6937	22.8958	23.0025	71.137	132550000	70	0.90998	-0.171693	0.203948	0.0974782	2.05561	0.589911	PF3D7_1365900.1-p1;PF3D7_1211800.1-p1
21.5908	21.5645	21.6471	21.3782	21.3185	21.1453	21.6847	21.4905	21.2786	21.772	21.8513	21.6861	323.31	322170000	319	1.90748	-0.32014	0.412391	-0.116192	1.46453	0.169017	PF3D7_1211900.1-p1
20.7486	20.5419	20.4385	21.1205	21.0143	20.1373	20.6632	20.3552	20.1048	20.4429	20.3124	19.9658	25.104	39142000	49	0.21702	0.181077	0.471863	-0.201925	0.928726	-0.335952	PF3D7_1212000.1-p1
17.0033	16.4937	16.4709	16.9625	16.3846	16.0627	17.2313	17.4077	17.1083	16.4834	16.9407	16.6218	1.7285	457880	2	0.231372	-0.186046	1.42117	0.593142	0.040111	0.025987	PF3D7_1212400.1-p1
19.4251	19.4852	19.0999	19.537	19.5055	18.3909	19.2368	18.8161	19.281	19.8142	19.9152	19.0664	16.11	15941000	35	0.185593	-0.192279	0.51994	-0.225467	0.374331	0.261843	PF3D7_1212500.1-p1
18.8837	19.0817	19.0035	19.1384	18.8718	18.9217	18.7965	19.1503	19.356	18.8743	18.8882	18.8633	18.106	32098000	43	0.0419333	-0.0123202	0.255313	0.111305	0.92014	-0.11435	PF3D7_1213800.1-p1
19.4808	19.4853	19.4846	19.2889	19.3103	18.3882	19.6451	19.4674	19.3251	19.8068	19.7632	19.6011	99.363	39173000	64	0.735851	-0.487774	0.0155009	-0.00432968	1.73201	0.240114	PF3D7_1213900.1-p1
16.1601	17.1939	16.8449	17.0081	16.459	17.0718	19.4937	19.4531	18.9894	16.4874	16.4069	16.2301	9.6129	5775300	6	0.114068	0.113335	2.77112	2.5791	0.499875	-0.35817	PF3D7_1214900.1-p1
16.282	16.5333	16.5702	18.9167	18.6291	18.3967	18.5701	18.3323	17.9203	16.9875	16.7191	16.4692	11.556	3659800	13	3.62127	2.18566	3.00154	1.81242	0.685057	0.263432	PF3D7_1215000.1-p1
16.9859	18.9224	18.3763	18.6131	16.7796	16.2423	17.4563	16.6521	18.8217	16.7999	18.4624	18.5712	2.3456	3810300	5	0.40709	-0.883192	0.203481	-0.451488	0.0643549	-0.15034	PF3D7_1215400.1-p1
18.9239	18.6522	18.4965	19.2737	18.9873	18.7385	18.1902	18.0262	18.1711	19.1562	19.2919	18.3854	7.1244	9817600	23	0.709906	0.308949	1.84783	-0.561715	0.339649	0.253608	PF3D7_1215900.1-p1
18.9002	19.0453	19.3891	18.8605	18.9871	18.8162	18.8975	17.2795	16.6014	18.7678	18.8276	19.0319	4.0518	8344300	12	0.658431	-0.223589	1.02392	-1.51872	0.642938	-0.235741	PF3D7_1216200.1-p1
17.3377	17.3002	16.3579	18.42	18.3249	18.3863	19.2976	19.255	18.5183	17.2375	17.0526	16.6627	5.4478	4714300	9	1.89267	1.37849	2.11297	2.02507	0.0130348	-0.0142981	PF3D7_1216900.1-p1
19.3768	19.429	19.4928	19.249	19.4829	19.3256	19.8248	19.6697	19.6259	19.6805	19.7068	19.6393	19.542	22911000	26	0.451484	-0.080293	1.78066	0.273977	2.47466	0.242712	PF3D7_1217900.1-p1
19.5162	19.3288	19.1887	18.6701	18.2638	18.5244	18.8245	18.7758	18.7491	19.5283	19.5078	19.3962	69.222	15745000	30	2.31427	-0.858487	2.34692	-0.561416	0.571897	0.132906	PF3D7_1218000.1-p1
20.6211	20.2845	20.485	18.8322	18.2871	18.3685	18.9332	18.6847	18.1131	20.5669	20.8002	20.6205	46.846	53416000	54	3.2577	-1.96763	2.70702	-1.88658	0.758972	0.198985	PF3D7_1218500.1-p1
20.2483	20.2725	20.4295	18.5056	17.9058	17.8365	20.3383	20.2643	20.4381	19.8455	19.6563	19.4492	108.71	77460000	110	3.27704	-2.23418	0.147675	0.0301202	2.19111	-0.666445	PF3D7_1219100.1-p1
19.1033	19.3119	19.1649	19.1325	19.3552	17.0763	19.4974	19.4551	19.4912	19.8782	19.9078	19.8475	5.5613	15577000	12	0.389116	-0.672016	1.98237	0.287888	3.35623	0.6845	PF3D7_1220400.1-p1
24.005	24.0844	24.1317	23.9424	23.888	23.6477	24.2956	24.1117	24.0424	24.1712	24.106	24.0678	323.31	1941300000	648	1.19057	-0.247682	0.380877	0.0762189	0.360861	0.0413125	PF3D7_1222300.1-p1
21.6608	21.7225	21.7498	20.9806	20.542	20.6547	20.9462	20.8609	20.8309	21.5568	21.4755	21.5474	10.787	76003000	31	2.73815	-0.98526	4.35905	-0.831686	2.13159	-0.184469	PF3D7_1222700.1-p1
23.09	23.1826	22.7119	22.4454	22.2797	22.0192	22.7983	22.8281	22.4463	22.7903	22.6413	22.4807	220.49	475720000	291	1.76656	-0.746705	0.736943	-0.303961	0.988847	-0.35744	PF3D7_1223100.1-p1
16.4332	16.3758	16.433	17.5235	15.662	17.8523	19.0112	18.242	18.7455	17.6129	17.8441	16.1873	2.1352	2673300	7	0.366741	0.598581	3.24178	2.25222	0.704829	0.80076	PF3D7_1223200.1-p1
17.8044	16.392	16.7566	17.2591	16.8893	16.2332	16.859	17.3038	16.2695	17.7292	17.4146	17.3265	8.7559	2826800	14	0.135416	-0.190472	0.122245	-0.173567	0.501704	0.505765	PF3D7_1223400.1-p1
20.5425	20.5223	15.6284	20.7135	20.8304	20.5021	21.4706	21.3507	20.9003	20.7775	20.6293	20.7106	28.281	26067000	25	0.472209	1.78426	0.643512	2.34277	0.480319	1.80807	PF3D7_1223700.1-p1
19.5606	19.6952	19.5934	19.3025	19.5315	19.3448	20.1684	20.2792	19.7641	19.4895	19.447	19.4941	28.982	33151000	63	1.29031	-0.223464	1.31529	0.454186	1.49478	-0.139542	PF3D7_1224300.1-p1
16.3673	16.3763	16.9156	18.9232	18.5772	16.6474	17.4897	17.7928	16.8939	16.9892	16.2377	16.7923	6.5849	5311700	6	0.958421	1.49621	1.23043	0.839054	0.155381	0.120002	PF3D7_1224500.1-p1
19.6352	19.6245	19.6634	19.6628	19.5238	19.3656	19.8112	19.6799	19.1665	20.0098	19.958	19.1362	72.003	34600000	61	0.644597	-0.123627	0.169629	-0.0884813	0.0747686	0.0602843	PF3D7_1225800.1-p1
20.7164	20.6059	20.7376	20.5998	20.4017	20.2693	21.2344	20.7904	20.7711	20.7231	20.5465	20.5823	21.674	21437000	27	1.18505	-0.263027	0.715406	0.245332	0.4397	-0.0693073	PF3D7_1226300.1-p1
18.8242	19.0985	18.6329	18.9138	18.4485	18.367	19.2397	19.3212	19.5053	19.1295	18.9228	18.9917	23.102	24007000	31	0.562357	-0.275455	1.49154	0.503471	0.476799	0.162796	PF3D7_1226900.1-p1
16.7245	17.4746	16.6693	19.5453	19.5465	19.6143	18.7785	19.334	18.9571	18.3328	18.6188	18.516	35.801	11192000	31	3.25375	2.61257	2.59591	2.06705	2.30693	1.53306	PF3D7_1227100.1-p1
26.4595	26.5528	26.6122	25.2059	25.1526	24.9578	25.8201	25.7529	25.5258	26.3456	26.4266	26.3811	323.31	3480500000	598	4.09243	-1.43607	2.9708	-0.841861	1.45211	-0.157065	PF3D7_1228600.1-p1
22.2057	22.2537	22.3899	21.2011	21.2121	21.1568	22.1992	22.2216	22.0993	22.8533	22.8766	22.9403	245.03	577830000	336	4.33953	-1.09314	0.755393	-0.109748	3.24186	0.606954	PF3D7_1229300.1-p1
21.925	21.9535	22.1928	23.1747	23.1977	23.2119	22.4762	22.4195	22.2402	23.2746	23.4007	23.5088	20.481	182530000	60	3.7815	1.17098	1.48452	0.354886	3.64465	1.3709	PF3D7_1229400.1-p1
22.1572	22.2046	22.3717	21.9688	21.9718	21.9916	23.0538	23.1148	23.1205	22.5297	22.439	22.5695	284.55	479030000	298	1.82126	-0.267087	3.6195	0.851856	1.62182	0.26825	PF3D7_1229500.1-p1
18.738	18.7966	18.7175	17.2182	16.9371	17.1705	18.8302	19.1255	18.6086	19.3925	19.1521	19.2634	10.566	12754000	15	4.27438	-1.64209	0.27555	0.104056	2.67398	0.518644	PF3D7_1229800.1-p1
17.3355	16.5746	17.207	17.4508	16.6931	16.975	18.382	18.2983	18.2454	17.9548	18.0196	18.1125	2.3257	2981600	5	0.000640751	0.000634511	2.22235	1.26955	1.83953	0.989915	PF3D7_1230400.1-p1
20.6662	20.5982	20.8284	20.6596	20.7074	20.7523	21.7326	21.6644	21.6751	21.5426	21.6958	21.784	67.246	87323000	59	0.0409237	0.00881958	3.80751	0.993069	3.24148	0.97649	PF3D7_1230700.1-p1
20.7171	21.0311	20.9316	21.4754	21.619	21.6384	21.6716	21.8673	21.7545	22.2441	22.1822	22.3107	38.33	102860000	67	2.52842	0.68431	2.88199	0.871178	3.76491	1.35237	PF3D7_1230800.1-p1
21.1467	21.144	21.1682	21.8193	21.8452	21.7166	21.4641	21.3544	21.4178	21.6008	21.5656	21.6095	87.77	155370000	112	4.05051	0.640755	2.86169	0.259164	5.03823	0.43898	PF3D7_1231100.1-p1
16.6125	14.6243	17.5622	21.8575	21.8516	21.7046	22.6781	22.6201	22.3548	21.5693	20.9154	21.4963	188.66	275030000	291	2.51107	5.53826	2.70807	6.28467	2.32585	5.06066	PF3D7_1231400.1-p1
19.1575	19.208	18.9397	19.2854	19.2091	18.8742	19.3136	19.3664	19.1603	19.7621	19.9083	19.6576	154.21	43351000	95	0.0480548	0.0211411	0.800648	0.178354	2.44717	0.674231	PF3D7_1231600.1-p1
19.4953	19.5258	19.4696	19.5214	19.2165	19.1836	19.7966	19.7884	19.4192	20.077	19.898	19.9178	37.468	47077000	82	0.807025	-0.189756	0.611899	0.171172	2.86311	0.467386	PF3D7_1232100.1-p1
18.0472	18.2507	18.2207	18.5013	18.2195	18.7081	18.9802	18.8588	18.9059	18.1613	18.1976	18.3036	22.265	14627000	35	0.913068	0.30342	3.28689	0.742086	0.248423	0.0479711	PF3D7_1233600.1-p1
18.11	18.1837	16.2841	18.2245	18.4481	18.0974	18.1993	18.1338	17.3445	19.0721	18.7164	19.0856	20.002	7665000	14	0.508062	0.730722	0.208955	0.366584	1.06332	1.43212	PF3D7_1234800.1-p1
17.9939	17.6839	18.1361	17.9844	18.3508	17.9228	19.504	18.8836	18.5901	19.0824	18.8026	18.9495	4.6215	9171200	13	0.321487	0.148021	1.60689	1.05459	2.52723	1.00685	PF3D7_1235600.1-p1
17.4981	17.6216	16.8662	17.7831	17.5039	16.3554	17.4067	16.9515	15.6679	16.4616	16.3211	17.3846	3.4724	2409400	5	0.0816604	-0.114518	0.500031	-0.653276	0.675727	-0.606208	PF3D7_1235700.1-p1
18.4628	19.2175	18.6256	19.4861	18.9443	17.4633	19.7321	19.3784	19.1242	16.2943	19.2115	15.8538	42.078	7832300	15	0.0746259	-0.137389	1.0443	0.642971	0.69689	-1.64873	PF3D7_1236100.1-p1
16.8893	16.9814	17.7488	17.5521	17.7212	16.9216	18.0232	18.075	17.3326	18.0286	18.1928	17.8056	13.276	4478900	12	0.202586	0.191841	0.76642	0.603818	1.27749	0.802559	PF3D7_1236300.1-p1
18.3294	18.0879	17.9139	18.0864	18.1422	17.6338	17.9344	17.5289	18.0432	18.6331	18.3838	17.5854	70.698	6122700	19	0.318325	-0.156254	0.626309	-0.27485	0.095539	0.0903568	PF3D7_1237000.1-p1
19.9951	19.9708	19.9875	20.5215	20.4089	20.7622	21.0204	20.9969	20.936	19.8683	19.8661	20.076	12.048	21730000	21	2.28791	0.57977	5.55372	0.999945	0.273131	-0.0476615	PF3D7_1237700.1-p1
16.9351	16.1343	16.7979	16.2676	17.2257	16.4351	18.1454	17.4091	16.5354	18.0734	17.8287	16.1533	10.663	2839200	12	0.0175435	0.0203476	0.633671	0.740842	0.486802	0.729379	PF3D7_1237900.1-p1
19.0185	18.8995	19.0081	19.7302	20.1217	18.88	17.4913	19.1157	15.5791	19.2946	19.2523	16.4565	8.4991	7907500	11	0.750278	0.601933	0.704927	-1.58001	0.273502	-0.640911	PF3D7_1238100.1-p1
19.274	19.5908	19.6672	18.6733	18.7211	18.6452	20.1024	20.1421	19.8061	20.0126	19.9287	19.8294	105.51	34889000	48	2.60893	-0.830804	1.46437	0.50619	1.45771	0.412932	PF3D7_1238600.1-p1
20.5935	20.4779	20.8307	20.5817	20.338	19.6626	20.426	19.9216	19.2214	21.2565	21.3688	20.9572	32.826	67413000	64	0.680491	-0.439959	1.0012	-0.77771	1.59673	0.560093	PF3D7_1238800.1-p1
17.4538	16.2568	16.3547	16.3503	17.5775	17.3783	16.7493	16.5644	17.5281	17.7137	17.8525	17.8194	3.8466	1992500	5	0.312866	0.413616	0.206692	0.2588	1.34106	1.10671	PF3D7_1238900.1-p1
17.1466	19.7992	19.3086	19.1494	19.3083	19.133	20.4669	20.0443	20.0731	20.2762	20.2104	19.9031	9.4049	15327000	13	0.211494	0.445428	0.808162	1.44336	0.77155	1.37844	PF3D7_1239000.1-p1
19.9845	19.8575	19.9767	20.3014	20.1547	20.1289	20.6401	20.6557	20.6712	20.1755	20.3375	20.0946	24.114	48081000	74	1.71017	0.255435	4.15517	0.716079	1.47896	0.262906	PF3D7_1239600.1-p1
18.2753	18.2829	17.8005	20.5454	20.2778	19.9334	19.8731	19.3443	19.5026	18.4868	18.7589	17.8205	36.771	15798000	38	3.06374	2.13262	2.53931	1.45379	0.297958	0.235818	PF3D7_1239700.1-p1
17.3807	16.9639	16.5684	17.7957	16.3115	16.5687	17.3654	16.9094	16.6863	18.8963	18.7845	17.393	2.8987	8748700	5	0.0529085	-0.0790666	0.0172885	0.0160421	1.21272	1.38691	PF3D7_1239800.1-p1
17.4826	16.4087	18.1779	16.9472	16.8881	16.407	18.5074	18.431	17.782	18.4403	18.5526	18.3625	20.24	5283500	13	0.489042	-0.608954	0.716644	0.883735	0.99247	1.09536	PF3D7_1239900.1-p1
19.6002	19.5129	19.2621	19.7921	19.5573	17.2451	20.6888	20.2851	18.9326	19.3615	19.4176	19.3585	45.64	26556000	43	0.293508	-0.593561	0.399495	0.510422	0.313859	-0.079202	PF3D7_1241700.1-p1
16.19	16.3425	16.695	17.3388	16.8204	16.2648	18.4642	18.8161	18.2864	16.3768	16.9235	16.1757	4.8716	2596600	4	0.507141	0.398851	3.21462	2.11308	0.111603	0.0828304	PF3D7_1241900.1-p1
21.6218	21.3612	21.7121	21.7521	21.7155	21.7614	22.0491	21.7691	21.5856	22.488	22.5669	22.5679	18.268	157420000	61	0.772418	0.17798	0.621246	0.236246	3.07285	0.975887	PF3D7_1242700.1-p1
19.1719	19.3826	19.4087	19.8368	19.4213	19.4901	19.7375	19.4417	19.8906	20.0117	19.658	19.9222	41.559	22386000	40	0.813625	0.261633	1.14458	0.368869	1.85541	0.5429	PF3D7_1242800.1-p1
18.886	18.8638	18.3605	16.5415	16.3815	16.6662	17.3893	16.7106	17.5442	16.9722	16.2453	17.263	2.8958	3856700	5	3.47449	-2.17372	2.07297	-1.48876	2.24293	-1.8766	PF3D7_1243700.1-p1
19.5422	19.5514	19.6467	18.8207	18.8988	18.864	19.4548	19.3856	19.6287	19.795	20.0781	19.6844	16.889	26904000	42	4.23504	-0.718919	0.495333	-0.0904363	1.04997	0.272402	PF3D7_1244100.1-p1
16.897	16.7014	16.985	16.9104	17.1872	17.1002	17.8788	17.862	16.9248	16.3018	17.2652	17.8698	3.4981	1991700	6	0.809226	0.204804	0.998036	0.694073	0.241754	0.284478	PF3D7_1244200.1-p1
20.627	20.6569	20.717	19.9316	19.6677	19.8158	20.8386	20.8463	20.8027	20.8467	21.0134	20.917	53.917	55390000	66	3.35886	-0.861963	2.2642	0.162221	2.0305	0.258729	PF3D7_1244600.1-p1
16.2733	17.3151	16.5157	16.6394	16.5931	16.6822	17.8696	16.2299	16.7023	17.5597	17.6573	17.5372	4.2117	1941800	4	0.0699168	-0.0631364	0.149339	0.232538	1.30583	0.883355	PF3D7_1245100.1-p1
17.7277	16.5888	16.9767	17.3702	17.4671	17.0064	18.0385	18.2583	17.451	17.9798	17.4176	17.4046	12.854	3801300	9	0.194263	0.183498	0.927959	0.818206	0.583756	0.502945	PF3D7_1245500.1-p1
28.5815	28.6391	28.5697	27.6592	27.5783	27.3695	28.1739	27.9827	27.7465	28.4326	28.4829	28.3151	323.31	20326000000	1671	3.54887	-1.0611	2.12984	-0.629084	1.58261	-0.186571	PF3D7_1246200.1-p1
20.0929	19.6967	20.2233	19.8843	19.6039	17.2263	17.0433	16.4515	16.9504	19.9202	20.1209	20.2712	5.5237	12644000	13	0.569871	-1.09947	3.71381	-3.18922	0.20485	0.0997957	PF3D7_1246400.1-p1
18.847	18.9609	19.1958	19.2109	19.0895	18.878	19.1458	18.769	16.4331	19.2152	19.3574	19.0647	24.97	12261000	26	0.153882	0.0582307	0.44517	-0.885248	0.727143	0.211206	PF3D7_1246800.1-p1
18.7507	16.8668	18.9582	19.0906	19.2752	19.2167	19.5699	20.4763	19.6062	18.5956	18.8768	19.0076	4.2705	9830700	7	0.682762	1.00225	1.09262	1.69224	0.396816	0.634778	PF3D7_1247400.1-p1
19.8084	19.6129	19.6138	19.2791	19.1353	17.607	20.9623	20.8891	19.9065	19.7969	19.7525	19.4998	35.238	32576000	49	0.867187	-1.00455	1.23021	0.907632	0.0138631	0.00473849	PF3D7_1247500.1-p1
19.8141	19.257	19.4249	19.7102	19.9267	19.4871	20.1577	20.0281	19.7686	19.9249	20.0647	19.5155	8.1275	14496000	10	0.430098	0.209344	1.13874	0.486139	0.652472	0.336399	PF3D7_1248500.1-p1
23.1398	23.2017	23.3701	22.7298	22.7272	22.7481	24.0036	23.865	23.9292	23.0664	23.09	23.1597	323.31	549310000	302	2.71993	-0.502218	3.0237	0.695363	0.822379	-0.13187	PF3D7_1248900.1-p1
18.8069	18.9046	18.8776	19.233	19.1041	18.4464	19.5734	19.386	18.8467	19.1739	19.0642	19.1522	6.1106	11627000	14	0.094336	0.0647888	0.858115	0.405641	2.41403	0.267084	PF3D7_1250300.1-p1
17.5247	17.6151	17.4919	16.4299	16.7185	16.7016	18.2639	17.8427	17.7823	17.9476	17.884	17.762	7.5119	3545500	7	3.11531	-0.92724	1.26142	0.419048	2.08729	0.320621	PF3D7_1250600.1-p1
23.3594	23.2581	23.3387	22.1022	22.1405	22.0256	22.6171	22.7939	22.688	23.4775	23.4353	23.3574	187.58	504930000	278	4.94155	-1.22928	3.30435	-0.619045	1.05048	0.104689	PF3D7_1251200.1-p1
22.3777	22.3702	22.2981	20.9222	20.8273	20.7803	21.8681	21.775	21.6295	22.7814	22.7592	22.5562	323.31	604460000	413	5.1798	-1.5054	2.87747	-0.591167	2.00074	0.350253	PF3D7_1252100.1-p1
18.7576	18.6966	18.2114	17.7726	16.5409	15.8593	18.0352	17.8783	17.9471	18.7107	19.7583	19.5268	11.889	10976000	18	1.45152	-1.83094	1.55132	-0.601697	1.00772	0.776716	PF3D7_1252600.1-p1
16.8739	16.9129	18.0174	16.504	16.9976	16.4512	19.3249	19.385	17.5879	19.9819	20.8296	19.8912	7.2081	9198300	10	0.678554	-0.617126	1.0063	1.49788	2.46005	2.96617	PF3D7_1253400.1-p1;PF3D7_1479000.1-p1;PF3D7_1372400.1-p1;PF3D7_0301000.1-p1
20.7345	20.6908	20.3316	19.8204	19.7701	19.2698	20.696	20.5208	19.7307	20.8885	20.9406	20.5432	101.45	27536000	38	1.94733	-0.965546	0.34607	-0.269835	0.502534	0.205148	PF3D7_1301600.1-p1
19.9202	20.2587	20.2952	20.2579	20.3562	20.4855	20.2996	20.333	20.2912	20.1372	20.3571	20.3793	26.055	20968000	28	0.696644	0.20849	0.552871	0.1499	0.395727	0.133186	PF3D7_1302000.1-p1
19.3023	19.409	19.6327	22.1348	22.2722	22.2298	22.1804	22.1099	22.0596	20.7681	20.917	21.0203	35.294	76942000	65	4.89933	2.76426	4.87207	2.66861	3.54924	1.4538	PF3D7_1302100.1-p1
19.5896	19.5443	18.8348	19.2631	19.3169	18.5158	19.3899	19.4719	19.0837	19.2401	19.3326	18.9872	95.578	11482000	23	0.337852	-0.290983	0.00937212	-0.00772858	0.197504	-0.136272	PF3D7_1302800.1-p1
18.4045	18.8121	18.2185	19.2693	19.1062	17.5979	19.4127	19.0934	16.6939	18.8726	18.6494	17.9294	16.733	9613000	23	0.11648	0.17944	0.0301248	-0.0783787	0.0053239	0.00543022	PF3D7_1303200.1-p1;PF3D7_1303200.2-p1
17.2679	17.434	16.8918	16.8233	18.0284	17.5851	18.2046	18.5871	18.3339	17.4858	17.4431	15.8845	26.32	2807100	6	0.294451	0.281062	2.41428	1.17733	0.179582	-0.260074	PF3D7_1304000.1-p1
18.4464	18.6346	18.7572	18.4937	18.3349	18.018	19.1276	19.2071	18.4856	19.2521	19.403	18.4715	60.65	14879000	28	0.927815	-0.330576	0.595984	0.327351	0.640763	0.429445	PF3D7_1304100.1-p1
16.4656	17.1254	17.3322	15.7104	16.9135	16.5453	17.0202	17.4036	16.5758	17.6296	17.6901	17.6748	2.2268	1632500	5	0.591698	-0.584675	0.0240408	0.0254631	1.23777	0.690415	PF3D7_1304200.1-p1;PF3D7_1304200.2-p1
17.7466	17.8177	17.9167	18.1774	18.3088	18.2291	19.235	18.7062	18.5599	18.7907	18.6806	18.6026	8.5813	8019900	13	2.56201	0.41141	2.05481	1.00671	3.52237	0.864305	PF3D7_1304400.1-p1
19.1749	19.2105	19.6739	16.9801	18.5946	16.9159	16.6632	16.5306	16.6829	16.1529	16.0946	15.4729	2.9341	7088600	10	1.50094	-1.85623	4.078	-2.72757	3.66008	-3.44631	PF3D7_1304500.1-p1
20.4909	20.5966	20.4091	21.0164	20.925	20.9947	20.6999	20.7777	20.7839	22.0479	22.14	21.9914	53.311	101140000	91	2.85391	0.479792	1.86545	0.254953	4.6349	1.56086	PF3D7_1304700.1-p1
16.8368	17.3605	16.2965	16.7372	17.3498	17.0258	17.7138	17.4894	17.134	16.757	16.7057	17.6424	4.8485	2476300	4	0.227811	0.206301	0.811171	0.614456	0.179238	0.203783	PF3D7_1305000.1-p1
18.1072	18.5283	18.0115	18.414	18.3446	18.1386	18.412	18.6064	18.745	18.601	18.6077	18.6477	16.864	11203000	24	0.176818	0.0833759	0.936501	0.372113	1.18895	0.403128	PF3D7_1305300.1-p1
19.8237	19.5847	19.4196	19.5754	19.2639	16.4906	19.6075	19.9296	19.9245	19.9385	19.6628	19.4645	25.414	15139000	20	0.51844	-1.16606	0.596014	0.211161	0.165178	0.0792414	PF3D7_1305900.1-p1
18.9613	18.7272	18.9398	18.0359	18.3337	18.4478	20.4573	20.3416	20.1514	21.1193	21.1862	20.9775	23.598	23914000	29	1.86338	-0.603621	3.61185	1.4407	4.66811	2.21825	PF3D7_1306200.1-p1
22.0331	21.998	22.0036	21.6312	21.6192	21.3033	22.527	22.4049	22.2387	22.0295	22.0348	21.9588	64.366	268570000	185	1.99052	-0.493629	1.96389	0.378646	0.0492973	-0.0038503	PF3D7_1306400.1-p1
20.3305	20.3319	20.3716	20.1637	19.8757	19.3635	20.0397	19.8326	19.147	20.4089	20.324	20.0997	63.512	34088000	56	1.09051	-0.54368	1.16916	-0.671537	0.291172	-0.0670967	PF3D7_1306600.1-p1
16.5641	17.4629	17.1187	17.2675	16.3238	17.3112	18.3519	18.163	18.3234	18.9475	19.0103	18.1477	30.222	4716200	8	0.0682115	-0.0810827	1.99445	1.23088	1.90909	1.6533	PF3D7_1306900.1-p1
16.3534	16.1644	17.643	17.6179	17.1382	17.6116	17.002	17.4866	16.9929	19.0617	18.8288	18.5645	33.579	4506700	10	0.681076	0.735652	0.374888	0.44023	1.90304	2.09806	PF3D7_1307700.1-p1
20.1306	20.074	20.2314	20.5431	20.6653	20.828	21.0898	21.0263	20.9719	21.1645	21.0689	21.2809	44.456	54126000	46	2.31479	0.533445	3.98818	0.884024	3.74464	1.02613	PF3D7_1307800.1-p1
16.4279	16.248	16.4449	16.3571	17.6576	16.4618	18.5641	18.4722	17.2412	18.3676	18.4574	18.3927	8.2217	3542300	9	0.462916	0.45189	1.78773	1.7189	5.11596	2.03223	PF3D7_1308000.1-p1
18.5469	18.5602	18.2703	19.5866	19.234	18.9366	19.669	19.5672	19.5076	18.4374	18.3569	18.5281	14.693	16801000	31	1.70834	0.793242	3.35246	1.12214	0.0595351	-0.0183328	PF3D7_1308200.1-p1
21.7788	21.6534	21.9037	22.3909	22.5522	22.6555	22.6112	22.6124	22.5618	22.6809	22.8425	23.0842	32.11	91271000	60	2.6917	0.754191	3.41226	0.816505	2.86197	1.09056	PF3D7_1308300.1-p1
21.6034	21.6324	21.8717	21.2902	21.4071	21.5338	22.5351	22.4671	22.5373	22.4732	22.5231	22.7706	30.7	146090000	58	1.24313	-0.292149	3.11086	0.810664	2.67723	0.886426	PF3D7_1309100.1-p1
17.893	17.7091	17.9462	16.9314	16.4708	16.5317	17.9006	18.0228	17.1908	18.9743	18.9287	19.0327	15.399	8226900	18	2.76495	-1.20482	0.208092	-0.144711	3.88065	1.12911	PF3D7_1309200.1-p1
19.0775	18.6734	19.0693	18.6209	16.4793	19.1376	19.3042	19.0927	19.4781	19.584	19.7304	19.5874	6.5389	10869000	12	0.449233	-0.860844	0.946562	0.351576	2.09247	0.693844	PF3D7_1309700.1-p1
16.7492	19.0345	19.4914	20.1144	20.3984	20.0459	19.9048	20.1614	20.208	19.0264	18.8082	19.5411	49.86	15054000	15	0.964615	1.76121	0.911485	1.66638	0.329106	0.700207	PF3D7_1310500.1-p1
20.8726	21.0237	20.5258	21.1226	21.2413	21.1959	21.4134	21.2597	21.3337	20.8537	20.3649	20.7538	12.239	27959000	26	1.17775	0.379205	1.5769	0.528233	0.289028	-0.149944	PF3D7_1310600.1-p1
20.1755	20.4535	20.4919	19.9951	20.0769	19.8947	20.7498	20.8604	20.7157	20.0227	19.8806	20.2111	5.2064	20269000	18	1.56897	-0.38474	1.67762	0.40166	1.14165	-0.335491	PF3D7_1310700.1-p1
15.6293	16.8514	17.2238	18.4784	17.9822	17.8018	17.6187	17.3777	17.2478	17.2405	17.0912	17.2207	3.8643	2837700	9	1.35909	1.51927	0.791702	0.84656	0.565501	0.615986	PF3D7_1310800.1-p1
16.907	17.2472	16.4535	16.8639	16.4095	16.6351	18.486	18.5101	18.1785	17.1718	17.1254	17.4153	2.682	2084900	5	0.368266	-0.233083	2.41236	1.5223	0.677795	0.368269	PF3D7_1311400.1-p1
22.6288	22.6918	22.7276	22.5818	22.3742	21.6725	22.9257	22.6557	22.26	22.6971	22.7479	22.3406	121.57	386730000	263	0.789771	-0.473248	0.129561	-0.0689513	0.266466	-0.0875816	PF3D7_1311500.1-p1
21.1866	21.1322	21.1003	21.304	21.2002	20.7934	21.183	21.0881	20.8741	21.4861	21.5371	21.2408	146.88	308810000	309	0.0914294	-0.0404905	0.408954	-0.0912825	1.38521	0.281637	PF3D7_1311800.1-p1
23.1755	23.1919	23.2168	22.7723	22.6666	22.5484	22.8981	22.8795	22.7367	23.3799	23.3932	23.2153	323.31	856650000	396	2.89721	-0.532333	2.6148	-0.35667	1.0829	0.13472	PF3D7_1311900.1-p1
19.004	18.9563	19.322	19.4131	19.4112	19.3555	19.449	19.3971	19.1926	19.4229	19.5673	18.0717	6.3551	17607000	10	1.20865	0.299135	0.842329	0.252075	0.051581	-0.0734933	PF3D7_1312700.1-p1
19.9306	19.9145	19.9015	16.4269	17.1247	16.632	18.7232	18.561	18.5319	20.0903	20.2566	20.1143	64.251	43116000	54	3.98191	-3.18769	4.58101	-1.31016	1.9754	0.238184	PF3D7_1312800.1-p1
20.2038	20.2873	19.8721	20.2294	20.2456	19.996	20.9187	20.8653	20.8457	20.82	20.8337	20.8386	93.196	74291000	89	0.0847788	0.0359484	2.3768	0.755494	2.29961	0.7097	PF3D7_1312900.1-p1
16.6625	16.4412	16.383	16.6376	16.5034	16.6784	16.8067	16.8066	17.4592	17.1716	16.9419	17.6565	2.2904	715730	4	0.480507	0.110861	1.06354	0.528584	1.54421	0.761093	PF3D7_1313800.1-p1
19.4005	19.3038	19.5114	19.2596	19.2847	19.3497	20.3011	20.151	20.2753	19.3552	19.4487	19.8356	33.708	39710000	78	0.749112	-0.107222	3.41802	0.837225	0.372623	0.141258	PF3D7_1314100.1-p1
19.2305	19.3455	19.0216	18.7975	18.9742	18.6469	19.3876	19.5684	19.1802	20.9881	21.1193	20.8479	17.685	27739000	36	1.37045	-0.392985	0.539706	0.179523	3.88332	1.78592	PF3D7_1314700.1-p1
17.1962	16.8142	17.105	16.7625	17.0127	16.0953	18.324	18.1981	16.7786	16.5839	16.5306	17.9377	6.8642	1447500	4	0.629026	-0.414963	0.647028	0.728448	0.0146766	-0.0210361	PF3D7_1315300.1-p1
18.6443	16.5402	16.4778	16.5856	16.2185	17.536	18.9398	19.0034	19.0349	17.2577	17.2123	16.6321	3.1162	6123700	6	0.21002	-0.44072	1.16932	1.77197	0.0898026	-0.186728	PF3D7_1315500.1-p1
19.558	19.5571	19.6721	19.6629	19.2947	19.3677	19.6599	19.8697	19.6973	19.7264	16.5743	16.7303	49.53	14305000	28	0.577045	-0.153977	0.912179	0.146599	0.869868	-1.91871	PF3D7_1315900.1-p1
21.1897	21.095	20.6698	20.4395	20.2194	19.7973	20.838	20.9945	20.9628	21.1393	21.2775	20.8162	69.726	63715000	54	1.5522	-0.832764	0.115583	-0.0530783	0.166368	0.0928377	PF3D7_1316600.1-p1
19.8718	20.1302	20.2911	20.344	20.2668	20.3764	21.5757	20.7028	21.2301	16.6271	17.248	20.1255	1.7834	13999000	4	0.850577	0.231377	1.72089	1.07184	0.902237	-2.09752	PF3D7_1316800.1-p1
18.2149	18.2485	18.5718	21.4522	21.3462	21.2043	21.1037	21.039	20.8898	18.2271	17.7594	17.7821	109.94	91934000	121	4.61446	2.9892	4.47329	2.6658	1.04347	-0.422206	PF3D7_1317100.1-p1
23.0622	22.5649	22.1342	23.0734	22.7404	20.9657	20.1653	20.9923	19.9749	24.0643	23.8013	23.1146	32.855	124110000	52	0.175546	-0.327259	2.2356	-2.2096	1.28997	1.07295	PF3D7_1317800.1-p1
20.3557	20.4468	20.5029	20.8403	20.7207	20.766	20.891	20.9245	20.8502	19.8148	19.8352	19.8021	166.75	66190000	78	2.45357	0.340533	3.15606	0.45343	3.82766	-0.61778	PF3D7_1318800.1-p1
17.5488	16.3285	16.992	17.0404	16.8984	17.1969	16.3346	17.5428	16.4708	18.3718	18.2855	17.9826	2.4795	1370900	3	0.0867895	0.0887839	0.121976	-0.173689	1.55589	1.25688	PF3D7_1319100.1-p1
19.3792	19.497	19.5238	19.0211	19.0855	18.8321	19.5725	19.5517	19.1863	19.9511	19.9419	19.8859	44.429	41656000	79	2.2825	-0.487127	0.0790737	-0.0298379	3.14711	0.459615	PF3D7_1320000.1-p1
21.206	21.3002	21.3199	21.4584	21.3741	21.4891	21.9376	21.9771	21.9759	21.6914	21.743	21.8724	89.1	162790000	106	1.54851	0.165209	4.28782	0.688182	2.81047	0.493553	PF3D7_1320600.1-p1
19.3022	18.7014	19.273	18.0669	17.0988	16.6464	18.8096	17.385	18.9978	20.2272	19.9843	20.2395	4.1643	9732500	7	1.77038	-1.82151	0.565858	-0.69471	2.11905	1.05811	PF3D7_1321100.1-p1
19.3323	19.5791	19.7818	18.5979	16.6974	17.516	19.1932	19.3762	19.1094	20.0203	19.6788	19.7475	6.6885	15737000	11	1.59079	-1.96065	1.04517	-0.338145	0.685491	0.251092	PF3D7_1321900.1-p1
18.7892	16.4034	18.4942	16.9566	18.3162	17.0469	16.5522	17.7379	16.1309	19.5618	19.3388	18.585	2.5722	6931800	6	0.202029	-0.455715	0.53872	-1.08858	0.717378	1.26627	PF3D7_1323100.1-p1
16.2801	16.7261	21.3595	21.0854	17.7985	21.1628	21.9711	21.8792	22.1294	22.3701	22.7294	22.1324	51.583	50208000	24	0.408868	1.89367	1.11996	3.8713	1.23337	4.28872	PF3D7_1323400.1-p1
19.1045	19.1359	19.0107	19.5447	19.4731	19.2818	19.7006	19.7828	19.7051	19.0798	19.2024	19.0425	24.675	20049000	37	1.79832	0.349472	3.82159	0.645796	0.149221	0.024519	PF3D7_1323500.1-p1
16.858	15.6011	16.1901	18.5675	18.6748	18.6458	18.7124	18.7224	18.5889	17.293	17.2497	16.9106	3.2479	3970500	8	2.56872	2.41294	2.5938	2.45816	1.14872	0.93471	PF3D7_1324200.1-p1
16.7901	16.8847	16.8765	17.391	18.0996	16.7997	17.4873	16.5295	17.7746	20.7278	21.1403	21.1267	1.7042	12609000	9	0.701321	0.579697	0.474706	0.413337	5.12869	4.14781	PF3D7_1324500.1-p1
19.3481	19.6746	18.903	19.4638	19.4848	18.9005	19.3171	19.2072	19.0994	19.7364	19.5326	19.1505	4.9213	13542000	18	0.0291459	-0.0255127	0.162959	-0.100655	0.228666	0.164624	PF3D7_1324700.1-p1
18.5278	16.6391	18.0343	16.3694	16.9706	17.2749	18.7852	19.0727	18.8384	17.2947	18.0367	18.472	4.1116	6060900	9	0.619993	-0.862101	0.952586	1.16504	0.109718	0.200748	PF3D7_1324800.1-p1
21.1331	21.1872	21.2042	21.3334	21.2696	20.829	21.6924	21.3433	20.8642	21.6957	21.7606	21.5967	61.729	133200000	92	0.0671345	-0.0307922	0.199996	0.125157	3.20767	0.509513	PF3D7_1324900.1-p1
21.4437	21.7217	21.3806	23.454	23.3265	22.746	21.2349	21.0932	20.4911	20.7984	20.756	20.6684	108.49	113720000	114	2.62783	1.66017	1.07824	-0.575575	2.64573	-0.774409	PF3D7_1325100.1-p1
16.3503	17.1752	17.0789	17.1804	17.1518	17.1275	18.9359	18.333	17.954	16.5112	16.457	17.0959	7.2623	2106100	7	0.473903	0.285116	1.78548	1.53954	0.210834	-0.180092	PF3D7_1326000.1-p1
19.2328	19.0732	19.3112	19.4431	19.4122	19.213	19.0188	18.8931	18.4822	19.3343	19.4566	19.3502	5.705	11073000	23	0.680017	0.150372	1.08593	-0.407739	1.02654	0.174596	PF3D7_1326400.1-p1
16.5623	17.5294	16.6736	17.6976	16.5841	16.7761	16.6299	16.5288	18.0189	18.2299	18.3339	18.3732	2.5393	2269000	5	0.0744493	0.0974878	0.0855452	0.137427	1.9683	1.39056	PF3D7_1326700.1-p1
16.688	16.2549	17.7853	16.5158	16.806	17.3064	18.6351	17.4627	18.3449	18.4846	18.5868	16.5006	3.2892	3757700	8	0.0217538	-0.0332928	1.00875	1.23817	0.50755	0.947936	PF3D7_1327400.1-p1
20.3218	20.8229	20.8884	21.4296	21.2035	21.4151	22.3761	22.4553	22.5132	20.5396	20.5332	20.7543	44.068	80956000	54	1.59387	0.671675	3.19178	1.77048	0.130747	-0.0687002	PF3D7_1328300.1-p1
18.6824	18.7671	18.9066	18.7846	18.3704	18.5757	18.9356	18.5723	18.6588	19.0949	19.3138	19.4696	20.049	20949000	32	0.697236	-0.208453	0.189378	-0.063151	1.79267	0.507406	PF3D7_1328500.1-p1
22.7353	22.7261	22.8718	22.406	22.4638	22.1946	22.9724	22.8748	22.6498	23.1812	23.2185	23.0058	276.26	612120000	319	1.95916	-0.422976	0.19707	0.0546036	1.94143	0.357422	PF3D7_1329100.1-p1
16.51	16.8354	18.0892	16.5243	16.7042	16.6587	17.5688	16.8909	16.1237	16.7776	17.1152	17.2177	22.599	1737400	6	0.459662	-0.515803	0.168031	-0.283727	0.0760525	-0.108016	PF3D7_1329400.1-p1
19.1848	19.7763	19.8803	20.3934	20.1438	18.9757	20.0515	20.3778	19.3191	19.5644	19.6669	19.5999	11.011	19632000	22	0.173873	0.223838	0.326519	0.302342	0.00511825	-0.00341606	PF3D7_1330400.1-p1
20.3861	20.4264	20.5627	20.1862	20.1791	20.2366	21.1267	21.1717	21.0498	21.0338	21.0388	20.8986	45.087	105230000	105	1.9886	-0.257794	3.29058	0.657666	2.78272	0.531992	PF3D7_1330600.1-p1
18.5538	18.8008	18.7508	19.4464	20.7788	19.5399	19.1053	19.5515	18.8886	18.6407	18.6525	18.7996	3.3752	7775500	7	1.31067	1.21994	1.07843	0.480013	0.0151245	-0.00415929	PF3D7_1331300.1-p1
19.9725	20.0417	20.2046	20.4186	20.5108	20.4218	20.8293	20.8742	20.5358	20.0842	20.0828	19.8401	33.562	81883000	74	2.13347	0.377494	2.22337	0.673538	0.264909	-0.0705617	PF3D7_1331700.1-p1
21.0417	21.0669	20.496	21.3185	21.0193	20.3391	19.9232	20.2099	19.9489	21.8429	21.6623	21.1243	12.052	40807000	29	0.0233877	0.0241038	1.81088	-0.840857	1.11351	0.674987	PF3D7_1331800.1-p1
18.1823	18.3707	18.3946	18.5153	18.5754	16.4671	19.1632	18.9768	18.7154	18.3582	18.3901	18.477	6.003	8434300	19	0.265817	-0.463235	1.9152	0.635924	0.538058	0.0926018	PF3D7_1332000.1-p1
19.4134	19.462	19.617	19.259	19.1425	19.0186	19.5402	19.4774	18.7769	19.7769	19.9015	19.6247	128.3	41310000	61	1.74037	-0.357438	0.388747	-0.232625	1.25738	0.270231	PF3D7_1332900.1-p1
19.5513	19.4088	19.671	20.1103	20.1957	20.322	20.5701	20.6149	20.696	19.9951	20.169	20.3644	20.744	53924000	56	2.61684	0.665651	3.67526	1.08329	2.07353	0.63248	PF3D7_1334200.1-p1
19.0192	18.7575	19.096	19.1017	18.9648	19.0735	20.1462	20.1828	19.7533	18.7679	18.5716	18.8499	9.6779	17771000	20	0.332081	0.0891438	2.47354	1.06985	0.800023	-0.227763	PF3D7_1334800.1-p1
23.2507	23.1806	23.3188	23.0773	23.1206	22.9879	23.8295	23.5925	23.4387	22.7556	22.8624	22.6595	109.45	390780000	181	1.55139	-0.18808	1.42992	0.370219	2.64138	-0.490856	PF3D7_1335100.1-p1
22.4402	22.471	22.5369	20.8444	20.7643	20.6439	21.1965	21.0737	21.0474	22.2112	22.2814	22.1683	323.31	615920000	550	4.93218	-1.73182	4.84947	-1.37679	2.41556	-0.262372	PF3D7_1335300.1-p1
19.935	19.8464	19.6589	18.7071	18.4043	16.4182	18.7369	17.173	18.544	18.9573	19.0645	19.5473	13.349	19308000	29	1.27905	-1.97023	1.5364	-1.6621	1.45633	-0.623734	PF3D7_1335400.1-p1
18.806	18.7299	18.8869	18.5016	18.6324	18.5745	19.443	19.4528	19.5755	19.3846	19.495	19.5911	31.996	23250000	49	1.8043	-0.238106	3.40676	0.682837	3.09412	0.682624	PF3D7_1335700.1-p1
18.626	18.6699	18.7176	18.9701	19.2428	18.8283	19.7801	19.7898	19.9037	18.81	18.5159	18.8163	9.707	15271000	22	1.29019	0.342584	4.76038	1.15341	0.156639	0.0429014	PF3D7_1336800.1-p1
18.1984	18.0341	18.1816	18.9869	18.5766	18.4813	18.3577	19.0098	18.3432	17.1618	18.1672	16.875	6.7508	5839500	10	1.5327	0.543588	0.891824	0.432203	0.867189	-0.736724	PF3D7_1336900.1-p1
21.0933	21.1409	21.1826	19.6197	19.5819	19.0694	20.0634	19.987	19.6008	20.9499	21.0942	20.8397	131.08	74988000	95	3.17557	-1.71525	3.00315	-1.25517	1.06974	-0.177684	PF3D7_1337800.1-p1
21.7283	21.8437	21.8807	21.2519	21.1512	20.8075	22.3894	22.4103	22.2005	21.9883	21.9258	21.6598	69.401	142830000	134	2.20323	-0.747367	2.50656	0.51583	0.134485	0.0403779	PF3D7_1338100.1-p1
20.5878	20.614	20.3624	20.5863	20.2414	19.5028	20.0971	20.1303	18.7955	20.5885	20.4547	19.4669	11.863	21285000	17	0.552909	-0.411235	0.883414	-0.84712	0.411879	-0.351402	PF3D7_1338200.1-p1
21.5003	21.5047	21.5483	21.2004	21.2384	21.2615	21.9641	22.0012	21.868	21.326	21.3193	21.5168	32.049	142440000	110	3.57168	-0.284335	3.25555	0.426645	0.915508	-0.130443	PF3D7_1338300.1-p1
16.9676	16.7672	16.9494	17.7741	17.9675	17.6458	16.901	16.7446	16.8132	17.187	17.1407	16.6387	2.3401	1241800	3	2.86837	0.901049	0.406841	-0.0751502	0.192939	0.0940221	PF3D7_1338700.1-p1
18.0249	18.1341	18.4879	18.5901	18.6397	18.9304	18.5328	18.626	18.6529	18.7005	18.7252	19.0608	5.0644	10020000	15	1.34436	0.504459	1.26179	0.388273	1.55377	0.613244	PF3D7_1340600.1-p1
18.9519	18.6975	19.0392	19.1506	19.4218	19.2493	19.516	19.7636	19.4834	18.8144	19.0259	19.0498	14.331	23273000	41	1.36211	0.377687	2.15845	0.69147	0.204514	0.0671889	PF3D7_1340700.1-p1
18.0006	16.3254	17.1324	16.4547	17.2476	16.7893	17.624	16.8002	16.7331	18.7294	17.6538	18.7665	2.4295	5690300	6	0.236739	-0.322248	0.0619882	-0.100359	0.950358	1.23044	PF3D7_1340900.1-p1
16.8833	20.7138	20.3973	17.167	16.3906	17.2404	21.7322	21.5924	21.6696	21.0072	21.0761	21.266	5.11	23121000	14	0.889279	-2.39881	0.885172	2.33326	0.656926	1.78495	PF3D7_1341200.1-p1
19.8035	19.9431	20.1978	19.7207	19.8881	19.6261	19.9147	19.7325	19.6728	20.0354	20.218	20.2383	17.251	43346000	65	0.78779	-0.236516	0.694922	-0.208157	0.619944	0.182409	PF3D7_1341900.1-p1
21.5088	21.1405	21.1909	20.4007	20.426	20.0846	21.5821	21.498	21.7367	22.2309	22.1815	22.1695	102.23	67938000	49	2.44531	-0.976285	1.13563	0.32556	2.8413	0.913897	PF3D7_1342000.1-p1
21.9848	22.0959	22.0635	21.0898	21.0876	20.7964	22.0109	22.0715	21.9186	22.2503	22.3402	22.2032	205.57	304360000	238	3.29576	-1.05683	0.359674	-0.0477638	1.85127	0.216485	PF3D7_1342600.1-p1
22.8925	22.8935	22.8198	22.4399	22.3695	21.9562	23.0487	22.7757	22.1326	22.217	22.2814	22.0272	282.83	225690000	201	1.79743	-0.613423	0.326065	-0.216305	3.00898	-0.693428	PF3D7_1343000.1-p1
17.3205	16.5384	16.5592	18.7493	18.8659	16.5376	19.2674	18.7812	18.8486	17.6941	16.7711	16.4736	4.3203	3672300	3	0.710773	1.24485	2.71085	2.15966	0.143533	0.173529	PF3D7_1343300.1-p1
19.5799	16.6646	19.7373	19.3157	19.3375	19.2566	18.9513	19.0146	19.3056	19.7816	19.2941	19.8806	7.5507	12680000	14	0.255567	0.642649	0.160621	0.429895	0.415555	0.9915	PF3D7_1343700.1-p1
19.2661	19.3111	19.5345	18.81	18.897	18.978	19.0884	19.0032	18.8511	19.4139	19.4036	19.4888	54.369	39214000	62	2.10919	-0.475569	1.64377	-0.389702	0.302262	0.0648327	PF3D7_1344100.1-p1
18.3327	18.5725	18.0493	18.0964	17.677	16.327	16.7478	17.1028	16.3167	18.4398	18.4298	17.6957	15.665	7554400	27	0.791684	-0.951344	2.36946	-1.59571	0.169453	-0.129697	PF3D7_1344200.1-p1
18.1946	18.1108	17.9005	17.8441	17.6479	16.2806	18.2791	18.5554	17.9509	17.8539	18.0728	17.5803	16.718	6242500	20	0.745371	-0.81108	0.421622	0.193178	0.627254	-0.232942	PF3D7_1344300.1-p1
20.9117	20.8766	20.9748	21.2892	21.1097	20.9806	20.8294	20.7546	20.5449	21.0503	20.9933	20.6921	29.137	88672000	87	1.02696	0.205514	1.10598	-0.211365	0.026683	-0.00913111	PF3D7_1344800.1-p1
18.6482	18.4638	18.543	17.5717	17.5951	17.4931	20.2538	20.1544	19.8018	18.532	18.5363	18.8112	8.5606	15036000	24	4.06947	-0.99835	3.30287	1.51835	0.282667	0.0748431	PF3D7_1345600.1-p1
20.8497	20.8178	20.8996	21.8105	21.7013	21.3336	21.7462	21.5652	21.1738	20.9992	21.1258	20.8365	66.157	144270000	144	2.1843	0.759441	1.69938	0.639387	0.687201	0.131467	PF3D7_1345700.1-p1
20.12	20.1989	20.2674	20.4401	20.3851	20.3525	21.8409	21.7237	21.902	16.8216	19.1895	19.452	11.205	24105000	19	1.78105	0.197143	4.7558	1.62679	0.954338	-1.70772	PF3D7_1346100.1-p1
17.9136	17.9184	17.726	17.8952	17.8074	17.6583	18.7408	19.0389	18.699	17.9195	18.0192	17.5008	7.7245	6861700	15	0.282194	-0.0656942	2.84244	0.973557	0.0816244	-0.039491	PF3D7_1346300.1-p1
20.0405	20.1159	20.1277	19.4779	19.6123	19.4655	19.6232	19.6315	19.5127	20.9708	20.9866	20.9559	168.13	155070000	224	3.34829	-0.576111	3.37194	-0.505547	5.16267	0.876439	PF3D7_1346400.1-p1
22.9539	23.0171	23.03	23.8138	23.8501	23.6367	23.6623	23.5242	23.5988	22.1861	16.365	16.7197	4.1985	85409000	17	3.40307	0.766519	3.67346	0.594744	1.14234	-4.57676	PF3D7_1347200.1-p1
19.165	19.2536	19.2862	18.9247	18.7892	18.7058	19.8402	19.7092	19.5328	18.8297	19.2016	19.2615	45.015	26824000	35	2.36836	-0.428378	2.05508	0.459128	0.418478	-0.137371	PF3D7_1347500.1-p1
20.9436	20.935	20.882	20.3135	20.2349	20.0175	20.2674	20.1258	20.0978	20.8669	20.9615	20.5332	69.037	64565000	77	2.89358	-0.73153	3.76237	-0.756535	0.433503	-0.132983	PF3D7_1347700.1-p1
16.2924	16.4858	16.7833	16.5482	17.2912	17.0104	18.7622	19.2119	19.0728	19.3607	18.9594	16.3095	11.531	4644400	8	0.761413	0.42942	3.66694	2.49514	0.807356	1.68935	PF3D7_1348600.1-p1
19.8237	19.645	19.7267	19.9848	19.9333	19.8586	19.8885	19.8847	20.1328	20.0288	19.91	19.8411	77.119	49227000	80	1.42413	0.193787	1.14876	0.236898	1.21575	0.194851	PF3D7_1349200.1-p1
18.3773	18.5332	18.648	18.3399	17.8879	18.2777	19.2315	19.1361	19.1335	19.1592	19.1267	19.3516	34.114	24596000	49	1.01876	-0.351048	2.80124	0.647507	2.55964	0.692987	PF3D7_1349300.1-p1
19.1958	19.3071	19.1877	18.8978	18.5917	18.5372	19.1674	18.8339	19.0615	19.4687	19.5167	18.9174	61.591	26181000	51	2.02297	-0.55466	0.925338	-0.209254	0.132803	0.0707423	PF3D7_1349500.1-p1
18.726	18.6568	18.8102	18.433	18.391	18.651	19.2904	19.0551	18.4028	18.1888	18.4334	18.2261	12.351	13557000	30	1.2225	-0.239346	0.276137	0.18509	2.15302	-0.448252	PF3D7_1350100.1-p1
19.1751	19.3236	19.3414	19.0137	18.7453	18.7846	19.4209	18.9919	18.5314	19.5441	19.6903	19.16	51.901	28379000	49	1.92162	-0.432152	0.497213	-0.298642	0.481775	0.184791	PF3D7_1350500.1-p1
19.4967	19.4521	18.772	19.23	16.7035	16.8195	17.4691	16.4259	17.156	19.9624	20.1534	19.2557	5.9543	10497000	9	0.902213	-1.65592	2.3381	-2.22325	0.696762	0.550251	PF3D7_1351400.1-p1
23.6014	23.6117	23.5588	23.2975	23.32	22.9858	24.1025	24.0377	23.3903	23.705	23.7898	23.5513	37.909	275200000	92	1.63162	-0.389516	0.482274	0.252916	0.567119	0.0914135	PF3D7_1352500.1-p1
19.7101	19.5465	20.2049	20.7406	20.8654	20.8535	19.818	20.8435	20.4218	20.5276	20.2812	20.3743	3.4381	19195000	16	2.11025	0.999336	0.688427	0.540609	1.2783	0.573828	PF3D7_1353100.1-p1
18.6792	18.3638	18.905	19.4541	19.5276	19.636	17.8156	16.6544	16.7703	20.2876	20.0509	16.0214	7.563	8977400	9	2.23715	0.889923	1.75997	-1.56924	0.0332782	0.137298	PF3D7_1353200.1-p1
18.1437	18.0194	18.1551	18.6955	18.4904	18.4718	18.5306	18.5181	17.7085	19.0831	19.8911	19.4211	35.159	13209000	20	2.22353	0.446487	0.205326	0.146365	2.33048	1.35903	PF3D7_1353400.1-p1
17.8605	17.8054	17.7435	18.5268	18.4752	18.3298	18.5688	18.6744	18.6317	17.9781	17.8417	17.676	5.7983	6767100	15	3.15096	0.640784	4.25256	0.82184	0.111398	0.0288054	PF3D7_1353900.1-p1
27.6274	27.3232	16.6806	27.8798	27.7208	17.3198	16.6288	16.8392	16.7531	16.4202	16.727	16.3882	3.3415	1961900000	4	0.0287968	0.429747	0.926423	-7.1367	0.95755	-7.36526	PF3D7_1354500.1-p1
17.8808	17.9527	17.9051	21.1321	20.4826	19.718	19.8136	19.5182	19.6638	17.2037	17.6547	16.0356	20.615	34592000	40	2.45961	2.5314	4.42852	1.75234	0.916955	-0.948167	PF3D7_1355100.1-p1
17.1086	16.9456	17.2291	17.0555	16.6329	16.6663	16.6282	16.385	17.2154	17.6218	17.2139	16.6989	2.6719	1276200	3	0.911228	-0.309513	0.606534	-0.351554	0.108401	0.0838172	PF3D7_1355500.1-p1
19.133	18.869	19.2612	19.1702	19.0441	17.3321	19.4503	19.1337	16.7936	19.3776	19.5547	19.1634	21.265	9674200	15	0.401205	-0.572287	0.302216	-0.628548	0.792596	0.277494	PF3D7_1356600.1-p1
27.7615	27.7732	27.6296	27.4327	27.2978	26.9502	26.3406	26.2117	25.9781	27.4754	27.5548	27.2628	323.31	13337000000	1169	1.51432	-0.494567	3.74063	-1.54466	1.37519	-0.290452	PF3D7_1357100.1-p1;PF3D7_1357000.1-p1
22.0457	22.0467	22.1323	22.0269	22.0047	21.8122	22.5302	22.5708	22.1452	22.3847	22.3255	22.2487	202.8	379160000	256	0.792397	-0.126908	1.15516	0.340536	2.13261	0.244775	PF3D7_1357800.1-p1
17.629	17.9833	16.364	16.2645	16.5723	17.23	18.748	17.4734	16.7626	18.6818	18.7255	18.8989	19.814	4478600	11	0.487828	-0.636473	0.166455	0.335951	1.35988	1.44331	PF3D7_1358000.1-p1
18.7724	18.8725	18.9624	18.8944	19.006	18.744	19.3199	19.2341	19.4053	19.1143	19.0416	18.9134	6.5929	7758500	13	0.0450916	0.0123609	2.43761	0.450643	0.893208	0.154006	PF3D7_1358400.1-p1
19.0513	16.8609	19.3227	19.3038	17.3764	19.2597	19.849	19.7771	19.4605	16.778	16.5184	19.3896	1.8956	8323800	7	0.0826601	0.234976	0.747758	1.28392	0.284744	-0.84962	PF3D7_1358700.1-p1
20.8435	20.6602	20.6167	20.7041	20.7926	20.6876	20.8973	20.3918	21.106	21.1289	21.3828	21.4495	12.542	68305000	45	0.0997318	0.0213362	0.153435	0.0916252	2.16198	0.613628	PF3D7_1358800.1-p1
21.0184	21.0684	21.1853	22.3741	22.2709	22.1328	21.8177	21.9016	21.3782	21.3228	21.7644	21.6594	16.678	48578000	38	3.77772	1.1686	1.63761	0.608465	1.58783	0.491528	PF3D7_1359400.1-p1
18.6478	18.2594	17.9814	18.071	18.0337	17.9282	18.8361	18.7438	18.5942	18.4571	18.5121	18.094	36	10397000	20	0.651709	-0.28523	0.976131	0.428482	0.0885948	0.0582034	PF3D7_1360800.1-p1
19.1057	19.3619	19.2298	18.7379	18.8192	18.7606	17.5453	16.963	19.3211	18.6354	19.0029	19.1983	2.8799	8064300	9	2.38628	-0.459853	0.839062	-1.28929	0.726376	-0.286907	PF3D7_1360900.1-p1
19.9898	20.0137	19.8397	20.3552	20.1101	19.3971	19.3709	19.1667	19.5465	19.9312	20.3136	19.9055	27.079	35499000	47	0.00716829	0.00638453	2.05838	-0.586361	0.289845	0.102362	PF3D7_1361000.1-p1
19.7454	19.9829	20.0457	19.9077	20.0007	19.8977	20.2967	20.2708	20.1497	20.1134	20.1658	20.1911	44.095	39768000	60	0.0374576	0.0107301	1.433	0.314414	1.15802	0.232121	PF3D7_1361100.1-p1
18.5416	19.0365	18.0376	18.2529	17.68	17.6379	18.3916	18.2262	17.5649	19.7117	19.5026	19.0956	16	10712000	22	0.909008	-0.681627	0.5517	-0.477633	1.23899	0.898081	PF3D7_1361500.1-p1
22.0842	22.0363	21.9603	21.1855	21.0589	20.7481	21.5734	21.6231	21.5069	22.0589	22.1089	21.8773	323.31	493010000	535	2.80086	-1.02939	3.12971	-0.459101	0.0517361	-0.0118968	PF3D7_1361800.1-p1
19.0308	18.9721	19.4087	19.3627	19.0228	16.3899	19.5753	19.391	19.0342	19.5384	19.4989	19.0925	35.572	9890600	21	0.390373	-0.8787	0.395857	0.196353	0.534239	0.239393	PF3D7_1361900.1-p1
20.4708	20.4674	20.2143	20.5133	20.622	20.124	20.7746	20.6372	20.3135	20.2468	20.0009	19.8551	35.882	72303000	88	0.0719142	0.0355918	0.521334	0.190938	1.15556	-0.349931	PF3D7_1362200.1-p1
16.4398	17.3001	17.2732	16.9416	16.6152	16.7255	18.1813	18.525	18.1958	18.7732	18.2344	17.1776	10.92	4444000	9	0.337368	-0.243593	1.88643	1.29636	0.901587	1.0574	PF3D7_1362800.1-p1
18.3295	18.396	16.6798	18.4699	16.1602	16.7669	19.0552	18.8239	18.0452	18.1177	18.1728	17.9459	5.2614	4622100	12	0.30626	-0.669433	0.586434	0.839678	0.187205	0.277047	PF3D7_1363100.1-p1
16.4483	17.1717	16.9796	17.5368	16.6333	17.4603	17.3128	17.529	16.3538	17.1152	17.0827	15.3965	3.7487	1891900	5	0.402982	0.343581	0.17942	0.198663	0.214279	-0.335069	PF3D7_1363200.1-p1
17.9298	18.0008	17.8677	18.0234	17.7445	17.0866	18.1428	17.8587	16.7597	18.4306	18.0968	17.7444	11.404	7930000	25	0.48869	-0.314612	0.337164	-0.345736	0.320631	0.157803	PF3D7_1363400.1-p1
18.0391	17.8881	18.0948	18.0957	18.1804	18.4226	18.3462	18.207	18.2794	17.96	18.0449	18.3604	29.284	8968100	23	0.90931	0.225563	1.6688	0.270205	0.347511	0.114419	PF3D7_1363500.1-p1
20.7768	20.914	20.7234	20.3829	20.0143	19.855	20.5337	20.6591	20.7409	21.6387	21.725	21.6038	93.38	75272000	59	1.90937	-0.720673	0.902618	-0.160182	3.64948	0.851124	PF3D7_1364000.1-p1
22.383	22.4233	22.4856	21.8473	21.6826	21.5446	22.3774	22.4336	22.2866	22.2045	22.2869	22.1619	273.44	271580000	232	2.87714	-0.739096	0.548765	-0.064743	1.96566	-0.212854	PF3D7_1364100.1-p1
17.0054	16.2673	16.9525	17.9991	18.1014	17.9593	17.3974	17.4047	17.398	18.6946	18.331	17.699	6.932	6119200	12	2.21379	1.27822	1.29783	0.658325	1.78971	1.49979	PF3D7_1364300.1-p1
16.3783	17.0872	16.6086	17.1412	16.9101	16.3018	16.9838	27.0977	26.6863	16.5718	16.014	17.165	2.2779	460450000	4	0.102643	0.0930297	0.976095	6.89792	0.098367	-0.107713	PF3D7_1364500.1-p1
18.4282	18.1577	16.5474	18.5808	18.7735	18.4557	18.3771	18.2808	18.1688	19.6647	19.6105	19.8189	6.6464	9009200	12	0.682592	0.892228	0.405642	0.564509	1.55034	1.98695	PF3D7_1365000.1-p1
19.307	19.5943	17.3591	19.9308	19.6958	17.2618	17.2609	16.0664	17.2212	16.0733	16.2465	16.3181	15.424	9220900	20	0.0660216	0.209325	1.11366	-1.904	1.64271	-2.54084	PF3D7_1365700.1-p1
19.9526	20.1373	19.8614	20.1332	19.8085	19.713	20.3515	20.4588	20.4504	20.297	20.3106	19.8738	13.896	42932000	47	0.26124	-0.098875	2.11019	0.436469	0.463486	0.176694	PF3D7_1366600.1-p1
17.095	17.61	16.5907	16.7414	17.0053	16.4623	18.1615	17.685	17.9575	16.3031	17.2454	18.2174	2.9875	1969400	4	0.470627	-0.36224	1.20891	0.836119	0.0890301	0.156745	PF3D7_1366900.1-p1
16.4724	18.4951	16.1314	17.838	16.7722	17.0909	16.8401	16.3525	16.6334	18.8202	18.5718	18.215	8.2483	6732200	9	0.0889592	0.200742	0.220166	-0.424266	0.926049	1.50272	PF3D7_1367700.1-p1
22.3164	22.4581	22.5868	22.2189	22.2752	22.1756	23.1048	23.0673	22.9904	22.2918	22.4271	22.4079	87.512	228190000	138	1.29784	-0.230531	2.67299	0.600393	0.368233	-0.0781949	PF3D7_1368100.1-p1
20.7199	20.8176	20.8947	21.324	21.2463	21.117	22.3693	22.2819	21.9174	21.3619	21.3526	21.355	73.828	93931000	98	2.21909	0.418367	3.13919	1.37879	3.37635	0.545751	PF3D7_1368200.1-p1
17.5834	17.6559	17.5885	18.1378	17.2634	16.5438	18.3738	17.7433	17.7242	17.748	17.6705	17.6451	7.8161	4068200	11	0.253093	-0.294261	0.719735	0.337845	0.948612	0.0785955	PF3D7_1368400.1-p1
19.4839	19.4109	19.7183	19.7996	19.5681	18.9209	18.9579	18.9064	16.9395	19.4574	19.9109	19.7796	112.6	13410000	15	0.143901	-0.108116	0.881622	-1.26971	0.472502	0.178286	PF3D7_1368900.1-p1
18.0313	17.7615	16.6089	17.0135	15.8925	16.9633	18.2554	17.4357	17.1017	17.7697	17.503	15.3021	11.584	3841900	12	0.673347	-0.84416	0.0831694	0.130384	0.272689	-0.608968	PF3D7_1369400.1-p1
16.9828	17.8351	17.9845	19.8437	19.8698	17.1899	16.8947	16.6422	16.7334	18.6683	19.0373	18.7724	7.6909	6828700	16	0.656745	1.367	1.23638	-0.844056	1.68272	1.22515	PF3D7_1370300.1-p1
19.955	19.6745	19.0001	19.413	19.1708	18.5297	18.0383	17.9531	16.71	21.1282	20.6856	20.7947	87.944	29300000	38	0.582428	-0.505416	1.73445	-1.97607	1.87602	1.32627	PF3D7_1401100.1-p1
21.3273	20.7067	20.8674	19.7638	19.4856	20.0703	19.8665	20.6962	20.5744	21.1458	21.2633	21.2799	25.916	37662000	37	2.04828	-1.19393	0.858128	-0.588102	0.618611	0.262501	PF3D7_1401600.1-p1
19.8205	19.6107	19.4477	19.6153	19.1218	19.0701	20.2907	20.3538	19.6104	19.3123	19.2718	18.5027	11.993	20824000	27	0.80771	-0.35719	0.81235	0.458698	0.983765	-0.597356	PF3D7_1401800.1-p1
17.1857	17.2339	17.4623	17.1939	17.1515	17.1711	17.1599	17.0786	17.3896	17.9725	17.9715	18.3005	6.1261	4573200	13	0.63749	-0.121805	0.26778	-0.0845661	2.32229	0.787504	PF3D7_1402100.1-p1
21.7147	21.952	21.7235	21.4689	21.3657	21.1727	22.3089	22.3391	22.1415	21.9768	21.9637	21.8097	215.32	192880000	151	1.77698	-0.460978	2.03425	0.466456	0.564626	0.120011	PF3D7_1402300.1-p1
16.1869	16.4153	16.8884	16.6286	15.9425	16.9275	16.5272	17.9443	16.3195	19.0411	18.9627	18.9658	1.7075	3410700	6	0.00243108	0.00265948	0.323089	0.433478	3.55513	2.493	PF3D7_1404500.1-p1
18.4388	18.7533	19.0501	16.8496	17.0579	17.9021	18.4145	17.9797	18.0193	18.7574	18.7562	18.8002	4.3947	7105900	12	1.80175	-1.47755	1.27349	-0.609576	0.0461676	0.0239016	PF3D7_1404700.1-p1
20.6146	20.3872	20.551	19.8181	20.2928	19.884	17.4705	17.537	18.6236	22.6853	22.2781	21.8631	107.51	78557000	74	1.47553	-0.51929	2.64778	-2.64059	2.68721	1.7579	PF3D7_1404800.1-p1
21.1375	21.1357	20.3238	22.6566	22.1731	21.7402	21.0697	20.6381	20.4569	21.4785	21.4574	21.1003	14.4	53883000	26	1.60245	1.32431	0.166502	-0.144097	0.739753	0.479726	PF3D7_1404900.1-p1
19.3959	19.4319	18.7244	20.4051	20.8755	19.8606	19.6659	20.8266	20.291	17.5162	18.3758	17.3727	12.141	14412000	20	1.48688	1.19633	1.24349	1.07712	1.67263	-1.42916	PF3D7_1405600.1-p1
18.5669	18.5325	17.9178	18.5106	18.0513	16.6171	18.3392	18.0927	17.7124	18.7569	18.8465	18.2063	37.8	10488000	27	0.431144	-0.612748	0.449145	-0.290946	0.381991	0.264146	PF3D7_1406100.1-p1
18.9719	18.8126	18.4163	16.7483	17.6772	17.217	16.7515	16.3739	17.172	17.2905	16.3295	16.4784	5.1283	3575100	5	2.07077	-1.51945	2.64502	-1.96783	2.40049	-2.03414	PF3D7_1406700.1-p1
16.8682	20.8374	21.0728	20.9572	21.0898	21.0986	21.5442	17.4128	16.8316	16.3851	17.3325	17.6424	2.7343	23876000	7	0.460642	1.45574	0.189184	-0.996586	0.808101	-2.47279	PF3D7_1406800.1-p1
17.0691	16.4239	16.9845	18.5233	16.5719	16.8167	16.933	17.9925	16.5894	18.6665	18.5037	17.3898	2.4054	4375100	6	0.300644	0.478152	0.300025	0.345854	1.41063	1.36086	PF3D7_1407200.1-p1
22.895	22.8072	22.5194	23.4041	23.2092	21.7642	22.1552	22.3965	21.9207	23.3655	23.1375	22.6555	249.84	279910000	162	0.0331276	0.0519562	1.51283	-0.583074	0.585426	0.3123	PF3D7_1407800.1-p1
22.3095	22.3597	22.2276	22.7683	22.578	21.9114	22.594	22.3493	21.1197	22.1192	22.1313	22.054	129.04	219900000	139	0.173511	0.120318	0.239179	-0.277943	1.91615	-0.19743	PF3D7_1407900.1-p1
21.532	21.5522	21.1694	21.4593	21.2657	19.9419	21.2222	21.0795	20.241	21.2993	21.062	20.7736	60.998	92340000	115	0.463948	-0.528856	0.797518	-0.570279	0.884642	-0.372881	PF3D7_1408000.1-p1
23.4596	23.4548	23.5048	23.614	23.5853	23.4603	23.5448	23.4835	23.4206	23.274	23.3442	23.1363	84.369	344480000	178	0.737471	0.0801309	0.0894287	0.00986036	1.60819	-0.221572	PF3D7_1408100.1-p1
20.9668	20.9443	20.9206	20.9627	20.6742	19.4715	21.2713	20.862	19.9014	22.2264	22.1901	21.751	39.438	76247000	59	0.557521	-0.574436	0.260572	-0.265643	2.71669	1.11193	PF3D7_1408600.1-p1
19.3424	19.4052	19.197	16.5014	16.9393	16.4868	20.5001	20.723	20.4466	21.5364	21.5253	21.268	323.31	374130000	448	4.1152	-2.6724	3.53812	1.24169	4.42095	2.12837	PF3D7_1408700.1-p1
20.1104	20.3891	20.2562	20.4858	20.3094	20.2678	20.9792	20.6923	20.3687	20.2643	20.2719	19.9495	14.569	34380000	29	0.417084	0.102459	1.03741	0.428141	0.270528	-0.0900205	PF3D7_1409400.1-p1
19.0257	18.9474	18.7615	18.9149	18.6549	16.7323	18.9575	18.9509	18.8227	19.2991	19.3018	19.4025	15.313	12069000	23	0.51317	-0.810861	0.00432427	-0.00118637	2.11023	0.422945	PF3D7_1409600.1-p1
21.4139	21.7292	21.1141	21.8844	21.7273	21.1851	21.4773	21.7274	21.2838	21.3386	21.5214	20.5841	16.718	59478000	29	0.2591	0.179881	0.129139	0.0770842	0.330842	-0.271025	PF3D7_1410000.1-p1
16.6668	17.7222	17.5648	18.4049	18.1528	18.2481	18.613	18.4388	18.4977	18.0639	18.1059	17.9037	13.243	8077100	27	1.32129	0.950654	1.6439	1.19859	0.990526	0.706532	PF3D7_1410200.1-p1
24.5479	24.5938	24.6021	23.1964	23.1907	23.0383	25.0597	25.0491	24.8337	25.4002	25.3838	25.2667	323.31	3049900000	1002	4.91474	-1.43942	2.21295	0.399621	4.151	0.769004	PF3D7_1410400.1-p1
20.1826	19.8112	19.6447	19.5562	19.3531	19.381	20.0094	16.0957	20.097	19.8052	20.1701	16.7318	18.452	13366000	24	1.23276	-0.449433	0.359208	-1.14551	0.37131	-0.977165	PF3D7_1410600.1-p1
20.9342	20.8507	20.9987	21.8439	21.8181	21.7334	22.0061	22.0463	22.1016	20.6899	20.623	20.5923	58.913	91966000	80	4.05314	0.870606	4.59957	1.12348	2.32183	-0.292803	PF3D7_1410700.1-p1
17.164	17.1849	17.1765	17.2893	16.4724	17.1053	16.487	16.8994	17.9463	18.2859	17.6127	16.4954	4.9425	2447900	4	0.37129	-0.219456	0.0508279	-0.0642586	0.215541	0.289557	PF3D7_1410800.1-p1
18.0204	17.9803	18.1016	16.436	17.5901	17.0712	18.3973	18.8046	18.0637	17.3766	16.6191	18.4816	3.3388	3738700	8	1.39186	-1.00165	0.827517	0.387751	0.426968	-0.54166	PF3D7_1411300.1-p1
17.7702	16.3535	16.7492	18.8522	18.9583	18.2904	18.5468	18.3561	17.7937	17.2047	17.3915	17.8199	35.788	4520000	12	1.68364	1.74265	1.24977	1.27455	0.487065	0.514369	PF3D7_1412100.1-p1
23.1591	23.0711	23.1782	23.3465	23.3487	23.2152	23.924	23.797	23.839	23.1969	23.2404	23.1368	121.45	397400000	186	1.41387	0.167308	3.86847	0.717196	0.547649	0.0552317	PF3D7_1412500.1-p1
21.8061	21.7728	21.6944	23.1629	23.1195	22.8636	22.6034	22.5501	22.3547	21.8291	21.8707	21.8236	127.82	324890000	213	3.69861	1.29092	3.07865	0.74501	1.08014	0.083374	PF3D7_1412600.1-p1
18.0719	17.0736	15.861	18.9744	18.5253	18.6771	19.3116	18.8488	18.9074	18.2231	18.3208	17.8929	3.3813	6993900	11	1.23993	1.72339	1.4334	2.0204	0.811226	1.14341	PF3D7_1413900.1-p1
16.9406	17.8222	17.5659	17.3328	18.7543	17.9144	20.0688	19.2137	18.6092	17.9593	17.1841	17.4812	13.168	4477100	13	0.498226	0.557596	1.69059	1.85434	0.102589	0.0986328	PF3D7_1414000.1-p1
17.1222	16.448	15.9116	16.7475	16.7033	16.3599	17.5559	15.7024	16.3879	17.9839	17.9987	16.759	2.3389	1339000	2	0.106594	0.109613	0.0285657	0.0547873	0.941522	1.08662	PF3D7_1414100.1-p1
22.2528	22.3157	21.7113	22.8641	22.6395	21.3461	21.8312	22.8999	22.6304	22.4606	22.3377	21.9422	15.673	99579000	35	0.137485	0.189968	0.409595	0.360603	0.245231	0.153574	PF3D7_1414300.1-p1
19.8336	19.4249	18.8528	19.2069	18.8898	16.7833	19.6453	19.5298	18.6752	19.7784	19.6612	18.9677	81.495	21871000	37	0.592896	-1.07713	0.0730453	-0.0870012	0.0924561	0.0986773	PF3D7_1414400.1-p1
16.5532	16.9608	17.0376	16.6772	16.7596	15.9887	19.2014	19.4326	19.3293	19.3521	19.4996	19.544	5.0876	5693600	11	0.583611	-0.375381	3.94111	2.47057	4.07416	2.6147	PF3D7_1414800.1-p1
20.2906	20.2287	20.3739	20.1871	20.0258	20.123	21.0519	21.1132	21.0132	19.823	19.8069	19.8188	129.41	121000000	122	1.37654	-0.185767	3.92636	0.761723	3.46744	-0.481532	PF3D7_1416100.1-p1
19.5243	19.5085	19.5049	18.4576	17.3373	17.0189	18.7807	18.8208	18.8034	20.3469	20.1916	20.3322	18.014	27258000	38	1.92291	-1.90797	6.16556	-0.71089	4.00594	0.77771	PF3D7_1416500.1-p1
18.5392	19.1375	19.0601	18.1725	18.5326	17.1194	19.5157	19.1832	19.2932	20.7374	20.712	20.6739	46.53	36172000	42	0.981117	-0.970757	0.923162	0.418466	3.16639	1.79548	PF3D7_1417200.1-p1
18.5513	18.3924	17.8836	21.0436	20.8357	20.2024	21.1043	20.9762	20.9086	18.3749	18.0478	17.7681	145.73	81984000	105	2.76719	2.41814	3.69358	2.72061	0.326637	-0.212152	PF3D7_1417800.1-p1;PF3D7_0525600.1-p1
19.4194	19.7841	19.7243	20.6819	20.3511	18.9224	19.5697	17.7753	19.9465	19.1348	19.1706	19.1882	5.3258	15044000	12	0.245489	0.342544	0.330695	-0.545458	1.86066	-0.478072	PF3D7_1418000.1-p1
16.7757	16.1612	17.6628	16.6168	17.6563	17.0937	17.0546	17.5582	16.8053	23.0387	23.2486	23.0551	1.7732	75251000	6	0.184218	0.2557	0.217115	0.272811	3.84113	6.24755	PF3D7_1418100.1-p1
18.9908	18.8435	18.5681	18.6009	18.5657	17.9617	19.8276	19.7352	18.1731	20.1519	19.962	19.3944	13.69	13933000	24	0.813511	-0.424675	0.332614	0.444529	1.79103	1.03532	PF3D7_1419200.1-p1
16.6737	16.8457	16.5469	17.4176	16.9057	16.8583	19.5588	19.4744	20.0014	19.5124	19.4967	19.5547	15.217	9270900	9	0.869693	0.371715	4.06715	2.98945	5.2498	2.8325	PF3D7_1419400.1-p1
19.493	19.5293	19.7305	16.6596	16.6949	16.6924	17.6104	17.7887	16.5429	16.6714	17.226	16.2095	5.0079	5604500	6	5.58035	-2.9019	2.33897	-2.27022	3.16624	-2.88196	PF3D7_1419600.1-p1
18.7815	18.522	18.4262	17.8768	16.7061	16.8545	18.5262	18.0574	16.268	18.2277	18.2531	18.4017	18.983	7307400	13	1.69477	-1.4308	0.619354	-0.959376	1.11411	-0.282433	PF3D7_1419700.1-p1
19.5152	19.5024	19.2991	19.3717	19.0611	18.9437	20.5546	20.416	20.2163	19.8516	19.9355	19.9023	100.78	50886000	85	1.00997	-0.313388	2.86476	0.956744	2.45676	0.457574	PF3D7_1420200.1-p1
21.2777	21.2979	21.3667	21.3534	21.2842	21.0761	21.7063	21.5821	21.6205	21.2407	21.2863	21.1914	234.27	258230000	225	0.36318	-0.0761916	2.67647	0.322213	0.906172	-0.0746314	PF3D7_1420400.1-p1
17.2181	17.0475	16.4465	16.2065	17.1179	16.5213	16.1741	16.81	16.7821	18.5479	18.6901	18.0772	3.7776	2878100	5	0.33553	-0.288808	0.431356	-0.315329	2.16851	1.53435	PF3D7_1420600.1-p1
20.8672	20.8479	21.0498	20.7307	20.7688	20.6785	20.6935	20.6749	20.4515	21.0297	20.9256	20.8061	85.062	100690000	127	1.3194	-0.195672	1.45022	-0.315009	0.00434732	-0.00121053	PF3D7_1420700.1-p1
18.9192	19.0372	18.6828	18.3685	18.2076	16.4667	16.4551	16.9038	16.7139	19.4111	18.9389	18.7963	11.79	14039000	24	0.905563	-1.19882	3.71207	-2.18881	0.326208	0.169051	PF3D7_1421100.1-p1
23.0679	23.1352	23.3769	23.8718	23.9501	23.9624	23.1425	23.0179	22.8017	24.6671	24.649	24.8056	106.23	589910000	98	2.77127	0.734769	0.684637	-0.205924	3.85434	1.51391	PF3D7_1421200.1-p1
16.3594	16.6433	16.6796	16.6776	16.8247	16.8923	19.2545	20.0031	18.9534	17.4348	17.5961	17.4362	5.9532	2933400	2	0.929172	0.237409	3.01068	2.84288	2.90011	0.92827	PF3D7_1422600.1-p1
19.0848	19.1827	19.1798	19.3727	19.4208	19.3344	19.6146	19.6438	19.4889	19.1182	19.4144	19.6652	33.919	28247000	43	2.29333	0.226857	2.78321	0.433344	0.707916	0.250151	PF3D7_1422800.1-p1
19.8246	19.7108	19.7969	19.2392	19.0745	18.9106	20.2047	20.0807	19.2841	20.3502	20.4902	20.2158	71.522	71608000	87	2.65133	-0.702665	0.0974522	0.0790361	2.57792	0.574654	PF3D7_1423300.1-p1
19.5113	19.6155	20.0407	19.2898	19.6194	19.2233	20.1667	20.2914	20.0224	20.0576	20.5811	20.6295	8.9875	28502000	24	0.783967	-0.345018	1.14591	0.43767	1.33999	0.700219	PF3D7_1423700.1-p1
17.2619	17.7519	16.7364	16.9533	16.7657	17.5848	17.5876	17.6002	17.4874	18.0486	18.2341	18.1352	11.413	3656900	11	0.143846	-0.148788	0.449222	0.308333	1.39154	0.889263	PF3D7_1423800.1-p1
21.7773	21.9263	21.9963	21.7354	21.713	21.6445	22.3268	22.1957	22.2626	21.6057	21.7143	21.6862	38.563	196210000	98	1.34927	-0.202346	2.07371	0.361747	1.48194	-0.231224	PF3D7_1424100.1-p1
19.6298	19.5074	19.7774	19.2858	19.2272	19.2767	20.4537	19.695	18.9478	20.0155	20.1043	20.2106	20.341	16447000	15	2.02452	-0.374978	0.0470242	0.0606696	2.09501	0.471945	PF3D7_1426000.1-p1
19.0359	19.1929	19.2079	19.4646	19.435	19.7226	19.1289	19.6071	19.5838	20.2374	20.0768	19.5878	4.9954	17753000	13	1.68349	0.395173	0.826329	0.294356	1.81024	0.821758	PF3D7_1426100.1-p1
19.7932	19.6566	19.5606	19.7295	19.7641	19.0295	19.9769	19.6717	19.3459	20.0535	19.8139	19.5802	50.435	37760000	65	0.260296	-0.162445	0.00903349	-0.00533358	0.405597	0.145754	PF3D7_1426700.1-p1
16.6729	18.0549	17.6417	17.4032	15.9683	16.6028	18.6945	18.2339	18.0144	18.2262	18.2913	18.1522	13.343	5122500	9	0.614695	-0.798386	0.875818	0.85774	0.866768	0.766739	PF3D7_1426800.1-p1
16.6022	16.9184	16.8839	18.3365	17.0016	18.2933	18.6316	18.9672	18.7221	17.2712	16.3283	16.4865	16.229	6413300	9	1.12595	1.07561	3.81082	1.97215	0.126132	-0.106141	PF3D7_1427300.1-p1
17.7192	17.9559	18.0222	19.3265	19.438	19.1268	19.5959	19.6389	19.3365	18.2345	18.6351	18.4208	19.789	15705000	36	3.38055	1.39798	3.60384	1.62465	1.63976	0.531031	PF3D7_1427500.1-p1
17.7118	17.7807	18.1857	18.0172	17.7479	16.8982	18.4893	17.9101	17.3941	17.8837	17.6992	17.8203	2.7086	3034800	7	0.387047	-0.338303	0.0373403	0.0384521	0.22792	-0.0916564	PF3D7_1427900.1-p1
18.7078	18.8681	19.1104	19.0892	18.613	18.6098	19.5049	19.8444	19.5891	19.1712	19.1766	16.361	6.3148	9988200	22	0.250277	-0.124812	2.07393	0.750675	0.280793	-0.659166	PF3D7_1428300.1-p1
19.6272	19.5369	19.7568	19.471	19.6925	19.7942	20.0899	20.138	20.0579	19.9767	20.0712	20.1413	13.551	26962000	34	0.0361613	0.0122554	2.58705	0.454945	2.2173	0.422774	PF3D7_1428800.1-p1;PF3D7_1428800.2-p1
21.0603	21.0425	21.0429	20.462	20.388	20.1495	21.4232	21.2254	20.8378	21.7365	21.7096	21.5701	245.79	273560000	259	2.78788	-0.715374	0.26343	0.113578	3.56064	0.623487	PF3D7_1429800.1-p1
17.933	18.0979	16.6712	17.048	16.1522	17.6327	16.7396	17.8044	17.8195	19.3899	19.2817	19.6933	14.389	11346000	21	0.427121	-0.623056	0.0685404	-0.112864	1.80704	1.88763	PF3D7_1430200.1-p1
18.8559	18.7836	18.3274	18.9189	18.6534	18.6173	19.0945	18.9955	18.9828	18.9289	18.7576	18.2804	21.838	13215000	34	0.144476	0.0742518	1.02312	0.368638	1.21835204603913E-05	9.5367431640625E-06	PF3D7_1430700.1-p1
19.8172	19.8381	19.3885	19.7694	19.791	19.6685	20.3114	20.2194	20.1863	19.8152	19.8011	19.6111	46.115	27349000	32	0.152235	0.0616989	1.67675	0.557749	0.141064	0.0611744	PF3D7_1431600.1-p1
18.955	18.8525	18.9445	19.4753	19.3208	18.7477	19.6038	19.2165	19.0055	17.9303	17.8011	17.8886	14.089	15437000	25	0.517969	0.263952	0.9395	0.357935	4.5038	-1.04399	PF3D7_1432100.1-p1
16.5415	17.1008	16.6824	16.8159	17.0061	17.7953	18.7294	18.3688	17.4518	17.6371	16.3276	16.4748	5.423	1069600	5	0.555622	0.430869	1.55934	1.40844	0.0287896	0.0382799	PF3D7_1432900.1-p1
17.6292	17.433	17.0601	15.9399	17.4639	18.0922	17.8696	17.6896	16.7428	18.3172	18.6789	17.9645	5.1588	4247200	12	0.114804	-0.208788	0.0532484	0.0598818	1.62977	0.946126	PF3D7_1433100.1-p1
17.3472	16.5293	17.0981	15.9897	17.8007	17.2645	18.0183	17.0761	16.4091	17.7265	17.9777	17.5822	12.292	1793500	9	0.0150542	0.0267722	0.122458	0.176275	1.34359	0.770569	PF3D7_1433500.1-p1
18.8478	18.6416	16.8022	17.1004	18.8649	19.7109	20.1225	19.4468	19.7915	16.3839	18.4564	18.5981	4.4103	7120400	11	0.173602	0.46157	1.17038	1.68974	0.106058	-0.284345	PF3D7_1434300.1-p1
17.8287	17.9254	16.7426	17.5742	16.1428	16.6937	17.6183	17.2531	17.5693	17.9057	17.695	17.51	12.768	4053100	14	0.545506	-0.69532	0.0156181	-0.0186621	0.19889	0.204652	PF3D7_1435300.1-p1
16.5845	16.7527	15.9376	17.7172	16.5669	16.7751	18.5401	18.3951	18.3399	18.3039	18.533	17.9656	9.7824	4738800	15	0.618114	0.59481	2.8421	2.0001	2.45809	1.84259	PF3D7_1435600.1-p1
20.8322	20.9035	20.8218	20.484	20.5439	20.2464	20.4232	20.2693	20.085	21.3233	21.388	21.3248	191.47	148780000	156	1.9764	-0.427767	2.37624	-0.593358	3.91204	0.492849	PF3D7_1436300.1-p1
16.1286	16.6503	16.9807	21.2462	20.6205	16.8753	16.476	16.6844	16.8708	16.3832	17.3074	16.954	4.8193	2394100	4	1.01306	2.99415	0.121037	0.0905552	0.332092	0.295019	PF3D7_1436600.1-p1
16.6026	17.1972	16.1232	16.6165	17.1026	17.0333	22.9966	22.4033	21.3781	20.3917	20.2722	16.8041	9.5012	15732000	10	0.329041	0.276433	3.23888	5.61831	0.96817	2.515	Pf3D7_1436600_T695A
16.88	16.3346	16.9853	16.5174	16.9024	16.4612	17.4963	17.042	17.2478	25.4673	25.3775	24.7976	14.708	146520000	22	0.16337	-0.106283	1.03181	0.528781	5.08322	8.48084	Pf3D7_1436600_T695E
19.477	19.4555	19.1612	19.7564	19.7056	19.2464	20.5111	20.7016	20.8809	18.8764	19.1718	19.1442	27.509	21125000	34	0.462179	0.204894	3.08019	1.3333	1.01632	-0.300446	PF3D7_1437000.1-p1
22.2329	22.2136	22.2836	23.3104	23.2262	22.9227	23.6928	23.5644	23.5595	22.1859	22.1592	22.0302	139.81	259030000	140	2.79529	0.909687	5.02472	1.36219	1.0603	-0.118271	PF3D7_1437200.1-p1
19.1428	18.8439	19.0427	19.3683	19.2747	18.7373	19.5489	19.542	19.3796	19.3286	19.3052	19.4044	20.02	32769000	61	0.210465	0.116941	2.00757	0.480383	1.65166	0.336274	PF3D7_1437700.1-p1
21.8118	21.8395	21.9446	22.281	22.1925	22.1281	22.8621	22.7732	22.773	22.0422	22.0404	22.0038	144.19	404970000	280	2.29767	0.33521	4.31547	0.937451	1.74099	0.163474	PF3D7_1437900.1-p1
19.8966	20.0066	20.0988	20.6244	20.3001	20.1664	21.1911	21.1223	20.8009	18.9103	18.7393	18.9866	31.471	29255000	41	1.15323	0.362963	2.82769	1.03742	3.55655	-1.12194	PF3D7_1438100.1-p1
16.9753	17.2412	17.7875	16.7473	16.2679	17.3768	18.0657	17.981	17.9037	17.3517	16.7075	17.0679	2.6164	1560600	3	0.60096	-0.537315	1.25035	0.648794	0.409407	-0.292269	PF3D7_1438700.1-p1
19.5151	19.2819	19.3477	20.2893	20.0425	19.7436	20.4075	19.6817	19.8458	20.2823	20.0554	19.7792	9.0901	20828000	21	1.69393	0.643518	1.21671	0.596736	1.82055	0.657352	PF3D7_1438900.1-p1
22.1934	20.255	22.6382	22.235	22.4912	22.0932	21.389	21.4032	21.5293	19.9984	18.8274	20.5934	3.1894	41185000	22	0.319529	0.577596	0.12759	-0.255023	0.987532	-1.88913	PF3D7_1439000.1-p1
18.4841	17.9593	18.3887	19.2746	19.4492	19.1553	18.4522	19.3867	19.4119	16.7588	18.4153	17.0144	3.2898	7566000	11	2.29126	1.01567	1.06852	0.806233	0.750139	-0.881231	PF3D7_1439400.1-p1
21.4866	21.4768	21.5172	22.1023	21.9805	21.6096	22.4502	22.5606	21.8934	21.6671	21.8442	21.5924	25.097	87351000	48	1.27471	0.403951	1.75802	0.807893	1.28754	0.207724	PF3D7_1439800.1-p1
16.7418	16.6495	16.1138	16.8033	17.4024	17.2984	16.2029	19.4522	19.533	18.8308	17.0035	17.0749	2.2028	5975700	3	1.16393	0.66638	0.784343	1.89433	0.837266	1.13474	PF3D7_1439900.1-p1
18.9426	19.1721	19.2797	19.3418	19.3954	19.4288	19.9246	19.7803	19.9266	19.6341	19.7995	19.9917	14.329	20927000	40	1.17902	0.257235	2.59885	0.745737	2.03799	0.677009	PF3D7_1440700.1-p1
15.8602	16.5785	16.5419	17.6963	16.8478	16.9556	18.2333	17.493	17.7101	17.237	16.5541	17.2995	2.6945	1636600	3	1.1138	0.839679	2.00904	1.48527	0.987251	0.703301	PF3D7_1441000.1-p1
20.1707	20.0634	20.1028	19.6358	19.4049	19.3522	21.6566	20.8502	21.901	17.0514	16.6124	19.7606	6.7179	28582000	20	2.65961	-0.647992	1.882	1.35697	1.10005	-2.30421	PF3D7_1441200.1-p1
17.6462	16.5174	17.498	16.9488	17.577	16.5368	15.8166	16.8163	18.356	16.6071	16.2197	16.5765	3.1597	1498500	4	0.161022	-0.199665	0.0981161	-0.224283	0.937883	-0.752802	PF3D7_1441400.1-p1
19.1074	19.2885	19.522	20.4041	20.521	20.5814	21.1008	21.1623	21.0594	19.6932	19.3405	19.4398	25.819	48002000	42	3.10061	1.19624	3.88912	1.80157	0.508744	0.18525	PF3D7_1441600.1-p1
19.5492	19.4695	19.2773	19.4806	19.3486	18.2666	19.8281	19.3503	18.6554	18.447	18.5034	18.6464	25.056	15874000	32	0.436334	-0.400077	0.165899	-0.154048	3.07043	-0.899737	PF3D7_1442300.1-p1
18.5119	18.1658	17.3503	17.9716	17.9069	16.8848	17.9463	18.0016	18.4551	19.0148	18.3391	17.8406	13.346	7254700	16	0.356325	-0.421528	0.119892	0.125025	0.330866	0.388879	PF3D7_1442900.1-p1
20.1425	20.1034	20.2109	19.6991	19.683	19.5348	20.6114	20.5359	20.5792	20.4854	20.6354	20.5705	53.597	67069000	96	2.96197	-0.513264	3.42022	0.423279	2.81085	0.411529	PF3D7_1443000.1-p1
18.7844	18.5443	18.809	18.5977	18.5648	18.7088	18.4077	18.4658	18.0775	19.2247	19.2453	19.0913	10.762	12982000	26	0.394752	-0.0888074	1.25877	-0.39558	2.08769	0.47453	PF3D7_1443400.1-p1
15.9104	18.2071	17.0827	18.7022	18.4738	16.9011	17.8523	16.6585	16.6176	16.6647	16.4594	16.2495	8.1252	3750800	11	0.477371	0.958958	0.0101515	-0.0239379	0.379571	-0.608892	PF3D7_1444300.1-p1
21.9925	22.1008	22.1795	21.883	21.8336	21.9279	22.3282	22.2813	22.4372	22.458	22.529	22.4852	193.54	392550000	214	1.5854	-0.209436	1.65154	0.257948	2.63408	0.399813	PF3D7_1444800.1-p1
18.9991	19.0389	19.1108	19.0004	19.2582	18.8488	19.1515	19.0242	18.8316	19.5851	19.6148	19.4882	19.622	35796000	60	0.0378231	-0.0138137	0.182286	-0.0471675	3.28383	0.513098	PF3D7_1445100.1-p1
18.5029	18.425	18.1857	18.7602	18.9292	18.3387	18.3635	18.4022	17.977	18.7832	18.9937	18.4992	8.9973	12525000	24	0.694856	0.304818	0.303141	-0.123654	1.05776	0.387501	PF3D7_1445900.1-p1
23.782	23.7644	23.9129	22.6207	22.6051	22.3628	23.7685	23.6606	23.6582	23.6499	23.6206	23.5104	193.01	698790000	242	3.75565	-1.29019	0.979599	-0.123978	1.63342	-0.226096	PF3D7_1446200.1-p1
21.4983	21.5659	21.2643	21.41	21.1197	20.1334	21.4548	21.3403	20.2305	20.898	20.8614	20.2978	47.558	82495000	91	0.629775	-0.555133	0.468918	-0.434301	1.61447	-0.757099	PF3D7_1446600.1-p1
18.4002	18.3839	18.4123	16.739	18.3494	18.1936	20.3244	19.8979	19.4919	18.0022	18.1661	18.4511	15.678	11487000	22	0.55072	-0.638099	2.47924	1.50598	0.663255	-0.192308	PF3D7_1446700.1-p1
18.6496	18.9569	18.9007	18.5758	18.7551	18.8	19.4345	19.3917	19.1513	18.8679	19.028	19.0479	5.2842	13096000	17	0.464933	-0.125468	1.71634	0.490098	0.588927	0.145498	PF3D7_1446900.1-p1
19.5841	19.6685	18.9617	18.6872	18.3056	17.9116	20.5885	20.7126	20.7361	19.3723	19.6014	19.4367	18.041	22090000	24	1.60088	-1.10332	2.3019	1.27429	0.100705	0.0653667	PF3D7_1447000.1-p1
19.3146	19.2235	19.2237	19.8861	19.6707	19.5244	19.5817	19.2048	19.647	18.37	18.2255	18.0221	74.251	23163000	52	1.8003	0.439767	0.726257	0.223882	3.24106	-1.04805	PF3D7_1447900.1-p1
17.0281	16.9566	16.9736	16.7501	16.9025	17.8865	17.6427	17.0132	17.4734	17.0083	17.2304	16.9591	1.6862	1861500	2	0.210291	0.193616	0.96573	0.390329	0.390744	0.0798397	PF3D7_1448400.1-p1
18.433	18.5455	18.5093	18.9268	18.7142	18.4196	19.3713	19.4437	19.5067	18.5781	18.6906	18.726	18.296	11578000	35	0.562314	0.190952	4.29179	0.944606	1.41647	0.168976	PF3D7_1448600.1-p1
17.6487	17.3269	16.8806	17.1602	16.3495	16.9435	18.6207	18.5636	17.5383	16.2766	16.6533	15.8884	4.282	1448800	5	0.641438	-0.467677	1.07906	0.955491	1.49477	-1.01262	PF3D7_1449100.1-p1
19.9308	19.8468	19.7838	19.6256	19.6324	19.5259	20.0217	20.2189	19.7006	20.1107	20.1857	20.1859	49.858	69584000	85	2.0419	-0.259165	0.332663	0.126647	2.46696	0.306975	PF3D7_1450100.1-p1
18.5481	18.6185	18.165	18.3602	18.2444	18.3	18.9509	18.7701	18.5782	18.5155	18.6695	18.7692	29.807	9465200	24	0.418732	-0.142365	0.844459	0.322519	0.5816	0.207513	PF3D7_1451000.1-p1
22.7427	22.7037	22.7518	23.1475	23.1074	23.0233	23.4219	23.4104	23.4685	22.7942	22.8074	22.8326	323.31	745720000	382	3.09572	0.359959	5.15357	0.70084	1.87447	0.078633	PF3D7_1451100.1-p1
20.3051	20.1555	20.3199	21.2019	21.1279	21.0305	21.7408	21.8499	21.6229	20.3281	20.1898	20.0599	88.615	102660000	82	3.54407	0.859917	4.21245	1.4777	0.292436	-0.0675939	PF3D7_1451800.1-p1
19.3726	19.001	19.2712	17.7033	17.9834	16.6799	18.7954	18.8447	18.3584	19.9347	19.7952	19.6922	27.133	24263000	45	1.89013	-1.75943	1.34889	-0.54876	1.96996	0.592438	PF3D7_1452000.1-p1
16.541	16.5606	16.2401	18.3204	17.3154	16.5301	18.731	18.5401	17.6696	16.5135	16.1768	17.4447	9.1486	2475000	11	0.82563	0.941387	2.25772	1.86631	0.26913	0.264376	PF3D7_1452500.1-p1
19.0364	19.1211	19.0357	19.1704	19.1693	18.835	19.6793	19.3869	19.1812	19.4729	19.3814	19.2028	2.159	10239000	7	0.0177358	-0.00614738	1.1224	0.351455	1.57173	0.288005	PF3D7_1452700.1-p1
18.9496	19.4894	19.1822	20.1257	19.868	19.4844	17.6392	16.8937	16.3436	19.2438	19.3585	18.7555	7.4353	8273600	10	1.19628	0.618941	2.28159	-2.24822	0.13356	-0.08778	PF3D7_1453700.1-p1
19.0546	19.2984	19.3392	19.1066	18.9642	18.9288	18.9839	19.0607	19.1705	19.7682	19.8692	19.8121	30.795	54333000	84	1.04108	-0.230845	0.696627	-0.159048	2.47937	0.585778	PF3D7_1453800.1-p1
20.4267	20.4924	20.5381	20.6667	20.6977	20.6304	20.5837	20.5368	20.6125	20.8252	20.8365	20.9213	259.58	188520000	195	2.04744	0.179174	1.10453	0.091924	2.97273	0.375275	PF3D7_1454400.1-p1;REV__PF3D7_0618700.1-p1
18.4667	18.3965	18.3396	18.2104	18.3122	17.9261	18.6977	18.4775	18.0976	18.6352	18.7157	18.8545	22.688	8287700	28	0.971035	-0.251346	0.0445359	0.0233523	1.97399	0.334162	PF3D7_1455500.1-p1
21.2575	21.2576	21.1392	21.376	21.0522	20.5307	21.4174	21.1222	20.7533	21.6909	21.5451	21.0675	146.26	100800000	105	0.392365	-0.231826	0.242508	-0.120504	0.490055	0.216374	PF3D7_1456700.1-p1
23.0295	23.0918	23.065	23.7113	23.6185	23.5236	23.4828	23.383	23.3774	22.5723	22.5603	22.45	193.78	427800000	160	3.204	0.555711	3.09237	0.3523	3.62272	-0.534588	PF3D7_1456800.1-p1
22.1056	21.9823	22.0787	23.0062	23.1418	23.2852	23.5584	23.5097	23.5826	21.4753	21.5012	21.518	8.9745	114090000	40	3.59461	1.08885	5.38251	1.49465	3.8365	-0.557386	PF3D7_1457000.1-p1
19.5017	19.7699	19.85	16.8682	16.4864	17.3393	17.8655	16.5018	16.4327	20.8002	21.2046	17.6346	4.9067	15144000	7	3.32814	-2.80923	2.35705	-2.77389	0.0523902	0.172588	PF3D7_1457200.1-p1
21.1264	21.1269	21.023	20.8996	20.8335	20.637	20.9086	20.6178	20.6485	21.0474	21.0028	20.8288	86	66107000	104	1.60705	-0.30208	1.69169	-0.367143	0.816347	-0.132432	PF3D7_1457300.1-p1
16.9042	16.9496	16.8135	16.9238	16.921	17.0576	18.4784	18.3665	18.1761	17.6744	16.93	17.1899	25.905	4390800	15	0.579768	0.0783698	3.93668	1.45125	0.781081	0.375642	PF3D7_1458300.1-p1
16.4413	16.1027	17.3854	16.8095	16.3208	16.7376	18.1294	16.2265	16.7834	17.7622	17.4007	17.8941	5.5874	1412100	7	0.016455	-0.0204798	0.231698	0.403311	1.19202	1.04258	PF3D7_1458600.1-p1
20.8887	20.9248	20.6271	20.7511	20.6836	20.2805	20.7828	20.5988	19.924	20.9825	21.0317	21.1011	65.69	62718000	90	0.624202	-0.241843	0.612117	-0.378369	1.05761	0.224847	PF3D7_1459000.1-p1
20.6597	20.4905	20.4207	19.6518	19.4445	18.0008	20.9865	20.6211	19.0598	20.9855	20.9266	20.3404	49.505	47363000	67	1.33159	-1.49128	0.194221	-0.301157	0.448786	0.227186	PF3D7_1459400.1-p1
21.3075	21.3914	21.4109	22.5604	22.5158	22.5428	16.9043	16.577	16.664	23.2545	23.2627	23.1379	1.7504	72938000	18	5.35697	1.1697	5.84515	-4.65487	5.4509	1.8484	PF3D7_1460300.1-p1
20.9481	21.0901	21.2199	20.5986	20.7543	20.6967	20.6249	20.6092	20.3668	21.7384	21.6346	21.8177	9.313	43442000	37	1.94657	-0.402856	2.0693	-0.552418	2.6127	0.644213	PF3D7_1460600.1-p1
20.6918	20.8837	20.848	20.7453	20.9696	20.8461	21.8366	22.0909	22.0901	20.9692	21.1076	21.1073	6.7892	55934000	27	0.201699	0.0458336	3.50376	1.19807	1.55998	0.253524	PF3D7_1460700.1-p1
16.6727	16.5788	16.8254	16.0154	17.179	17.7704	18.0945	17.829	17.3766	18.7361	18.6711	18.0306	3.4693	3220600	5	0.221807	0.295937	2.07873	1.07438	2.7855	1.78694	PF3D7_1461300.1-p1
20.5761	20.5066	20.6684	20.3769	20.4211	20.4533	21.0876	21.0088	20.8052	20.6503	20.7339	20.4956	59.55	88883000	90	1.48837	-0.166581	1.7856	0.383516	0.196072	0.0429039	PF3D7_1461400.1-p1
18.7409	18.6744	18.9763	18.8852	16.1752	16.6377	18.8337	19.0348	18.5986	19.1787	19.2312	18.3455	7.6777	8703200	14	0.86423	-1.56447	0.0558002	0.0251834	0.150067	0.121242	PF3D7_1462100.1-p1
18.7964	18.5833	17.9714	19.0603	19.093	17.6945	18.7192	18.5874	16.7697	18.6733	18.3186	17.3662	29.915	10878000	28	0.115001	0.165583	0.248958	-0.424897	0.289584	-0.330985	PF3D7_1462300.1-p1
24.7499	24.7614	24.6409	25.6647	25.5715	24.9991	25.1129	24.9089	24.5782	24.8896	24.8598	24.6058	267.55	1018200000	295	1.51625	0.694356	0.392566	0.149236	0.277609	0.0676263	PF3D7_1462800.1-p1
20.2423	20.1301	19.9002	20.4405	20.3259	19.4035	20.998	21.1626	20.1989	19.8947	19.8354	19.6108	26.807	36434000	53	0.0336587	-0.0342089	1.04006	0.695682	1.1002	-0.310521	PF3D7_1463200.1-p1
16.7291	18.3773	17.5617	18.725	18.4755	17.7135	18.8989	18.4513	18.3466	16.7052	17.3187	15.8808	6.3371	5127300	8	0.592453	0.748656	0.934612	1.00956	0.659655	-0.921125	PF3D7_1463300.1-p1
17.6277	16.8575	16.3225	19.2394	19.0187	19.0792	19.6411	19.7221	19.647	18.9857	19.0912	19.5869	5.0644	9893400	12	2.31867	2.17653	2.70516	2.73417	2.2502	2.28535	PF3D7_1463900.1-p1
20.4209	20.3611	20.5204	19.5379	19.6427	19.5778	20.0057	20.0014	20.001	20.6533	20.739	20.7752	47.698	82636000	113	3.96783	-0.847996	3.12558	-0.431439	2.09462	0.288396	PF3D7_1464600.1-p1
21.2703	21.4198	21.4584	21.3715	21.3575	21.2658	21.7854	21.847	21.4352	21.1291	21.1989	21.1815	72.975	87816000	92	0.316521	-0.0512511	1.02383	0.306362	1.59856	-0.213011	PF3D7_1464700.1-p1
17.8185	18.0428	18.1575	18.2243	17.8666	17.8322	18.2868	18.1834	17.729	17.7429	17.8983	17.7637	8.2143	5608300	13	0.0696716	-0.0318915	0.109796	0.0601432	0.858476	-0.204635	PF3D7_1464900.1-p1
18.7553	18.98	18.74	18.5968	18.3497	18.2124	19.3325	19.2105	18.7931	19.5025	19.5415	19.1025	23.59	20182000	38	1.48741	-0.438786	0.726626	0.28698	1.59385	0.557086	PF3D7_1465100.1-p1
23.7515	23.7034	23.8981	23.3969	23.3994	23.396	24.728	24.7282	24.7483	24.383	24.4421	24.4622	133.52	856850000	224	2.56527	-0.386916	4.06299	0.950505	3.28412	0.644783	PF3D7_1465900.1-p1
18.5208	18.442	18.585	19.1918	18.6745	18.8076	19.151	18.9058	19.2249	18.6327	18.6336	18.262	14.706	13041000	31	1.09967	0.375386	2.2759	0.577988	0.0165122	-0.00649134	PF3D7_1466100.1-p1
21.5955	21.6421	21.5792	21.1229	21.1009	20.918	21.9622	22.169	21.9266	21.9531	22.0287	21.8047	228.17	294000000	241	2.93037	-0.558315	2.21865	0.413663	2.03866	0.323261	PF3D7_1466300.1-p1
16.8755	16.9533	17.2976	17.0443	16.5862	17.1584	16.9965	16.2401	16.5668	19.8592	19.8573	19.5821	45.982	4502900	7	0.198896	-0.112491	0.800831	-0.441025	4.16661	2.72407	PF3D7_1466400.1-p1
18.4397	18.2086	18.3442	18.0455	17.8041	18.077	18.2453	18.1025	18.1019	18.4866	19.1755	18.9388	22.552	14906000	29	1.5048	-0.355317	1.03232	-0.18093	1.18363	0.536081	PF3D7_1466900.1-p1
18.3615	18.4214	18.769	17.7144	18.0833	17.8036	19.3124	19.2342	19.4564	20.0612	20.138	20.0556	11.477	22177000	33	1.73845	-0.650241	2.33615	0.817005	3.56944	1.5676	PF3D7_1467900.1-p1
18.9367	18.8781	18.8603	18.9039	18.657	18.8202	20.3622	20.332	20.4622	19.6128	19.7755	19.6518	124.13	50046000	87	0.573367	-0.0980269	5.28445	1.49378	3.88609	0.788319	PF3D7_1468100.1-p1
20.1177	20.0675	20.0292	18.9066	18.5923	18.7925	20.9084	20.7744	20.122	19.9859	20.2414	19.619	83.078	57953000	89	3.78536	-1.30768	1.01884	0.530143	0.26903	-0.122655	PF3D7_1468400.1-p1
25.5505	25.5404	25.409	25.3162	25.2513	25.1038	25.4833	25.386	24.6956	25.4063	25.412	25.1616	323.31	2662000000	559	1.62611	-0.276166	0.546659	-0.311658	0.854374	-0.173337	PF3D7_1468700.1-p1
18.1999	18.2714	16.4606	16.1985	17.0307	17.1118	17.1657	16.8738	17.2579	18.4906	18.7876	18.0634	3.9756	2905000	9	0.583622	-0.86367	0.379359	-0.544879	0.568271	0.803205	PF3D7_1469200.1-p1
23.3549	23.4209	23.5378	23.5696	23.6193	23.6209	24.3772	24.4418	24.4712	23.7531	23.8354	24.0582	97.229	549560000	135	1.37755	0.165436	4.09908	0.99224	1.86523	0.444386	PF3D7_1471100.1-p1
19.7154	20.2183	19.6811	19.2922	19.1805	17.6664	19.718	20.1158	20.096	20.2579	20.0608	19.7759	28.774	16814000	24	0.983235	-1.15857	0.184909	0.104963	0.289934	0.159912	PF3D7_1471400.1-p1
16.6644	16.7187	16.2935	17.0489	16.6026	16.8442	19.0489	18.96	19.1505	18.5288	18.9455	18.8684	6.5361	6330000	12	0.666697	0.273044	4.17987	2.49429	3.55973	2.22208	PF3D7_1472200.1-p1
16.6755	15.8331	17.1598	20.1288	20.2724	20.0931	20.3066	20.519	20.4902	19.819	20.1038	19.8487	11.555	22656000	24	3.11373	3.60863	3.22858	3.88248	2.97094	3.36767	PF3D7_1473700.1-p1
19.9085	19.8762	20.0511	20.2293	20.1366	16.6541	21.2196	17.3312	20.1578	16.2341	16.7832	19.4165	4.534	12888000	10	0.327796	-0.93864	0.11774	-0.375764	1.17937	-2.46735	PF3D7_1474600.1-p1
18.1236	18.2301	18.2871	18.1619	18.2542	18.7134	18.8801	19.0369	19.2765	17.3629	18.331	18.4257	13.112	8814500	10	0.387352	0.162875	2.61623	0.850899	0.194469	-0.173756	PF3D7_1474800.1-p1
19.8225	19.912	20.0216	19.6011	19.4552	19.6153	20.5768	20.5056	20.6149	20.8551	20.8887	21.1678	78.69	87612000	88	2.02896	-0.361485	3.22013	0.647053	3.10609	1.05179	PF3D7_1476300.1-p1
