# Supplementary material for: Activation loop phosphorylation and cGMP saturation of PKG regulate egress of malaria parasites
Source: PLoS Pathog. 2024 Jun 27;20(6):e1012360. doi: 10.1371/journal.ppat.1012360 (PMC11236177; doi:10.1371/journal.ppat.1012360)
Supplement: S3 Data — (XLSX) [file ppat.1012360.s020.xlsx]

## Sheet: Sheet1
Active site loop phosphopeptide
R.AYTLVGTPHYMAPEVILGK.G [692, 710]
	precursor - 719.3548+++	precursor [M+1] - 719.6891+++	precursor [M+2] - 720.0232+++
Replicate	Peak Area	Peak Area	Peak Area
Trophozoite_A1	41120832	61714480	39965832
Trophozoite_A2	39865140	45281912	33539758
Trophozoite_A3	45938576	50638432	23818790
Schizont_B1	219386848	234186384	152376480
Schizont_B2	195209520	239064848	145733360
Schizont_B3	177965776	203315280	143206768
R.AYTLVGTPHYMAPEVILGK.G [692, 710]
	precursor - 714.0231+++	precursor [M+1] - 714.3574+++	precursor [M+2] - 714.6915+++
Replicate	Peak Area	Peak Area	Peak Area
Trophozoite_A1	2.99835e+06	6935778	3.16029e+06
Trophozoite_A2	3.37761e+06	4.55925e+06	4.20821e+06
Trophozoite_A3	6.65207e+06	7224140	3.5754e+06
Schizont_B1	20493254	23832456	15347758
Schizont_B2	30436224	32563106	20026476
Schizont_B3	28213370	31994426	21564250
Control peptide
K.QGDYGDVLYILK.E [205, 216]
	precursor - 692.3614++	precursor [M+1] - 692.8629++	precursor [M+2] - 693.3643++
Replicate	Peak Area	Peak Area	Peak Area
Trophozoite_A1	425687200	323100192	143487408
Trophozoite_A2	374446368	287033600	120851912
Trophozoite_A3	327496512	259198800	104746016
Schizont_B1	1596372480	1205522432	522833376
Schizont_B2	1706266752	1325229824	567190272
Schizont_B3	1766941952	1336827904	568220480
