# Supplementary material for: Activation loop phosphorylation and cGMP saturation of PKG regulate egress of malaria parasites
Source: PLoS Pathog. 2024 Jun 27;20(6):e1012360. doi: 10.1371/journal.ppat.1012360 (PMC11236177; doi:10.1371/journal.ppat.1012360)
Supplement: S4 Data — (XLSX) [file ppat.1012360.s021.xlsx]

## Sheet: T695 schizont phosphoproteome
126 WT1 TR1	127N WT2 TR1	127C WT3 TR1	128N T695A1 TR1	128C T695A2 TR1	129N T695A3 TR1	129C T695E1 TR1	130N T695E2 TR1	130C T695E3 TR1	131N WT1 TR2	131C WT2 TR2	132N WT3 TR2	132C T695A1 TR2	133N T695A2 TR2	133C T695A3 TR2	134N T695E1 TR2	134C T695E2 TR2	135 T695E3 TR2	Amino acid	Charge	Potential contaminant	Multiplicity	Localization prob	PEP	Score	Delta score	Score for localization	Mass error [ppm]	Intensity	Position	Log_pvalue_T695A_WT	welch_Difference_T695A_WT	Log_pvalue_T695E_WT	welch_Difference_T695E_WT	Log_pvalue_T695A_T695E	welch_Difference _T695E_T695A	Positions within proteins	Leading_proteins	Sequence window	Fasta headers
6.20991	5.56116	6.20095	7.80778	6.33823	7.08886	7.35113	6.35728	6.92204	6.5491	6.20449	6.243	7.83028	6.36561	7.00485	7.36427	6.39215	6.99285	T	3		___1	0.982869	0.00306078	61.409	46.481	61.409	1.6372	19303000	237	0.916565	-0.745726	0.984902	-0.642422	0.105293	0.103304	237	PF3D7_0102200	KVQYDMPKEAYESKWTQCIKLIDQGGENLEE	PF3D7_0102200.1-p1 | transcript=PF3D7_0102200.1 | gene=PF3D7_0102200 | organism=Plasmodium_falciparum_3D7 | gene_product=ring-infected erythrocyte surface antigen | transcript_product=ring-infected erythrocyte surface antigen | location=Pf3D7_01_v3:98819-1
-2.71821	-0.756594	-2.42907	-2.42431	-1.90163	-1.88	-2.1337	-1.84145	-1.84964	-2.81002	-1.00257	-2.36092	-2.13868	-2.01353	-1.94517	-2.21883	-1.80537	-1.91335	S	3		___1	0.843548	0.0023552	70.942	50.164	70.942	-0.041758	16792000	839	0.435283	-0.473917	1.10481	-0.861947	0.277682	-0.388029	839	PF3D7_0102200	EKTLKKRAQSLKKLSSIMERYAGGKRNDKKA	PF3D7_0102200.1-p1 | transcript=PF3D7_0102200.1 | gene=PF3D7_0102200 | organism=Plasmodium_falciparum_3D7 | gene_product=ring-infected erythrocyte surface antigen | transcript_product=ring-infected erythrocyte surface antigen | location=Pf3D7_01_v3:98819-1
-0.15826	0.156042	-0.683437	-0.170826	-0.316427	-0.293366	-0.137194	-0.392464	-0.168564	-0.685959	-0.514591	-0.545466	-0.175466	-0.394628	-0.405966	-0.402872	-0.377789	-0.246174	S	2		___1	0.547813	0.0144764	51.268	35.377	51.268	-1.0784	17813000	30	0.0685224	-0.0680345	0.415008	-0.331847	1.04703	-0.263813	30	PF3D7_0102200	YMDTKNVKEKNPTIYSFDDEEKRNENKSFLK	PF3D7_0102200.1-p1 | transcript=PF3D7_0102200.1 | gene=PF3D7_0102200 | organism=Plasmodium_falciparum_3D7 | gene_product=ring-infected erythrocyte surface antigen | transcript_product=ring-infected erythrocyte surface antigen | location=Pf3D7_01_v3:98819-1
-0.184824	-0.351366	-0.213471	-0.562275	-0.297422	-0.263306	-0.289471	-0.283108	-0.104538	-0.264011	-0.672503	-0.336481	-0.379585	-0.36825	-0.0646553	-0.524807	-0.310717	-0.386942	S	3		___1	0.973894	0.000176663	158.58	132.45	118.37	-0.14373	398730000	558	0.161137	0.135237	0.74965	-0.533252	0.840687	-0.668489	558	PF3D7_0102200	YFKLAENYYPYQRSGSTVFHNFRKVNEAYQV	PF3D7_0102200.1-p1 | transcript=PF3D7_0102200.1 | gene=PF3D7_0102200 | organism=Plasmodium_falciparum_3D7 | gene_product=ring-infected erythrocyte surface antigen | transcript_product=ring-infected erythrocyte surface antigen | location=Pf3D7_01_v3:98819-1
-1.99273	-2.30117	-2.53874	-2.29022	-2.7092	-2.31259	-2.03374	-2.52901	-2.41178	-2.17875	-2.80598	-2.57594	-2.25793	-2.63574	-2.37898	-1.92378	-2.56681	-2.51305	T	3		___1	0.6257	0.000455274	108.72	87.159	108.72	-0.1285	152410000	559	0.167067	0.163315	0.559949	-0.504617	0.702985	-0.667932	559	PF3D7_0102200	FKLAENYYPYQRSGSTVFHNFRKVNEAYQVL	PF3D7_0102200.1-p1 | transcript=PF3D7_0102200.1 | gene=PF3D7_0102200 | organism=Plasmodium_falciparum_3D7 | gene_product=ring-infected erythrocyte surface antigen | transcript_product=ring-infected erythrocyte surface antigen | location=Pf3D7_01_v3:98819-1
-0.0552845	0.76251	-0.330563	0.291143	0.614677	1.16536	0.459101	0.56403	0.933733	-0.0407295	0.725161	-0.352581	0.301401	0.662172	1.0395	0.345398	0.647259	0.945379	S	4		___1	0.99989	1.09e-05	103.16	83.44	103.16	-0.15701	20284000	150	0.509033	0.427208	0.253372	0.186091	0.236436	-0.241117	150	PF3D7_0102200	GFNEKFMTDVNRYRYSNNYEAIPHISEFNPL	PF3D7_0102200.1-p1 | transcript=PF3D7_0102200.1 | gene=PF3D7_0102200 | organism=Plasmodium_falciparum_3D7 | gene_product=ring-infected erythrocyte surface antigen | transcript_product=ring-infected erythrocyte surface antigen | location=Pf3D7_01_v3:98819-1
1.60743	1.17396	2.04037	1.71742	1.62295	0.85994	1.45305	1.88565	0.963005	1.77391	1.34869	2.04881	1.68954	1.59502	0.873804	1.35462	1.72997	0.868545	S	2		___1	0.999818	0.000509803	357.37	291.18	152.71	-1.6369	177310000	382	0.541486	0.429484	0.0668737	-0.0745366	0.657796	-0.50402	382	PF3D7_0102200	QQVNEYGDILPSLRASITNSAINYYDTVKDG	PF3D7_0102200.1-p1 | transcript=PF3D7_0102200.1 | gene=PF3D7_0102200 | organism=Plasmodium_falciparum_3D7 | gene_product=ring-infected erythrocyte surface antigen | transcript_product=ring-infected erythrocyte surface antigen | location=Pf3D7_01_v3:98819-1
3.26404	3.72065	3.43988	4.00386	3.74476	4.00027	3.89667	3.54746	3.97238	3.27354	3.61673	3.53817	3.997	3.6662	4.06517	3.86274	3.59294	3.9703	T	3		___1	0.499996	0.000125961	192.25	152.62	192.25	-0.015829	6714400	404	1.12636	0.606216	0.271672	-0.209987	1.57141	-0.816203	404	PF3D7_0102200	NYYDTVKDGVYLDHETSDALYTDEDLLFDLE	PF3D7_0102200.1-p1 | transcript=PF3D7_0102200.1 | gene=PF3D7_0102200 | organism=Plasmodium_falciparum_3D7 | gene_product=ring-infected erythrocyte surface antigen | transcript_product=ring-infected erythrocyte surface antigen | location=Pf3D7_01_v3:98819-1
-1.59847	-2.6961	-0.789913	-1.57332	-1.64409	-2.74027	-1.96717	-1.42859	-2.60201	-1.3525	-2.1455	-0.825769	-1.73063	-1.5569	-2.69664	-2.02276	-1.60643	-2.62092	Y	3		___2	0.622546	8.92e-07	95.255	87.722	95.255	-2.1268	14494000	409	0.937704	0.641712	0.0260397	0.0316491	0.620185	-0.610063	409	PF3D7_0102200	VKDGVYLDHETSDALYTDEDLLFDLEKQKYM	PF3D7_0102200.1-p1 | transcript=PF3D7_0102200.1 | gene=PF3D7_0102200 | organism=Plasmodium_falciparum_3D7 | gene_product=ring-infected erythrocyte surface antigen | transcript_product=ring-infected erythrocyte surface antigen | location=Pf3D7_01_v3:98819-1
-1.59847	-2.6961	-0.789913	-1.57332	-1.64409	-2.74027	-1.96717	-1.42859	-2.60201	-1.3525	-2.1455	-0.825769	-1.73063	-1.5569	-2.69664	-2.02276	-1.60643	-2.62092	S	3		___2	0.871725	1.76e-07	192.25	152.62	95.255	-0.19752	59102000	405	0.937704	0.641712	0.0260397	0.0316491	0.620185	-0.610063	405	PF3D7_0102200	YYDTVKDGVYLDHETSDALYTDEDLLFDLEK	PF3D7_0102200.1-p1 | transcript=PF3D7_0102200.1 | gene=PF3D7_0102200 | organism=Plasmodium_falciparum_3D7 | gene_product=ring-infected erythrocyte surface antigen | transcript_product=ring-infected erythrocyte surface antigen | location=Pf3D7_01_v3:98819-1
0.573067	0.157637	0.298687	0.418398	0.582346	0.186018	0.427189	0.497148	0.1808	0.83489	0.173426	0.202204	0.314188	0.637512	0.303638	0.694828	0.499844	0.317207	S	2		___1	0.999981	0.000330958	262.36	221.77	262.36	-0.075448	344320000	386	0.758953	0.687931	0.10213	-0.13192	0.93129	-0.819851	386	PF3D7_0102200	EYGDILPSLRASITNSAINYYDTVKDGVYLD	PF3D7_0102200.1-p1 | transcript=PF3D7_0102200.1 | gene=PF3D7_0102200 | organism=Plasmodium_falciparum_3D7 | gene_product=ring-infected erythrocyte surface antigen | transcript_product=ring-infected erythrocyte surface antigen | location=Pf3D7_01_v3:98819-1
3.70496	3.45436	3.06982	4.47817	3.80521	4.10586	4.30199	3.68099	3.86042	3.93382	3.73466	3.16377	4.49912	3.8323	3.92305	4.38016	3.50656	3.96162	S	2		___1	0.997503	2.37e-06	134.9	107.25	82.069	1.3215	0	434	2.00689	0.739125	1.37274	0.491311	0.464837	-0.247814	434	PF3D7_0102200	EKQKYMDMLDTSEEESVKENEEEHTVDDEHV	PF3D7_0102200.1-p1 | transcript=PF3D7_0102200.1 | gene=PF3D7_0102200 | organism=Plasmodium_falciparum_3D7 | gene_product=ring-infected erythrocyte surface antigen | transcript_product=ring-infected erythrocyte surface antigen | location=Pf3D7_01_v3:98819-1
1.77092	1.37605	2.40428	1.39248	1.62939	1.68107	1.22795	1.77781	1.90337	1.85313	1.56152	2.35797	1.36634	1.69638	1.83418	1.18999	1.6851	1.90128	T	2		___1	0.921562	0.000457784	102.66	76.219	98.048	1.3215	51265000	429	1.35626	0.952517	0.669232	0.488298	0.449924	-0.464219	429	PF3D7_0102200	LLFDLEKQKYMDMLDTSEEESVKENEEEHTV	PF3D7_0102200.1-p1 | transcript=PF3D7_0102200.1 | gene=PF3D7_0102200 | organism=Plasmodium_falciparum_3D7 | gene_product=ring-infected erythrocyte surface antigen | transcript_product=ring-infected erythrocyte surface antigen | location=Pf3D7_01_v3:98819-1
8.73774	9.56189	8.27323	9.49151	9.61025	10.7211	9.56432	9.56555	10.5556	9.09223	10.1591	8.27995	9.48348	9.64492	10.6984	9.57826	9.5757	10.6296	T	2		___1	0.999897	0.000980757	235.95	197.76	235.95	1.3844	158320000	384	0.937298	0.958567	0.0165674	0.0237296	0.815109	-0.934838	384	PF3D7_0102200	VNEYGDILPSLRASITNSAINYYDTVKDGVY	PF3D7_0102200.1-p1 | transcript=PF3D7_0102200.1 | gene=PF3D7_0102200 | organism=Plasmodium_falciparum_3D7 | gene_product=ring-infected erythrocyte surface antigen | transcript_product=ring-infected erythrocyte surface antigen | location=Pf3D7_01_v3:98819-1
0.0377617	0.0999012	0.223768	0.48593	0.534691	0.516537	0.472931	0.533119	0.496626	0.358351	0.461575	0.20211	0.396114	0.47962	0.594599	0.563496	0.536957	0.659389	Y	2		___1	0.713459	0.00974916	159.94	135.56	159.94	-0.3482	24812000	391	2.90067	1.63358	0.376638	0.301231	2.41492	-1.33235	391	PF3D7_0102200	LPSLRASITNSAINYYDTVKDGVYLDHETSD	PF3D7_0102200.1-p1 | transcript=PF3D7_0102200.1 | gene=PF3D7_0102200 | organism=Plasmodium_falciparum_3D7 | gene_product=ring-infected erythrocyte surface antigen | transcript_product=ring-infected erythrocyte surface antigen | location=Pf3D7_01_v3:98819-1
3.64618	3.86127	3.50512	3.91609	3.91677	4.40144	3.93043	3.88024	4.31033	3.68819	3.93092	3.50779	3.86045	3.92611	4.38428	3.88625	3.87309	4.37782	T	2		___1	0.998673	0.00218841	134.9	115.83	134.9	0.077617	12885000	393	2.85432	1.81449	0.240653	0.239374	2.38407	-1.57511	393	PF3D7_0102200	SLRASITNSAINYYDTVKDGVYLDHETSDAL	PF3D7_0102200.1-p1 | transcript=PF3D7_0102200.1 | gene=PF3D7_0102200 | organism=Plasmodium_falciparum_3D7 | gene_product=ring-infected erythrocyte surface antigen | transcript_product=ring-infected erythrocyte surface antigen | location=Pf3D7_01_v3:98819-1
-3.40044	-2.96624	-4.15417	-3.94106	-3.58571	-3.34704	-3.6473	-3.25773	-3.29088	-3.55251	-3.00117	-3.94214	-3.62018	-3.4261	-3.51326	-3.75676	-3.28844	-3.44532	S	2		___1	1	0.00351684	126.62	126.62	126.62	-0.064529	2579700000	184	1.20811	-0.701982	1.06728	-0.620899	0.0934758	0.0810839	184;183	PF3D7_0102200;PF3D7_1149200	KVLFDYNEKVDNLGRSGGDIIKKMQTLWDEI	PF3D7_0102200.1-p1 | transcript=PF3D7_0102200.1 | gene=PF3D7_0102200 | organism=Plasmodium_falciparum_3D7 | gene_product=ring-infected erythrocyte surface antigen | transcript_product=ring-infected erythrocyte surface antigen | location=Pf3D7_01_v3:98819-1
2.17358	1.89799	2.22161	2.58659	2.20325	2.31769	2.4566	2.26677	2.20478	2.31916	2.17444	2.2425	2.58049	2.21408	2.21323	2.47848	2.27359	2.27379	S	2		___1	0.999977	4.72e-05	276.18	233.23	276.18	0.35207	48353000	1523	0.281028	-0.258136	0.0059838	-0.00581328	0.289985	0.252323	1523	PF3D7_0102500	ASYRKNLDDEKGFYDSNLNDSAFEYNNNKYN	PF3D7_0102500.1-p1 | transcript=PF3D7_0102500.1 | gene=PF3D7_0102500 | organism=Plasmodium_falciparum_3D7 | gene_product=erythrocyte binding antigen-181 | transcript_product=erythrocyte binding antigen-181 | location=Pf3D7_01_v3:110750-115799(-) | protein_
1.11431	0.671755	1.53944	0.769957	1.16986	0.412581	0.588221	1.26545	0.410017	1.06442	0.583246	1.4969	0.790697	1.13917	0.350347	0.688143	1.18384	0.279129	S	2		___1	1	5.58e-06	241.32	207.7	241.32	-0.16452	127190000	1528	0.13053	0.0695149	0.0518743	0.0306641	0.259272	-0.0388508	1528	PF3D7_0102500	NLDDEKGFYDSNLNDSAFEYNNNKYNKLPYM	PF3D7_0102500.1-p1 | transcript=PF3D7_0102500.1 | gene=PF3D7_0102500 | organism=Plasmodium_falciparum_3D7 | gene_product=erythrocyte binding antigen-181 | transcript_product=erythrocyte binding antigen-181 | location=Pf3D7_01_v3:110750-115799(-) | protein_
3.30057	3.10683	3.30634	3.83848	3.58151	3.84683	3.7626	3.5541	3.81107	3.5638	3.51899	3.3647	3.81569	3.48755	3.82394	3.64995	3.53007	3.80204	S	3		___1	1	0.001583	90.561	71.729	90.561	0.34077	70878000	1342	1.45536	0.57609	1.02483	0.561764	0.0159511	-0.0143255	1342	PF3D7_0102500	FSTQQKDEKDFDQIASDREKEEIQKLLNIGH	PF3D7_0102500.1-p1 | transcript=PF3D7_0102500.1 | gene=PF3D7_0102500 | organism=Plasmodium_falciparum_3D7 | gene_product=erythrocyte binding antigen-181 | transcript_product=erythrocyte binding antigen-181 | location=Pf3D7_01_v3:110750-115799(-) | protein_
-5.56796	-4.96065	-5.56227	-5.19498	-4.33115	-3.214	-5.27797	-4.18032	-3.33644	-5.68846	-4.62568	-5.57929	-5.36975	-4.3882	-3.02313	-5.73917	-3.83428	-3.41182	S	3		___1	0.997204	0.00558636	112.15	67.838	112.15	-1.0194	134040000	1138	0.716246	0.644515	0.383353	0.375059	0.27076	-0.269457	1138	PF3D7_0102500	SGTTGKEESELLKSKSIETKGETDPRSNDQE	PF3D7_0102500.1-p1 | transcript=PF3D7_0102500.1 | gene=PF3D7_0102500 | organism=Plasmodium_falciparum_3D7 | gene_product=erythrocyte binding antigen-181 | transcript_product=erythrocyte binding antigen-181 | location=Pf3D7_01_v3:110750-115799(-) | protein_
-2.88732	-2.99962	-3.08909	-2.72432	-3.03971	-2.41158	-2.76638	-3.18065	-2.53995	-3.06901	-3.17127	-2.98219	-2.64015	-3.25912	-2.2499	-2.634	-3.29983	-2.4623	S	3		___1	0.9997	6.57e-20	369.81	342.96	369.81	-0.062362	259060000	1315	1.43662	0.883819	1.45838	0.73028	0.160849	-0.153539	1315	PF3D7_0102500	TILDDSRRNGEMTEGSESDVGELQEHNFSTQ	PF3D7_0102500.1-p1 | transcript=PF3D7_0102500.1 | gene=PF3D7_0102500 | organism=Plasmodium_falciparum_3D7 | gene_product=erythrocyte binding antigen-181 | transcript_product=erythrocyte binding antigen-181 | location=Pf3D7_01_v3:110750-115799(-) | protein_
3.23732	2.83824	3.40393	3.34304	3.21278	3.04059	3.36486	3.1332	3.11153	3.28829	3.24168	3.44947	3.54989	3.07355	2.93984	3.29147	3.12971	3.01556	S	3		___1	0.970473	8.72e-08	113.65	98.703	98.29	0.00979	431870000	1317	1.19484	0.898452	1.25665	0.726391	0.143431	-0.172061	1317	PF3D7_0102500	LDDSRRNGEMTEGSESDVGELQEHNFSTQQK	PF3D7_0102500.1-p1 | transcript=PF3D7_0102500.1 | gene=PF3D7_0102500 | organism=Plasmodium_falciparum_3D7 | gene_product=erythrocyte binding antigen-181 | transcript_product=erythrocyte binding antigen-181 | location=Pf3D7_01_v3:110750-115799(-) | protein_
-1.79904	-1.39443	-1.68588	-1.15611	-1.37222	-1.07026	-1.42668	-1.38845	-0.972813	-1.29868	-1.42544	-1.83722	-1.28236	-1.426	-0.834053	-1.18911	-1.06622	-0.954395	S	2		___1	0.967973	3.97e-57	214.14	180.91	167.14	-0.28006	46388000	56	1.56301	0.310808	1.21354	0.36076	0.144461	0.0499525	56	PF3D7_0102900	LFVCGLRKMEKDDVVSSTPAATEEAVMNDKK	PF3D7_0102900.1-p1 | transcript=PF3D7_0102900.1 | gene=PF3D7_0102900 | organism=Plasmodium_falciparum_3D7 | gene_product=aspartyl-tRNA synthetase | transcript_product=aspartyl-tRNA synthetase | location=Pf3D7_01_v3:128960-130840(-) | protein_length=626 | s
4.99705	4.6226	4.85392	4.8491	4.99375	5.11978	4.82245	4.84026	5.00578	4.97147	4.95002	4.91407	4.93965	4.93176	4.99645	4.79643	4.85094	4.96864	S	2		___1	1	0.000804828	237.06	199.04	237.06	-0.16269	264570000	165	0.996295	0.255312	1.40267	0.309127	0.190384	0.0538146	165	PF3D7_0103000	YLKKCFDNNITPEPGSPKNEDAVSEVDNKID	PF3D7_0103000.1-p1 | transcript=PF3D7_0103000.1 | gene=PF3D7_0103000 | organism=Plasmodium_falciparum_3D7 | gene_product=vacuolar protein sorting-associated protein VTA1, putative | transcript_product=vacuolar protein sorting-associated protein VTA1, putat
0.271379	-0.061554	0.419184	0.686567	0.453369	0.321249	0.591778	0.571056	0.371506	0.474712	0.0604153	0.549793	0.784889	0.392056	0.229389	0.543566	0.541079	0.502766	S	4		___2	1	1.09e-14	255.87	230.95	155.1	-0.60452	1406700000	885	0.668709	-0.415668	0.789955	-0.38687	0.0311693	0.0287981	885	PF3D7_0103100	DIHSNEDIHGNEDIHSNEDIHGKEDIHSNED	PF3D7_0103100.1-p1 | transcript=PF3D7_0103100.1 | gene=PF3D7_0103100 | organism=Plasmodium_falciparum_3D7 | gene_product=vacuolar protein sorting-associated protein 51, putative | transcript_product=vacuolar protein sorting-associated protein 51, putative
0.0120144	-0.270998	0.202755	0.416451	-0.0135879	0.322048	0.199217	0.243015	0.462234	0.271145	0.198082	0.213091	0.438774	0.102079	0.0552235	0.146895	0.133482	0.321125	S	5		___2	1	1.09e-14	255.87	230.95	95.244	0.09162	301620000	873	0.668709	-0.415668	0.789955	-0.38687	0.0311693	0.0287981	873	PF3D7_0103100	DIHSNEDIHGNKDIHSNEDIHGNEDIHSNED	PF3D7_0103100.1-p1 | transcript=PF3D7_0103100.1 | gene=PF3D7_0103100 | organism=Plasmodium_falciparum_3D7 | gene_product=vacuolar protein sorting-associated protein 51, putative | transcript_product=vacuolar protein sorting-associated protein 51, putative
2.63154	2.50848	2.45608	2.38878	2.64351	1.99504	2.47614	2.61819	1.96654	2.65385	2.56296	2.42351	2.39988	2.69459	2.08232	2.48683	2.55765	1.98144	S	4		___3	0.905568	1.58e-07	93.737	81.099	93.737	-0.1386	30449000	933	0.578909	-0.35329	0.933919	-0.48456	0.178993	-0.13127	933	PF3D7_0103100	DIHGKEDIHSNEDIHSNEDIHSNTHFDNQLS	PF3D7_0103100.1-p1 | transcript=PF3D7_0103100.1 | gene=PF3D7_0103100 | organism=Plasmodium_falciparum_3D7 | gene_product=vacuolar protein sorting-associated protein 51, putative | transcript_product=vacuolar protein sorting-associated protein 51, putative
-0.457594	0.0883789	-0.668982	-0.176184	-0.240955	0.472654	-0.194553	-0.28359	0.492113	-0.521315	-0.116529	-0.687187	-0.226833	-0.232382	0.349945	-0.154179	-0.283501	0.356278	S	4		___3	0.999932	1.58e-07	93.737	81.099	93.737	-0.1386	30449000	927	0.578909	-0.35329	0.933919	-0.48456	0.178993	-0.13127	927	PF3D7_0103100	DIHRNEDIHGKEDIHSNEDIHSNEDIHSNTH	PF3D7_0103100.1-p1 | transcript=PF3D7_0103100.1 | gene=PF3D7_0103100 | organism=Plasmodium_falciparum_3D7 | gene_product=vacuolar protein sorting-associated protein 51, putative | transcript_product=vacuolar protein sorting-associated protein 51, putative
4.07964	3.89371	3.59179	4.3521	4.07663	4.34904	4.31047	4.38284	4.39323	4.12501	4.04199	3.64158	4.51882	4.00334	4.37536	4.43085	3.86119	4.40598	S	4		___3	0.593546	1.58e-07	93.737	81.099	93.737	-0.1386	30449000	939	0.578909	-0.35329	0.933919	-0.48456	0.178993	-0.13127	939	PF3D7_0103100	DIHSNEDIHSNEDIHSNTHFDNQLSKDFPYF	PF3D7_0103100.1-p1 | transcript=PF3D7_0103100.1 | gene=PF3D7_0103100 | organism=Plasmodium_falciparum_3D7 | gene_product=vacuolar protein sorting-associated protein 51, putative | transcript_product=vacuolar protein sorting-associated protein 51, putative
-0.892096	-1.04649	-0.586792	-0.345585	-0.897942	-0.803169	-0.529308	-0.857412	-0.903904	-0.835667	-1.10641	-0.607929	-0.364654	-0.89003	-0.940683	-0.478657	-0.744848	-0.953724	S	3		___1	1	0.000145762	174.78	142.72	102.78	0.0074281	1112300000	861	1.45226	-0.281638	1.57625	-0.293021	0.0717086	-0.0113837	861	PF3D7_0103100	YIHGKEDIHGKEDIHSNEDIHGNKDIHSNED	PF3D7_0103100.1-p1 | transcript=PF3D7_0103100.1 | gene=PF3D7_0103100 | organism=Plasmodium_falciparum_3D7 | gene_product=vacuolar protein sorting-associated protein 51, putative | transcript_product=vacuolar protein sorting-associated protein 51, putative
2.30329	2.16241	2.72489	2.08922	2.27913	1.63924	2.1547	2.37038	1.35513	2.42671	2.02557	2.77312	2.09252	2.29653	1.38956	2.13262	2.37734	1.43727	S	2		___1	0.999723	4.47e-05	208.15	134.71	208.15	0.15172	171440000	1180	0.737777	-0.26454	0.722357	-0.268744	0.0103703	-0.0042038	1180	PF3D7_0103100	EKGEDKKIKNLTFTYSEEEKKNKLYEFNFDN	PF3D7_0103100.1-p1 | transcript=PF3D7_0103100.1 | gene=PF3D7_0103100 | organism=Plasmodium_falciparum_3D7 | gene_product=vacuolar protein sorting-associated protein 51, putative | transcript_product=vacuolar protein sorting-associated protein 51, putative
-2.52891	-2.82893	-2.35656	-3.07489	-2.74674	-3.16497	-2.9708	-2.63041	-3.13676	-2.60864	-3.19291	-2.24779	-3.05025	-2.6172	-3.23515	-2.96018	-2.76197	-3.14284	S	2		___2	0.998933	7.8e-07	111.43	88.9	111.43	0.5876	27479000	241	1.15155	-0.343669	0.378827	-0.152784	0.398212	0.190885	241	PF3D7_0103200	KGKNKSSENIQSNNVSMISKCKNKIKNVGKM	PF3D7_0103200.1-p1 | transcript=PF3D7_0103200.1 | gene=PF3D7_0103200 | organism=Plasmodium_falciparum_3D7 | gene_product=nucleoside transporter 4 | transcript_product=nucleoside transporter 4 | location=Pf3D7_01_v3:140662-142219(-) | protein_length=434 | s
1.9463	1.73863	1.4105	1.18558	1.66284	0.90103	1.7492	1.49589	1.04222	1.7432	1.62666	1.27949	1.33371	1.45215	0.978827	1.34656	1.48738	0.88912	S	2		___2	0.995235	7.48e-13	400.9	345.5	361.61	-0.74285	41129000000	231	0.611207	-0.164749	0.133319	-0.0550454	0.240053	0.109703	231	PF3D7_0103200	NGSNDLCEVEKGKNKSSENIQSNNVSMISKC	PF3D7_0103200.1-p1 | transcript=PF3D7_0103200.1 | gene=PF3D7_0103200 | organism=Plasmodium_falciparum_3D7 | gene_product=nucleoside transporter 4 | transcript_product=nucleoside transporter 4 | location=Pf3D7_01_v3:140662-142219(-) | protein_length=434 | s
-0.587486	0.366543	-0.623577	-0.193029	-0.354582	0.376476	-0.31279	-0.322537	0.240486	-0.461531	0.338612	-0.688658	-0.433828	-0.349001	0.288376	-0.21254	-0.385401	0.353071	S	2		___2	1	4.55e-27	425.24	379.36	425.24	0.20958	2131700000	237	0.255297	-0.0737788	0.00401556	-0.00184027	0.165771	0.0719385	237	PF3D7_0103200	CEVEKGKNKSSENIQSNNVSMISKCKNKIKN	PF3D7_0103200.1-p1 | transcript=PF3D7_0103200.1 | gene=PF3D7_0103200 | organism=Plasmodium_falciparum_3D7 | gene_product=nucleoside transporter 4 | transcript_product=nucleoside transporter 4 | location=Pf3D7_01_v3:140662-142219(-) | protein_length=434 | s
-3.2483	-2.60658	-3.45597	-2.43289	-3.19613	-0.066597	-2.38477	-3.49233	-0.54591	-2.81896	-2.70172	-3.44467	-2.26586	-3.356	-0.0739841	-2.41232	-3.2016	-0.556396	S	2		___1	1	1.4e-48	454.58	384.05	408.27	-0.42549	10093000000	218	0.0568091	0.0281029	0.189049	0.0885534	0.252325	0.0604506	218	PF3D7_0103200	KIESAQNKKCIEYNGSNDLCEVEKGKNKSSE	PF3D7_0103200.1-p1 | transcript=PF3D7_0103200.1 | gene=PF3D7_0103200 | organism=Plasmodium_falciparum_3D7 | gene_product=nucleoside transporter 4 | transcript_product=nucleoside transporter 4 | location=Pf3D7_01_v3:140662-142219(-) | protein_length=434 | s
2.76717	2.43432	3.20191	3.68074	2.92292	4.96222	3.62583	2.89	4.46628	2.66433	2.32552	3.2357	3.58703	2.95131	4.97017	3.62392	2.90423	4.4873	S	3		___2	0.585001	6.14e-05	334.3	286.19	95.957	-0.073366	167980000	232	0.346149	0.0916926	0.357903	0.114369	0.0768405	0.0226761	232	PF3D7_0103200	GSNDLCEVEKGKNKSSENIQSNNVSMISKCK	PF3D7_0103200.1-p1 | transcript=PF3D7_0103200.1 | gene=PF3D7_0103200 | organism=Plasmodium_falciparum_3D7 | gene_product=nucleoside transporter 4 | transcript_product=nucleoside transporter 4 | location=Pf3D7_01_v3:140662-142219(-) | protein_length=434 | s
0.371311	0.895605	0.236042	0.117363	0.305389	0.205168	0.1355	0.122023	0.17918	0.297277	0.696894	0.219105	0.38134	0.211584	0.128964	0.0930634	0.156439	0.163122	S	3		___1	0.95497	0.000514987	102.53	76.147	102.53	-0.53974	12997000	421	1.11271	-0.487228	0.985521	-0.443231	0.138426	0.0439968	421	PF3D7_0103300	VDIHIDDDTYKNMHSSLIKDNMNDHHHDNST	PF3D7_0103300.1-p1 | transcript=PF3D7_0103300.1 | gene=PF3D7_0103300 | organism=Plasmodium_falciparum_3D7 | gene_product=conserved protein, unknown function | transcript_product=conserved protein, unknown function | location=Pf3D7_01_v3:143640-146396(-) |
-3.34958	-3.07534	-3.40254	-3.42996	-3.16159	-3.11064	-2.93732	-3.25308	-2.7994	-3.24117	-3.15682	-3.49381	-3.14587	-3.20298	-2.84051	-2.92312	-3.211	-2.84782	S	2		___1	1	0.000448576	111.63	81.376	111.63	1.7626	29097000	95	0.108793	-0.0392955	0.0296302	-0.00999037	0.075909	0.0293051	95	PF3D7_0103300	SNNSNNNNNNNKDEVSDEGNKNSLLFYNKSV	PF3D7_0103300.1-p1 | transcript=PF3D7_0103300.1 | gene=PF3D7_0103300 | organism=Plasmodium_falciparum_3D7 | gene_product=conserved protein, unknown function | transcript_product=conserved protein, unknown function | location=Pf3D7_01_v3:143640-146396(-) |
5.66419	4.59313	6.01932	5.30841	5.52009	4.144	5.29496	5.55808	4.17077	5.62507	4.65266	6.04474	5.3342	5.50991	4.25759	5.2938	5.50041	4.21164	S	3		___1	0.544854	0.000775246	67.605	49.905	61.212	0.28952	232630000	471	1.15561	0.545322	1.15688	0.553611	0.0257908	0.00828902	471	PF3D7_0103300	NSLLKVKVKSEEYEESSVKGDTKDHFNYLNM	PF3D7_0103300.1-p1 | transcript=PF3D7_0103300.1 | gene=PF3D7_0103300 | organism=Plasmodium_falciparum_3D7 | gene_product=conserved protein, unknown function | transcript_product=conserved protein, unknown function | location=Pf3D7_01_v3:143640-146396(-) |
-1.04453	-1.62999	-1.31969	-0.892805	-1.24446	-2.09911	-0.900393	-1.14396	-2.07667	-1.08946	-1.67245	-1.22711	-0.848795	-1.30538	-2.0554	-0.824795	-1.22291	-1.99608	S	3		___2	0.977693	0.00034551	182.31	130.06	182.31	0.55071	479260000	472	1.2575	0.865947	1.33451	0.896599	0.0243904	0.030652	472	PF3D7_0103300	SLLKVKVKSEEYEESSVKGDTKDHFNYLNMF	PF3D7_0103300.1-p1 | transcript=PF3D7_0103300.1 | gene=PF3D7_0103300 | organism=Plasmodium_falciparum_3D7 | gene_product=conserved protein, unknown function | transcript_product=conserved protein, unknown function | location=Pf3D7_01_v3:143640-146396(-) |
-1.74263	-1.78777	-2.2334	-1.14437	-1.50376	-3.04884	-1.44683	-1.70851	-3.08491	-1.77279	-1.67887	-2.47243	-1.49202	-1.63282	-3.42753	-1.5772	-1.52251	-2.87451	S	3		___2	1	0.000329193	219.95	176.5	219.95	0.59825	1095700000	465	1.19496	0.883526	1.19859	0.8362	0.0396392	-0.0473258	465	PF3D7_0103300	KRELNQNSLLKVKVKSEEYEESSVKGDTKDH	PF3D7_0103300.1-p1 | transcript=PF3D7_0103300.1 | gene=PF3D7_0103300 | organism=Plasmodium_falciparum_3D7 | gene_product=conserved protein, unknown function | transcript_product=conserved protein, unknown function | location=Pf3D7_01_v3:143640-146396(-) |
-1.94852	-2.00558	-2.28309	-1.84232	-1.99633	-1.61891	-1.24292	-1.79845	-1.49165	-2.39123	-2.13474	-2.22445	-1.75726	-2.1338	-2.01533	-1.38132	-1.93393	-1.58397	S	2		___1	1	4.26e-05	335.74	318.68	319.45	-0.2719	1550300000	139	2.01599	0.477231	1.34522	0.376189	0.314061	-0.101042	139	PF3D7_0104100	KWFCRYCSENINENNSNHNEQRTVLQNVINK	PF3D7_0104100.1-p1 | transcript=PF3D7_0104100.1 | gene=PF3D7_0104100 | organism=Plasmodium_falciparum_3D7 | gene_product=prominin-like protein | transcript_product=prominin-like protein | location=Pf3D7_01_v3:178087-180790(+) | protein_length=791 | sequenc
-3.45149	-2.89265	-3.50114	-2.72685	-2.43475	-1.5913	-2.76444	-2.85202	-1.72469	-3.25994	-3.07084	-3.43081	-2.80734	-2.54014	-1.72643	-2.71468	-2.6307	-1.35272	T	2		___1	0.95518	0.0060323	84.507	51.13	84.507	0.63813	16444000	103	2.92344	0.737471	2.87894	0.690429	0.166671	-0.0470425	103	PF3D7_0104200	NYSTPSSVFNNDKENTASFIKTGESYDGNNV	PF3D7_0104200.1-p1 | transcript=PF3D7_0104200.1 | gene=PF3D7_0104200 | organism=Plasmodium_falciparum_3D7 | gene_product=StAR-related lipid transfer protein | transcript_product=StAR-related lipid transfer protein | location=Pf3D7_01_v3:182822-184222(-) |
-1.19223	-1.77214	-1.75741	-1.49111	-1.05294	-0.637743	-1.11982	-1.41717	-0.954288	-1.01035	-1.28231	-1.55309	-1.57562	-1.13883	-0.770668	-1.21806	-1.22389	-0.914982	S	3		___1	1	0.00120292	105.14	55.772	105.14	-0.016186	37035000	419	1.90125	-0.615511	2.01582	-0.611745	0.0124399	0.00376638	419	PF3D7_0104300	DSNNTGSFFKNKMIQSHVINNKYDNTNDYLD	PF3D7_0104300.1-p1 | transcript=PF3D7_0104300.1 | gene=PF3D7_0104300 | organism=Plasmodium_falciparum_3D7 | gene_product=ubiquitin carboxyl-terminal hydrolase 1, putative | transcript_product=ubiquitin carboxyl-terminal hydrolase 1, putative | location=Pf3
2.36696	4.05202	2.85018	1.00336	0.666803	2.82225	1.23487	0.994917	2.91637	2.28723	3.96199	2.84179	1.09684	0.736137	2.8671	1.29314	0.983623	2.89655	S	2		___1	0.998423	0.0007781	95.417	76.637	95.417	0.18023	5744300	1363	0.78798	-0.602097	0.576679	-0.464579	0.208009	0.137518	1363	PF3D7_0104300	LKDQYNDEHIKEYFYSLIEGQVSKNNKNKKK	PF3D7_0104300.1-p1 | transcript=PF3D7_0104300.1 | gene=PF3D7_0104300 | organism=Plasmodium_falciparum_3D7 | gene_product=ubiquitin carboxyl-terminal hydrolase 1, putative | transcript_product=ubiquitin carboxyl-terminal hydrolase 1, putative | location=Pf3
4.62651	4.6231	4.38057	4.52546	4.23497	3.61367	4.53278	4.0809	3.72399	4.15128	3.84733	4.32547	4.56212	4.26289	3.53809	4.44323	4.06751	3.5578	S	2		___1	0.946616	0.00130637	88.187	65.989	88.187	0.7881	10495000	1017	1.37836	-0.549082	1.06373	-0.35247	0.647573	0.196612	1017	PF3D7_0104300	KIIQHDKGVEYETTNSKHLLHKNINNIYNQS	PF3D7_0104300.1-p1 | transcript=PF3D7_0104300.1 | gene=PF3D7_0104300 | organism=Plasmodium_falciparum_3D7 | gene_product=ubiquitin carboxyl-terminal hydrolase 1, putative | transcript_product=ubiquitin carboxyl-terminal hydrolase 1, putative | location=Pf3
0.030756	1.06551	-0.866781	-0.147827	-0.213804	0.336565	-0.0395126	-0.3384	0.641985	-0.483679	0.381851	-0.700605	0.181215	-0.23806	0.371304	0.0199547	-0.142073	0.518698	S	3		___1	1	0.000354978	194.94	163.94	194.94	-0.35824	129210000	2968	0.670566	-0.5283	0.784696	-0.631033	0.0970269	-0.102733	2968	PF3D7_0104300	MMKNVKHMKNIKQHCSNDDYSTSKYEELVNE	PF3D7_0104300.1-p1 | transcript=PF3D7_0104300.1 | gene=PF3D7_0104300 | organism=Plasmodium_falciparum_3D7 | gene_product=ubiquitin carboxyl-terminal hydrolase 1, putative | transcript_product=ubiquitin carboxyl-terminal hydrolase 1, putative | location=Pf3
-3.59962	-3.24996	-3.57787	-3.49721	-3.4684	-3.60439	-3.73563	-3.50874	-3.70126	-3.59832	-3.4054	-3.50158	-3.75357	-3.37529	-3.59268	-3.41193	-3.49107	-3.57936	S	2		___1	1	2.45e-05	297.03	223.75	80.318	0.1719	229810000	904	0.78897	-0.49557	0.654423	-0.424702	0.0911152	0.0708679	904	PF3D7_0104300	MDESIHKNNNDNNMNSNKNNNDNNMNSNNNN	PF3D7_0104300.1-p1 | transcript=PF3D7_0104300.1 | gene=PF3D7_0104300 | organism=Plasmodium_falciparum_3D7 | gene_product=ubiquitin carboxyl-terminal hydrolase 1, putative | transcript_product=ubiquitin carboxyl-terminal hydrolase 1, putative | location=Pf3
0.0707359	1.04718	-0.425968	-0.68857	-0.896557	0.260836	-0.421862	-0.740175	0.385059	0.201237	1.14618	-0.494026	-0.695492	-0.820114	0.284327	-0.42594	-0.553423	0.495962	S	3		___1	1	0.000452413	171.46	130.41	171.46	-0.5659	31621000	1567	1.20281	-0.412702	0.817792	-0.305104	0.355657	0.107598	1567	PF3D7_0104300	INKNYDNDNKGLEFFSNNFFHIKKFIEKKEN	PF3D7_0104300.1-p1 | transcript=PF3D7_0104300.1 | gene=PF3D7_0104300 | organism=Plasmodium_falciparum_3D7 | gene_product=ubiquitin carboxyl-terminal hydrolase 1, putative | transcript_product=ubiquitin carboxyl-terminal hydrolase 1, putative | location=Pf3
0.346907	0.177467	0.0899296	0.591059	0.159126	0.46398	0.492353	0.12541	0.183138	0.300087	0.212677	-0.0397644	0.589895	0.297094	0.282646	0.5359	0.119221	0.62044	S	2		___1	0.891531	0.00052164	94.551	77.978	94.551	0.2987	11402000	956	1.02036	-0.308306	0.374547	-0.144251	0.652942	0.164055	956	PF3D7_0104300	NNNNYNSSSDMKIIESNNIPYSPNNNMKKKK	PF3D7_0104300.1-p1 | transcript=PF3D7_0104300.1 | gene=PF3D7_0104300 | organism=Plasmodium_falciparum_3D7 | gene_product=ubiquitin carboxyl-terminal hydrolase 1, putative | transcript_product=ubiquitin carboxyl-terminal hydrolase 1, putative | location=Pf3
-2.08606	-2.25153	-2.33617	-2.06585	-2.16523	-2.08191	-2.11781	-2.16307	-2.00406	-2.11557	-2.31726	-2.28313	-1.83838	-2.23001	-2.15036	-2.06855	-2.19244	-2.05723	S	3		___1	0.999797	0.00014983	103.73	91.351	74.953	0.29397	133550000	136	0.403122	-0.305293	0.112576	-0.105062	0.258007	0.200232	136	PF3D7_0104300	SLSNTKKKINKRDIISYDNYIFEDEDKVSSK	PF3D7_0104300.1-p1 | transcript=PF3D7_0104300.1 | gene=PF3D7_0104300 | organism=Plasmodium_falciparum_3D7 | gene_product=ubiquitin carboxyl-terminal hydrolase 1, putative | transcript_product=ubiquitin carboxyl-terminal hydrolase 1, putative | location=Pf3
2.05544	2.18413	1.93259	2.25579	1.83442	2.34242	2.28254	1.96717	2.52151	1.86473	1.98399	1.9253	2.1562	1.84571	2.29991	2.31006	2.00559	2.39621	S	2		___1	0.999328	0.000762325	99.5	73.457	99.5	-0.28101	12386000	838	0.367711	-0.236056	0.0616456	-0.042628	0.281308	0.193428	838	PF3D7_0104300	NNDDMEEMTRFSNNNSVLQKKKQNKKKKNEQ	PF3D7_0104300.1-p1 | transcript=PF3D7_0104300.1 | gene=PF3D7_0104300 | organism=Plasmodium_falciparum_3D7 | gene_product=ubiquitin carboxyl-terminal hydrolase 1, putative | transcript_product=ubiquitin carboxyl-terminal hydrolase 1, putative | location=Pf3
-1.34031	-0.938526	-1.10094	-0.555025	-0.474413	0.1042	-0.35099	-0.558721	-0.139103	-0.922493	-0.637178	-1.18786	-0.543688	-0.585848	0.10157	-0.381552	-0.691898	-0.126387	S	3		___2	0.915678	0.00536914	53.403	30.028	53.403	-4.0214	74344000	2285	0.57368	-0.107286	0.544987	-0.107572	0.00127193	-0.000286261	2285	PF3D7_0104300	NRLSFTYMKKMSLSNSSINNKQDKHEDQNEY	PF3D7_0104300.1-p1 | transcript=PF3D7_0104300.1 | gene=PF3D7_0104300 | organism=Plasmodium_falciparum_3D7 | gene_product=ubiquitin carboxyl-terminal hydrolase 1, putative | transcript_product=ubiquitin carboxyl-terminal hydrolase 1, putative | location=Pf3
-0.445658	-1.20347	-0.598078	-0.594711	-0.601959	-1.8124	-1.01043	-0.707371	-2.00697	-0.273687	-0.974772	-0.440331	-0.582317	-0.737698	-2.24553	-0.834885	-0.759207	-1.70103	S	3		___1	0.99972	5.99e-05	168.41	83.904	168.41	-0.049554	451340000	2281	0.0478853	0.0415799	0.00664637	0.00579008	0.0464687	-0.0357898	2281	PF3D7_0104300	HNQDNRLSFTYMKKMSLSNSSINNKQDKHED	PF3D7_0104300.1-p1 | transcript=PF3D7_0104300.1 | gene=PF3D7_0104300 | organism=Plasmodium_falciparum_3D7 | gene_product=ubiquitin carboxyl-terminal hydrolase 1, putative | transcript_product=ubiquitin carboxyl-terminal hydrolase 1, putative | location=Pf3
-4.40214	-4.45805	-4.21239	-3.76398	-4.51607	-4.09601	-4.02564	-4.11914	-4.31785	-4.62419	-4.57292	-4.17372	-3.75599	-4.33115	-4.44591	-3.70677	-4.51264	-4.18131	S	3		___1	1	0.000248943	116.96	97.638	116.96	0.058607	294110000	533	0.0640658	0.0577641	0.126608	0.102374	0.0493979	0.0446097	533	PF3D7_0104300	KKNKTKKKRHDMNFYSIDKNNLDEQDLFSNQ	PF3D7_0104300.1-p1 | transcript=PF3D7_0104300.1 | gene=PF3D7_0104300 | organism=Plasmodium_falciparum_3D7 | gene_product=ubiquitin carboxyl-terminal hydrolase 1, putative | transcript_product=ubiquitin carboxyl-terminal hydrolase 1, putative | location=Pf3
-0.627109	-0.729877	-0.654964	-0.998043	-0.825863	-1.55297	-0.933735	-0.823332	-1.45395	-0.766582	-1.06758	-0.683783	-0.656246	-0.811512	-1.57706	-1.01282	-0.978723	-1.60631	S	2		___1	0.972977	0.00224707	72.652	36.067	72.652	0.66982	21042000	159	0.0519047	0.0631498	0.299536	0.281283	0.160579	0.218133	159	PF3D7_0104300	DEDKVSSKYLEYKNDSTSHMKKKKDEGSNRK	PF3D7_0104300.1-p1 | transcript=PF3D7_0104300.1 | gene=PF3D7_0104300 | organism=Plasmodium_falciparum_3D7 | gene_product=ubiquitin carboxyl-terminal hydrolase 1, putative | transcript_product=ubiquitin carboxyl-terminal hydrolase 1, putative | location=Pf3
-1.68372	-1.8117	-1.10999	-1.74098	-1.697	-1.27743	-1.62679	-1.67349	-1.57275	-1.65023	-1.71474	-1.13612	-1.68757	-1.71833	-1.54724	-1.72627	-1.67861	-1.64237	S	2		___1	0.997042	0.000184999	120.29	98.731	111.12	-0.20324	45907000	546	0.257097	0.082935	0.390411	0.141635	0.112178	0.0586996	546	PF3D7_0104300	FYSIDKNNLDEQDLFSNQEALTILKNFAKEN	PF3D7_0104300.1-p1 | transcript=PF3D7_0104300.1 | gene=PF3D7_0104300 | organism=Plasmodium_falciparum_3D7 | gene_product=ubiquitin carboxyl-terminal hydrolase 1, putative | transcript_product=ubiquitin carboxyl-terminal hydrolase 1, putative | location=Pf3
0.46327	-0.0875549	0.488855	1.12575	0.409855	0.137562	0.917067	0.388565	0.270821	0.5874	0.0802269	0.431677	1.03956	0.432457	0.448475	0.990005	0.308624	0.198034	S	3		___2	1	6.48e-11	278.82	244.95	267.39	0.093985	1074100000	3047	0.32392	0.0995941	0.00838284	0.00304095	0.432809	-0.0965532	3047	PF3D7_0104300	DEINFTEKYFEQEYGSDQHDQRNNSMDAVNS	PF3D7_0104300.1-p1 | transcript=PF3D7_0104300.1 | gene=PF3D7_0104300 | organism=Plasmodium_falciparum_3D7 | gene_product=ubiquitin carboxyl-terminal hydrolase 1, putative | transcript_product=ubiquitin carboxyl-terminal hydrolase 1, putative | location=Pf3
0.46327	-0.0875549	0.488855	1.12575	0.409855	0.137562	0.917067	0.388565	0.270821	0.5874	0.0802269	0.431677	1.03956	0.432457	0.448475	0.990005	0.308624	0.198034	S	4		___2	0.999997	6.48e-11	97.893	88.805	92.732	-0.16186	334870000	3056	0.32392	0.0995941	0.00838284	0.00304095	0.432809	-0.0965532	3056	PF3D7_0104300	FEQEYGSDQHDQRNNSMDAVNSVNHVNRMDG	PF3D7_0104300.1-p1 | transcript=PF3D7_0104300.1 | gene=PF3D7_0104300 | organism=Plasmodium_falciparum_3D7 | gene_product=ubiquitin carboxyl-terminal hydrolase 1, putative | transcript_product=ubiquitin carboxyl-terminal hydrolase 1, putative | location=Pf3
3.56594	2.11345	3.30668	3.3099	3.39523	2.17759	3.43375	3.24296	2.29792	3.61539	2.61211	3.227	3.48959	3.36195	2.32497	3.42466	3.11154	2.29663	S	2		___1	1	0.000260437	67.251	47.412	61.641	-0.59447	53539000	1692	0.118588	0.123488	0.0672299	0.0739594	0.0462789	-0.0495284	1692	PF3D7_0104300	IKVENNYDNKKEMNNSDELNGNNNNNNNKNN	PF3D7_0104300.1-p1 | transcript=PF3D7_0104300.1 | gene=PF3D7_0104300 | organism=Plasmodium_falciparum_3D7 | gene_product=ubiquitin carboxyl-terminal hydrolase 1, putative | transcript_product=ubiquitin carboxyl-terminal hydrolase 1, putative | location=Pf3
-0.697193	-0.783249	-0.63903	-0.280674	-0.471933	-0.275911	-0.298643	-0.497854	-0.240919	-0.645637	-0.532515	-0.709768	-0.290922	-0.478506	-0.291533	-0.292385	-0.638041	-0.315399	S	3		___2	0.999999	0.00197719	104.81	79.952	104.81	1.6694	856690000	2832	0.176983	0.154496	0.252014	0.206145	0.0489794	0.0516494	2832	PF3D7_0104300	KCEQKYEQKYEHQGSSVKIQNNKIINKMKYD	PF3D7_0104300.1-p1 | transcript=PF3D7_0104300.1 | gene=PF3D7_0104300 | organism=Plasmodium_falciparum_3D7 | gene_product=ubiquitin carboxyl-terminal hydrolase 1, putative | transcript_product=ubiquitin carboxyl-terminal hydrolase 1, putative | location=Pf3
-0.0154076	-0.405558	-0.244747	0.453634	-0.0506458	0.0446549	0.408749	-0.071331	0.13191	0.0642281	-0.146872	-0.274469	0.430708	-0.0938129	0.0255432	0.384203	-0.122389	0.0564537	S	3		___2	0.999997	0.00013347	144.57	98.576	104.81	1.6694	1397900000	2831	0.176983	0.154496	0.252014	0.206145	0.0489794	0.0516494	2831	PF3D7_0104300	QKCEQKYEQKYEHQGSSVKIQNNKIINKMKY	PF3D7_0104300.1-p1 | transcript=PF3D7_0104300.1 | gene=PF3D7_0104300 | organism=Plasmodium_falciparum_3D7 | gene_product=ubiquitin carboxyl-terminal hydrolase 1, putative | transcript_product=ubiquitin carboxyl-terminal hydrolase 1, putative | location=Pf3
-3.81652	-3.87839	-3.65249	-3.12755	-3.21572	-3.54762	-3.54955	-3.31469	-3.80483	-3.71992	-3.58908	-3.69301	-3.23802	-3.25288	-3.44861	-3.41778	-3.19578	-3.61809	S	3		___1	1	1.47e-05	165.78	123.78	65.842	0.33286	519930000	2578	0.095494	0.159149	0.131602	0.193956	0.0182694	0.0348075	2578	PF3D7_0104300	HNNSSVNNNFNKMNHSISEKMGKNKNDNIFS	PF3D7_0104300.1-p1 | transcript=PF3D7_0104300.1 | gene=PF3D7_0104300 | organism=Plasmodium_falciparum_3D7 | gene_product=ubiquitin carboxyl-terminal hydrolase 1, putative | transcript_product=ubiquitin carboxyl-terminal hydrolase 1, putative | location=Pf3
0.882343	0.0310917	0.96134	0.441303	0.48299	-0.917223	0.333948	0.579372	-0.633474	0.944555	-0.104921	1.05818	0.4636	0.405016	-0.888132	0.461981	0.477142	-0.795904	S	2		___1	0.986621	0.00046654	196.11	146.69	196.11	0.48905	144980000	1472	0.194841	0.1698	0.119371	0.0972211	0.0727916	-0.0725791	1472	PF3D7_0104300	EDHTPYRKQNIQDWSSYTKDKENKLNMDDDI	PF3D7_0104300.1-p1 | transcript=PF3D7_0104300.1 | gene=PF3D7_0104300 | organism=Plasmodium_falciparum_3D7 | gene_product=ubiquitin carboxyl-terminal hydrolase 1, putative | transcript_product=ubiquitin carboxyl-terminal hydrolase 1, putative | location=Pf3
-0.622618	0.315628	-0.779497	-0.659336	-0.656851	0.249302	-0.562491	-0.680969	0.39711	-0.441786	0.40127	-0.738703	-0.908215	-0.582176	0.314774	-0.444513	-0.592085	0.410301	Y	5		___3	0.736148	0.000222522	52.465	49.703	52.465	0.086721	24072000	3045	0.432944	0.191663	0.420943	0.201198	0.0128578	0.00953484	3045	PF3D7_0104300	NYDEINFTEKYFEQEYGSDQHDQRNNSMDAV	PF3D7_0104300.1-p1 | transcript=PF3D7_0104300.1 | gene=PF3D7_0104300 | organism=Plasmodium_falciparum_3D7 | gene_product=ubiquitin carboxyl-terminal hydrolase 1, putative | transcript_product=ubiquitin carboxyl-terminal hydrolase 1, putative | location=Pf3
-4.63521	-4.93284	-4.82078	-4.65886	-4.39984	-4.38032	-4.55147	-5.02211	-4.35271	-4.49686	-4.45864	-4.32548	-4.79391	-4.59732	-4.25436	-4.324	-4.45378	-4.84089	S	3		___1	0.999992	0.000200243	192.18	144.37	174.65	0.13495	1107900000	506	0.225116	0.211064	0.318119	0.286473	0.0783554	0.0754083	506	PF3D7_0104300	VHNSFDTHPKKWSHHSLPDNYEGEKKKKKNK	PF3D7_0104300.1-p1 | transcript=PF3D7_0104300.1 | gene=PF3D7_0104300 | organism=Plasmodium_falciparum_3D7 | gene_product=ubiquitin carboxyl-terminal hydrolase 1, putative | transcript_product=ubiquitin carboxyl-terminal hydrolase 1, putative | location=Pf3
-0.0336494	-0.451532	-0.0547295	0.381611	-0.0917034	0.1313	0.28388	-0.135851	0.121246	0.0745945	-0.316666	0.245539	0.112282	0.0533962	-0.279863	-0.0891685	0.046421	-0.251362	S	2		___1	0.815545	0.00154445	84.817	48.057	81.972	0.29489	234130000	582	0.861828	0.218115	0.976316	0.270233	0.124282	0.0521173	582	PF3D7_0104300	YKEKKINKNKKTSSNSMYKDYSNNINNYNNN	PF3D7_0104300.1-p1 | transcript=PF3D7_0104300.1 | gene=PF3D7_0104300 | organism=Plasmodium_falciparum_3D7 | gene_product=ubiquitin carboxyl-terminal hydrolase 1, putative | transcript_product=ubiquitin carboxyl-terminal hydrolase 1, putative | location=Pf3
0.342026	0.34325	-0.366514	0.454393	0.227598	0.0970936	0.38488	-0.0253983	0.0696888	0.227091	-0.0731029	-0.4	0.441109	0.032053	0.0602474	0.359716	-0.00371551	-0.0548496	S	4		___1	1	3.12e-48	431.83	399.1	431.83	0.61944	1216900000	494	0.227783	0.2309	0.361827	0.321142	0.0805498	0.0902414	494	PF3D7_0104300	NNNNVLEYELNYVHNSFDTHPKKWSHHSLPD	PF3D7_0104300.1-p1 | transcript=PF3D7_0104300.1 | gene=PF3D7_0104300 | organism=Plasmodium_falciparum_3D7 | gene_product=ubiquitin carboxyl-terminal hydrolase 1, putative | transcript_product=ubiquitin carboxyl-terminal hydrolase 1, putative | location=Pf3
-0.665867	-1.2883	0.111511	-0.716242	-0.75696	-1.75788	-0.885243	-0.660593	-1.90265	-0.673874	-1.28381	0.0344028	-0.776827	-0.774401	-1.8596	-0.978451	-0.759228	-1.8109	S	2		___1	0.99136	0.000173321	142.83	97.177	119.27	-0.082453	591940000	580	0.804195	0.24065	1.04976	0.293073	0.107734	0.0524238	580	PF3D7_0104300	HPYKEKKINKNKKTSSNSMYKDYSNNINNYN	PF3D7_0104300.1-p1 | transcript=PF3D7_0104300.1 | gene=PF3D7_0104300 | organism=Plasmodium_falciparum_3D7 | gene_product=ubiquitin carboxyl-terminal hydrolase 1, putative | transcript_product=ubiquitin carboxyl-terminal hydrolase 1, putative | location=Pf3
3.41393	4.61035	2.33263	2.47982	2.72095	1.89292	2.08032	2.88492	2.58751	2.64543	3.5594	2.16373	2.65237	2.77266	2.07603	1.88959	2.82748	2.16523	T	3		___1	0.587557	0.00623073	83.397	53.587	61.958	0.10925	88212000	160	0.278025	0.246818	0.346976	0.298662	0.0387112	0.0518436	160	PF3D7_0104300	EDKVSSKYLEYKNDSTSHMKKKKDEGSNRKG	PF3D7_0104300.1-p1 | transcript=PF3D7_0104300.1 | gene=PF3D7_0104300 | organism=Plasmodium_falciparum_3D7 | gene_product=ubiquitin carboxyl-terminal hydrolase 1, putative | transcript_product=ubiquitin carboxyl-terminal hydrolase 1, putative | location=Pf3
0.366936	0.0212955	-0.449318	0.684519	0.200552	0.655554	0.606043	-0.0543957	0.796372	0.132967	-0.305994	-0.606932	0.786522	0.171543	0.694706	0.600025	-0.0700417	0.644945	S	3		___1	0.767413	0.000119078	75.669	59.778	58.722	-0.27759	9334900	1985	0.516336	0.250206	0.590811	0.295774	0.0613669	0.0455681	1985	PF3D7_0104300	NNNKNDDDDSINVSSSLKGIHKNTFDPFFEK	PF3D7_0104300.1-p1 | transcript=PF3D7_0104300.1 | gene=PF3D7_0104300 | organism=Plasmodium_falciparum_3D7 | gene_product=ubiquitin carboxyl-terminal hydrolase 1, putative | transcript_product=ubiquitin carboxyl-terminal hydrolase 1, putative | location=Pf3
1.62815	2.1762	1.46975	0.797247	1.21385	1.45479	0.896019	1.28077	1.35498	1.65246	2.40769	1.46674	0.820278	1.14526	1.45551	1.00362	1.28715	1.51506	T	3		___2	0.740547	0.000806379	86.756	81.15	86.756	-0.37125	15716000	2634	0.37364	0.254004	0.410137	0.265114	0.0100838	0.0111109	2634	PF3D7_0104300	KNKNLLLCKEEQEKHTSFQSLNCNRTKNNSI	PF3D7_0104300.1-p1 | transcript=PF3D7_0104300.1 | gene=PF3D7_0104300 | organism=Plasmodium_falciparum_3D7 | gene_product=ubiquitin carboxyl-terminal hydrolase 1, putative | transcript_product=ubiquitin carboxyl-terminal hydrolase 1, putative | location=Pf3
-1.95774	-1.06513	-1.71423	-1.83106	-1.54835	-0.890818	-1.70904	-1.45022	-1.23772	-2.0561	-1.39728	-1.68132	-1.73022	-1.51587	-0.840597	-1.75279	-1.41759	-1.26778	S	3		___1	0.995516	0.00553096	47.68	38.396	47.68	-0.88301	22948000	730	0.615229	0.257708	0.474471	0.2195	0.0803523	-0.038208	730	PF3D7_0104300	KFILNAHEGLSKKMLSYHMDEQEDVQGMKSI	PF3D7_0104300.1-p1 | transcript=PF3D7_0104300.1 | gene=PF3D7_0104300 | organism=Plasmodium_falciparum_3D7 | gene_product=ubiquitin carboxyl-terminal hydrolase 1, putative | transcript_product=ubiquitin carboxyl-terminal hydrolase 1, putative | location=Pf3
0.0514622	0.0305557	0.739754	-0.183903	0.258225	-0.177164	-0.126863	0.272015	-0.103737	0.03545	-0.0249882	0.735117	-0.0460815	0.243664	-0.131933	-0.00976753	0.252037	-0.144045	S	3		___1	1	5.62e-08	220.99	148.9	205.59	0.7328	304430000	1037	0.421446	0.259241	0.474357	0.285143	0.0285583	0.0259018	1037	PF3D7_0104300	HKNINNIYNQSEQNWSLHEDLLKEVLTKEEY	PF3D7_0104300.1-p1 | transcript=PF3D7_0104300.1 | gene=PF3D7_0104300 | organism=Plasmodium_falciparum_3D7 | gene_product=ubiquitin carboxyl-terminal hydrolase 1, putative | transcript_product=ubiquitin carboxyl-terminal hydrolase 1, putative | location=Pf3
-2.02861	-2.52001	-2.01042	-2.52888	-2.26732	-3.59601	-2.38981	-2.08365	-3.70599	-1.94918	-2.70537	-1.94609	-2.3595	-2.18561	-3.53895	-2.43436	-2.20375	-3.8813	S	3		___1	0.999986	0.000215863	119.39	64.778	105	-0.7485	400500000	1386	0.56877	0.278778	0.555783	0.293094	0.0161264	0.0143156	1386	PF3D7_0104300	KNNKNKKKKNSQRDYSLNKSTKEKGVKKERL	PF3D7_0104300.1-p1 | transcript=PF3D7_0104300.1 | gene=PF3D7_0104300 | organism=Plasmodium_falciparum_3D7 | gene_product=ubiquitin carboxyl-terminal hydrolase 1, putative | transcript_product=ubiquitin carboxyl-terminal hydrolase 1, putative | location=Pf3
0.536289	0.066494	0.394798	1.19765	0.736155	0.752863	0.910244	0.681774	0.621706	0.462219	0.322254	0.372067	1.16163	0.886547	0.556076	0.837875	0.672419	0.672802	S	2		___1	1	0.000379565	158.34	116.13	53.968	-0.035402	341840000	2603	0.314778	0.305924	0.42626	0.371202	0.054356	0.0652781	2603	PF3D7_0104300	NDNIFSFLKSTKNNMSFDQNGRLVNSNINYM	PF3D7_0104300.1-p1 | transcript=PF3D7_0104300.1 | gene=PF3D7_0104300 | organism=Plasmodium_falciparum_3D7 | gene_product=ubiquitin carboxyl-terminal hydrolase 1, putative | transcript_product=ubiquitin carboxyl-terminal hydrolase 1, putative | location=Pf3
0.542721	0.657099	-0.0705719	0.261398	0.351589	-0.49975	0.259954	0.238775	-0.441044	0.0760422	-0.0116157	-0.118067	0.381475	0.319918	-0.57704	0.22953	0.115801	-0.494322	S	3		___2	0.998138	0.000416421	113.14	84.164	113.14	0.27894	174210000	2286	0.345103	0.310161	0.608785	0.41662	0.0937313	0.106458	2286	PF3D7_0104300	RLSFTYMKKMSLSNSSINNKQDKHEDQNEYL	PF3D7_0104300.1-p1 | transcript=PF3D7_0104300.1 | gene=PF3D7_0104300 | organism=Plasmodium_falciparum_3D7 | gene_product=ubiquitin carboxyl-terminal hydrolase 1, putative | transcript_product=ubiquitin carboxyl-terminal hydrolase 1, putative | location=Pf3
0.711126	0.430397	2.43114	1.72504	1.76763	2.64417	3.6597	1.17325	1.01498	0.589361	0.934498	0.795795	1.25256	0.530342	1.02877	1.32337	1.3253	1.08762	S	3		___2	0.99972	5.99e-05	168.41	83.904	168.41	-0.049554	451340000	2281	0.350005	0.328442	0.616986	0.442015	0.0964863	0.113573	2281	PF3D7_0104300	HNQDNRLSFTYMKKMSLSNSSINNKQDKHED	PF3D7_0104300.1-p1 | transcript=PF3D7_0104300.1 | gene=PF3D7_0104300 | organism=Plasmodium_falciparum_3D7 | gene_product=ubiquitin carboxyl-terminal hydrolase 1, putative | transcript_product=ubiquitin carboxyl-terminal hydrolase 1, putative | location=Pf3
0.67659	1.10162	-0.0965023	0.846188	1.19678	1.77668	0.935856	0.97158	1.52107	0.732445	1.08404	-0.148354	0.688559	1.20544	1.73594	0.972542	1.0696	1.59186	S	2		___2	0.99953	0.000346964	196.79	128.42	140.49	0.0028625	965490000	1238	0.309727	0.346537	0.315795	0.341318	0.00414225	-0.00521819	1238	PF3D7_0104300	DHSNKKIKMNMKSMTSFDKDKRRYTIQNLEE	PF3D7_0104300.1-p1 | transcript=PF3D7_0104300.1 | gene=PF3D7_0104300 | organism=Plasmodium_falciparum_3D7 | gene_product=ubiquitin carboxyl-terminal hydrolase 1, putative | transcript_product=ubiquitin carboxyl-terminal hydrolase 1, putative | location=Pf3
0.401661	-0.396555	0.757023	0.174547	-0.108664	-0.256405	0.215038	0.0535641	-0.256847	0.420364	-0.272791	0.800245	0.222948	-0.130472	-0.33011	0.134243	0.0468845	-0.309135	S	2		___1	0.960026	1.14e-07	118.24	104.89	118.24	-0.15224	15213000	962	0.828907	0.347446	1.05471	0.481492	0.172303	0.134046	962	PF3D7_0104300	SSSDMKIIESNNIPYSPNNNMKKKKKKKKKN	PF3D7_0104300.1-p1 | transcript=PF3D7_0104300.1 | gene=PF3D7_0104300 | organism=Plasmodium_falciparum_3D7 | gene_product=ubiquitin carboxyl-terminal hydrolase 1, putative | transcript_product=ubiquitin carboxyl-terminal hydrolase 1, putative | location=Pf3
3.0909	2.53423	3.97815	2.8835	3.24413	1.74735	3.04012	3.24296	1.83634	3.07129	2.64907	3.97667	2.93992	3.23039	1.72341	2.94067	3.28727	1.80039	S	2		___2	1	0.000469845	172.27	96.897	172.27	0.24886	499430000	1235	0.308286	0.347767	0.327271	0.353604	0.00461309	0.00583712	1235	PF3D7_0104300	DNSDHSNKKIKMNMKSMTSFDKDKRRYTIQN	PF3D7_0104300.1-p1 | transcript=PF3D7_0104300.1 | gene=PF3D7_0104300 | organism=Plasmodium_falciparum_3D7 | gene_product=ubiquitin carboxyl-terminal hydrolase 1, putative | transcript_product=ubiquitin carboxyl-terminal hydrolase 1, putative | location=Pf3
-0.458803	-0.262514	0.206694	-0.172466	0.476007	0.757065	-0.104826	0.427505	0.555279	-0.738304	-0.306427	0.213369	-0.222622	0.321928	0.775635	-0.253218	0.406181	0.429625	T	2		___2	0.977141	0.00476824	121.09	90.522	76.827	0.16557	160500000	1237	0.301308	0.359266	0.389927	0.428075	0.0553011	0.0688086	1237	PF3D7_0104300	SDHSNKKIKMNMKSMTSFDKDKRRYTIQNLE	PF3D7_0104300.1-p1 | transcript=PF3D7_0104300.1 | gene=PF3D7_0104300 | organism=Plasmodium_falciparum_3D7 | gene_product=ubiquitin carboxyl-terminal hydrolase 1, putative | transcript_product=ubiquitin carboxyl-terminal hydrolase 1, putative | location=Pf3
-1.39811	-0.241282	-1.927	-1.94505	-1.18164	-0.429052	-1.62238	-1.2906	-0.517551	-1.58466	-0.253578	-1.8363	-1.76476	-1.36678	-0.467306	-1.56484	-1.11942	-0.398075	S	4		___1	0.998819	0.0001205	223.51	165.67	195.56	-0.22505	861530000	2273	0.300408	0.367794	0.271887	0.307977	0.037124	-0.059817	2273	PF3D7_0104300	LYQEKNNIHNQDNRLSFTYMKKMSLSNSSIN	PF3D7_0104300.1-p1 | transcript=PF3D7_0104300.1 | gene=PF3D7_0104300 | organism=Plasmodium_falciparum_3D7 | gene_product=ubiquitin carboxyl-terminal hydrolase 1, putative | transcript_product=ubiquitin carboxyl-terminal hydrolase 1, putative | location=Pf3
0.597193	1.27323	0.381769	1.00371	0.295395	1.14116	0.88755	0.260946	1.49868	0.588009	1.21101	0.416542	0.888741	0.390617	1.22078	0.897883	0.345655	1.46683	S	2		___1	0.966304	0.0118809	51.211	38.997	51.211	0.45266	11185000	609	1.12421	0.369227	0.746455	0.311313	0.088146	-0.0579135	609	PF3D7_0104300	YNNNNDENNNYKDIVSNYDNNYEYDKKNKNK	PF3D7_0104300.1-p1 | transcript=PF3D7_0104300.1 | gene=PF3D7_0104300 | organism=Plasmodium_falciparum_3D7 | gene_product=ubiquitin carboxyl-terminal hydrolase 1, putative | transcript_product=ubiquitin carboxyl-terminal hydrolase 1, putative | location=Pf3
-2.03287	-1.66033	-2.23883	-2.28084	-2.00808	-1.45151	-2.13998	-1.9975	-1.47783	-2.01184	-1.41777	-2.27001	-2.38187	-2.02315	-1.61475	-1.94501	-2.14803	-1.47439	S	3		___2	1	5.62e-08	220.99	148.9	205.59	0.7328	304430000	1037	0.646715	0.380419	0.879197	0.519075	0.134809	0.138657	1037	PF3D7_0104300	HKNINNIYNQSEQNWSLHEDLLKEVLTKEEY	PF3D7_0104300.1-p1 | transcript=PF3D7_0104300.1 | gene=PF3D7_0104300 | organism=Plasmodium_falciparum_3D7 | gene_product=ubiquitin carboxyl-terminal hydrolase 1, putative | transcript_product=ubiquitin carboxyl-terminal hydrolase 1, putative | location=Pf3
0.716164	1.33021	-0.0715027	-0.0367298	0.457708	1.12357	0.202463	0.580872	1.17452	0.648478	1.27788	0.0147533	-0.0672054	0.573021	0.978998	0.0726452	0.64955	0.96538	S	3		___2	1	4.43e-10	249.79	161.03	249.79	-0.25402	165490000	1032	0.646715	0.380419	0.879197	0.519075	0.134809	0.138657	1032	PF3D7_0104300	SKHLLHKNINNIYNQSEQNWSLHEDLLKEVL	PF3D7_0104300.1-p1 | transcript=PF3D7_0104300.1 | gene=PF3D7_0104300 | organism=Plasmodium_falciparum_3D7 | gene_product=ubiquitin carboxyl-terminal hydrolase 1, putative | transcript_product=ubiquitin carboxyl-terminal hydrolase 1, putative | location=Pf3
-0.2468	-0.705919	-0.327225	-0.165976	-0.196096	-0.417931	-0.200636	-0.318554	-0.462757	-0.0494366	-0.423508	-0.279678	-0.138721	-0.216662	-0.402876	-0.239914	-0.304077	-0.374891	S	2		___2	0.986621	0.00046654	196.11	146.69	196.11	0.48905	144980000	1472	0.519949	0.399139	0.670385	0.462127	0.0519714	0.062988	1472	PF3D7_0104300	EDHTPYRKQNIQDWSSYTKDKENKLNMDDDI	PF3D7_0104300.1-p1 | transcript=PF3D7_0104300.1 | gene=PF3D7_0104300 | organism=Plasmodium_falciparum_3D7 | gene_product=ubiquitin carboxyl-terminal hydrolase 1, putative | transcript_product=ubiquitin carboxyl-terminal hydrolase 1, putative | location=Pf3
-2.10899	-2.06524	-1.59577	-2.01004	-1.86264	-1.72432	-2.01133	-1.82581	-1.85864	-1.78998	-2.24691	-1.52861	-2.02038	-1.99985	-1.62171	-1.84273	-1.92259	-1.72574	S	2		___2	0.925637	0.00155687	80.979	62.199	80.239	0.96383	21766000	1471	0.519949	0.399139	0.670385	0.462127	0.0519714	0.062988	1471	PF3D7_0104300	EEDHTPYRKQNIQDWSSYTKDKENKLNMDDD	PF3D7_0104300.1-p1 | transcript=PF3D7_0104300.1 | gene=PF3D7_0104300 | organism=Plasmodium_falciparum_3D7 | gene_product=ubiquitin carboxyl-terminal hydrolase 1, putative | transcript_product=ubiquitin carboxyl-terminal hydrolase 1, putative | location=Pf3
2.10777	1.36485	2.35568	1.72473	1.89741	1.04476	1.64795	1.91174	1.04707	2.09532	1.48293	2.3828	1.78652	1.9512	1.03535	1.62276	1.92933	1.05711	Y	4		___3	0.663598	0.000313353	55.629	44.212	55.629	0.06756	29377000	1216	1.60137	0.418475	1.40721	0.384428	0.073017	-0.0340465	1216	PF3D7_0104300	KYHERAEEEIVSDDLYQEDDNSDHSNKKIKM	PF3D7_0104300.1-p1 | transcript=PF3D7_0104300.1 | gene=PF3D7_0104300 | organism=Plasmodium_falciparum_3D7 | gene_product=ubiquitin carboxyl-terminal hydrolase 1, putative | transcript_product=ubiquitin carboxyl-terminal hydrolase 1, putative | location=Pf3
1.30155	1.07307	0.344406	1.52163	0.992815	1.2789	1.58471	0.741415	1.17404	1.16624	1.18704	0.406605	1.72965	0.80872	1.15667	1.66817	0.783781	1.21992	S	3		___1	1	0.00675242	65.842	42.963	65.842	0.33286	37282000	2580	0.511723	0.428837	0.51446	0.433226	0.00324006	0.00438849	2580	PF3D7_0104300	NSSVNNNFNKMNHSISEKMGKNKNDNIFSFL	PF3D7_0104300.1-p1 | transcript=PF3D7_0104300.1 | gene=PF3D7_0104300 | organism=Plasmodium_falciparum_3D7 | gene_product=ubiquitin carboxyl-terminal hydrolase 1, putative | transcript_product=ubiquitin carboxyl-terminal hydrolase 1, putative | location=Pf3
-3.14883	-2.7065	-3.45051	-2.9163	-2.96759	-2.41798	-2.93883	-3.03266	-2.51016	-3.01722	-2.22609	-3.38037	-3.20703	-2.96525	-2.335	-2.83042	-2.97655	-2.58274	S	4		___2	1	1.65e-20	256.12	236.04	235.56	0.19116	90456000	2009	1.46017	0.436193	1.14231	0.369746	0.121015	-0.0664466	2009	PF3D7_0104300	FDPFFEKHSNNSLMDSGDDYLCDMNNLSNNK	PF3D7_0104300.1-p1 | transcript=PF3D7_0104300.1 | gene=PF3D7_0104300 | organism=Plasmodium_falciparum_3D7 | gene_product=ubiquitin carboxyl-terminal hydrolase 1, putative | transcript_product=ubiquitin carboxyl-terminal hydrolase 1, putative | location=Pf3
1.62445	1.28298	0.230484	0.761085	1.6003	1.28988	0.736929	0.546537	1.31547	0.477562	1.34272	0.477005	0.770634	0.628195	1.13713	0.590344	0.593994	1.16811	S	4		___2	0.980852	1.65e-20	256.12	236.04	235.56	0.19116	56085000	2005	1.46017	0.436193	1.14231	0.369746	0.121015	-0.0664466	2005	PF3D7_0104300	HKNTFDPFFEKHSNNSLMDSGDDYLCDMNNL	PF3D7_0104300.1-p1 | transcript=PF3D7_0104300.1 | gene=PF3D7_0104300 | organism=Plasmodium_falciparum_3D7 | gene_product=ubiquitin carboxyl-terminal hydrolase 1, putative | transcript_product=ubiquitin carboxyl-terminal hydrolase 1, putative | location=Pf3
1.00282	1.1131	0.937313	1.47406	1.55623	0.700001	1.4307	1.45122	0.69803	1.10389	1.02858	0.956697	1.40557	1.5742	0.645466	1.48866	1.38859	0.736067	S	2		___1	0.999997	0.000292901	227	159.04	126.1	-0.18941	4270000000	1672	0.599302	0.451011	0.502201	0.402685	0.0755044	-0.0483262	1672	PF3D7_0104300	DDRMKDNISKINRYNSDDTYIKVENNYDNKK	PF3D7_0104300.1-p1 | transcript=PF3D7_0104300.1 | gene=PF3D7_0104300 | organism=Plasmodium_falciparum_3D7 | gene_product=ubiquitin carboxyl-terminal hydrolase 1, putative | transcript_product=ubiquitin carboxyl-terminal hydrolase 1, putative | location=Pf3
0.716164	1.33021	-0.0715027	-0.0367298	0.457708	1.12357	0.202463	0.580872	1.17452	0.648478	1.27788	0.0147533	-0.0672054	0.573021	0.978998	0.0726452	0.64955	0.96538	S	3		___2	1	0.000140447	264.67	188.08	100.59	0.31379	3403500000	2900	0.67873	0.467331	0.832692	0.519261	0.0522937	0.0519301	2900	PF3D7_0104300	KKKKKSTINNFHRINSNGPHTNEEFIEKDQS	PF3D7_0104300.1-p1 | transcript=PF3D7_0104300.1 | gene=PF3D7_0104300 | organism=Plasmodium_falciparum_3D7 | gene_product=ubiquitin carboxyl-terminal hydrolase 1, putative | transcript_product=ubiquitin carboxyl-terminal hydrolase 1, putative | location=Pf3
-1.38148	-1.93189	-1.00415	-1.42259	-1.43765	-1.73615	-1.51699	-1.27352	-1.68683	-1.3235	-1.58806	-0.995237	-1.51667	-1.39835	-1.65201	-1.4515	-1.32376	-1.4793	T	3		___2	1	5.12e-40	245.92	183.72	100.59	0.31379	231720000	2905	0.67873	0.467331	0.832692	0.519261	0.0522937	0.0519301	2905	PF3D7_0104300	STINNFHRINSNGPHTNEEFIEKDQSTSIIG	PF3D7_0104300.1-p1 | transcript=PF3D7_0104300.1 | gene=PF3D7_0104300 | organism=Plasmodium_falciparum_3D7 | gene_product=ubiquitin carboxyl-terminal hydrolase 1, putative | transcript_product=ubiquitin carboxyl-terminal hydrolase 1, putative | location=Pf3
3.13834	4.26968	2.25014	2.92456	3.53502	4.11418	3.05399	3.51624	4.20308	2.87419	4.26733	2.20661	2.78178	3.52644	4.08598	3.04228	3.58598	4.10529	S	3		___1	0.990021	5.05e-06	98.326	90.174	98.326	0.13072	15545000	2743	1.12938	0.477155	1.12291	0.494381	0.0263605	0.0172262	2743	PF3D7_0104300	NSSYVINDEDDEHYISYDDMFRNYDSDDDSN	PF3D7_0104300.1-p1 | transcript=PF3D7_0104300.1 | gene=PF3D7_0104300 | organism=Plasmodium_falciparum_3D7 | gene_product=ubiquitin carboxyl-terminal hydrolase 1, putative | transcript_product=ubiquitin carboxyl-terminal hydrolase 1, putative | location=Pf3
1.89219	1.594	1.49232	2.34369	2.32773	2.53943	2.08183	2.23043	2.65807	2.28107	2.07441	1.47399	2.18104	2.33431	2.73272	2.18767	2.22289	2.68543	S	3		___1	1	0.000233327	127.05	111.48	127.05	0.15078	59289000	2995	0.877679	0.479853	0.679039	0.328738	0.176652	-0.151116	2995	PF3D7_0104300	LVNEHTIRKNTNRRNSLYAYPTQNRISDQME	PF3D7_0104300.1-p1 | transcript=PF3D7_0104300.1 | gene=PF3D7_0104300 | organism=Plasmodium_falciparum_3D7 | gene_product=ubiquitin carboxyl-terminal hydrolase 1, putative | transcript_product=ubiquitin carboxyl-terminal hydrolase 1, putative | location=Pf3
-3.88239	-3.83914	-4.32597	-3.88108	-4.04336	-3.87202	-3.64746	-3.86428	-3.77573	-3.83516	-3.9065	-4.18192	-3.90984	-4.00509	-3.62996	-3.63671	-3.82804	-3.81983	S	3		___1	1	0.00113459	121.31	80.723	94.728	0.90142	189930000	2724	0.464044	0.480083	0.509273	0.449893	0.0193961	-0.0301898	2724	PF3D7_0104300	NIFHPKKKNKDEFIGSFKNNSSYVINDEDDE	PF3D7_0104300.1-p1 | transcript=PF3D7_0104300.1 | gene=PF3D7_0104300 | organism=Plasmodium_falciparum_3D7 | gene_product=ubiquitin carboxyl-terminal hydrolase 1, putative | transcript_product=ubiquitin carboxyl-terminal hydrolase 1, putative | location=Pf3
-2.01765	-2.25446	-2.12341	-2.09495	-1.95469	-1.72162	-2.10715	-1.92453	-1.55493	-2.09532	-2.24741	-2.01208	-1.90742	-1.93697	-1.64682	-2.1944	-1.89998	-1.55135	S	4		___1	1	3.65e-06	233.22	185.17	233.22	-0.32023	1210100000	1879	0.936825	0.496359	0.829818	0.459342	0.0484508	-0.0370166	1879	PF3D7_0104300	YIKKGSPRNSIKREDSNMYADQSVMAENIKK	PF3D7_0104300.1-p1 | transcript=PF3D7_0104300.1 | gene=PF3D7_0104300 | organism=Plasmodium_falciparum_3D7 | gene_product=ubiquitin carboxyl-terminal hydrolase 1, putative | transcript_product=ubiquitin carboxyl-terminal hydrolase 1, putative | location=Pf3
-2.22275	-1.88768	-2.04305	-1.56879	-1.61563	-1.81906	-1.51612	-1.69159	-1.87294	-2.00089	-1.98128	-2.257	-1.6198	-1.73709	-1.52261	-1.45918	-1.68676	-1.82256	S	3		___3	1	6.48e-11	278.82	244.95	267.39	0.093985	1074100000	3047	0.786182	0.501017	0.855317	0.530592	0.0287149	0.029575	3047	PF3D7_0104300	DEINFTEKYFEQEYGSDQHDQRNNSMDAVNS	PF3D7_0104300.1-p1 | transcript=PF3D7_0104300.1 | gene=PF3D7_0104300 | organism=Plasmodium_falciparum_3D7 | gene_product=ubiquitin carboxyl-terminal hydrolase 1, putative | transcript_product=ubiquitin carboxyl-terminal hydrolase 1, putative | location=Pf3
1.76255	1.88062	1.47406	1.93772	1.8262	2.48907	2.12991	1.87556	2.39759	1.9201	1.9681	1.38245	2.00721	1.79423	2.34844	2.10204	1.80265	2.32481	S	4		___3	0.999997	6.48e-11	97.893	88.805	92.732	-0.16186	334870000	3056	0.786182	0.501017	0.855317	0.530592	0.0287149	0.029575	3056	PF3D7_0104300	FEQEYGSDQHDQRNNSMDAVNSVNHVNRMDG	PF3D7_0104300.1-p1 | transcript=PF3D7_0104300.1 | gene=PF3D7_0104300 | organism=Plasmodium_falciparum_3D7 | gene_product=ubiquitin carboxyl-terminal hydrolase 1, putative | transcript_product=ubiquitin carboxyl-terminal hydrolase 1, putative | location=Pf3
1.92676	1.34293	2.23515	2.29217	2.03833	2.62218	2.264	2.27936	2.66109	2.19736	2.07202	2.35467	2.22654	2.07449	2.60801	2.23382	2.19714	2.89052	S	4		___3	1	6.48e-11	97.893	88.805	92.732	-0.16186	302790000	3062	0.786182	0.501017	0.855317	0.530592	0.0287149	0.029575	3062	PF3D7_0104300	SDQHDQRNNSMDAVNSVNHVNRMDGVNHVNR	PF3D7_0104300.1-p1 | transcript=PF3D7_0104300.1 | gene=PF3D7_0104300 | organism=Plasmodium_falciparum_3D7 | gene_product=ubiquitin carboxyl-terminal hydrolase 1, putative | transcript_product=ubiquitin carboxyl-terminal hydrolase 1, putative | location=Pf3
-0.485094	1.05864	-1.16524	0.267143	-0.284567	1.15642	0.118084	-0.43681	0.947737	-0.828697	-0.144802	-1.28409	0.0895901	-0.176298	1.33611	0.251957	-0.370604	1.16044	S	2		___1	1	0.00171101	169.77	45.543	114.5	0.31273	1380600000	744	0.503008	0.502981	0.504024	0.50065	0.00176947	-0.0023311	744	PF3D7_0104300	LSYHMDEQEDVQGMKSIEDDNKGGDNKGGDN	PF3D7_0104300.1-p1 | transcript=PF3D7_0104300.1 | gene=PF3D7_0104300 | organism=Plasmodium_falciparum_3D7 | gene_product=ubiquitin carboxyl-terminal hydrolase 1, putative | transcript_product=ubiquitin carboxyl-terminal hydrolase 1, putative | location=Pf3
-2.69325	-1.2828	-2.32099	-2.15615	-1.91554	-0.990339	-2.64795	-1.58304	-1.18619	-2.59709	-1.22812	-2.18234	-2.25835	-1.52733	-0.945662	-2.42059	-1.67521	-1.00662	S	4		___1	1	1.65e-20	256.12	236.04	235.56	0.19116	90456000	2009	0.939429	0.50485	0.876344	0.480235	0.0291015	-0.024615	2009	PF3D7_0104300	FDPFFEKHSNNSLMDSGDDYLCDMNNLSNNK	PF3D7_0104300.1-p1 | transcript=PF3D7_0104300.1 | gene=PF3D7_0104300 | organism=Plasmodium_falciparum_3D7 | gene_product=ubiquitin carboxyl-terminal hydrolase 1, putative | transcript_product=ubiquitin carboxyl-terminal hydrolase 1, putative | location=Pf3
-0.448977	-0.869221	-0.659698	0.109302	-0.305021	0.468849	0.0986404	-0.233124	0.482527	-0.397322	-0.248711	-0.555931	0.0368595	-0.352718	0.478737	0.0609245	-0.271267	0.660986	S	3		___1	0.912287	0.00159563	126.88	108.87	126.88	-0.072531	12267000	834	0.879072	0.506954	0.666296	0.468927	0.035947	-0.0380263	834	PF3D7_0104300	VEYINNDDMEEMTRFSNNNSVLQKKKQNKKK	PF3D7_0104300.1-p1 | transcript=PF3D7_0104300.1 | gene=PF3D7_0104300 | organism=Plasmodium_falciparum_3D7 | gene_product=ubiquitin carboxyl-terminal hydrolase 1, putative | transcript_product=ubiquitin carboxyl-terminal hydrolase 1, putative | location=Pf3
-3.56024	-1.76911	-3.8142	-2.92536	-2.5407	-1.53262	-2.96828	-2.64237	-1.88463	-3.1025	-2.04506	-3.82796	-3.05737	-2.67155	-1.50288	-2.8752	-2.58178	-1.66114	S	4		___3	1	1.63e-05	291.9	239.04	112.45	0.00091188	2920300000	225	0.546969	0.508781	0.656855	0.571075	0.0484379	0.062294	225	PF3D7_0104300	DDDYYDDNNYYHKNHSDSINNSINYNDIHRK	PF3D7_0104300.1-p1 | transcript=PF3D7_0104300.1 | gene=PF3D7_0104300 | organism=Plasmodium_falciparum_3D7 | gene_product=ubiquitin carboxyl-terminal hydrolase 1, putative | transcript_product=ubiquitin carboxyl-terminal hydrolase 1, putative | location=Pf3
-1.92451	-1.13834	-2.4023	-1.46934	-1.72896	-0.447235	-1.17725	-1.63601	-0.661268	-1.99825	-0.80043	-2.41525	-1.39634	-1.68417	-0.347408	-1.35927	-1.61793	-0.635225	S	4		___3	1	0.000179113	112.45	101.31	112.45	0.00091188	1428600000	231	0.546969	0.508781	0.656855	0.571075	0.0484379	0.062294	231	PF3D7_0104300	DNNYYHKNHSDSINNSINYNDIHRKEKKNKK	PF3D7_0104300.1-p1 | transcript=PF3D7_0104300.1 | gene=PF3D7_0104300 | organism=Plasmodium_falciparum_3D7 | gene_product=ubiquitin carboxyl-terminal hydrolase 1, putative | transcript_product=ubiquitin carboxyl-terminal hydrolase 1, putative | location=Pf3
2.89374	4.31281	2.49743	3.23132	3.54281	4.59836	3.38783	3.50188	4.40305	2.90139	4.19293	2.49194	3.26961	3.56814	4.64217	3.35941	3.57778	4.38727	S	4		___3	1	1.63e-05	163.64	139.45	112.45	0.00091188	1934600000	227	0.546969	0.508781	0.656855	0.571075	0.0484379	0.062294	227	PF3D7_0104300	DYYDDNNYYHKNHSDSINNSINYNDIHRKEK	PF3D7_0104300.1-p1 | transcript=PF3D7_0104300.1 | gene=PF3D7_0104300 | organism=Plasmodium_falciparum_3D7 | gene_product=ubiquitin carboxyl-terminal hydrolase 1, putative | transcript_product=ubiquitin carboxyl-terminal hydrolase 1, putative | location=Pf3
0.822201	1.02163	0.741343	0.826086	0.938105	0.842806	0.742916	0.864815	1.00894	0.802961	1.16855	0.795301	0.840748	0.798138	0.853491	0.777195	0.920057	1.0733	S	2		___2	0.99813	0.00605652	85.845	70.969	85.845	0.11129	48552000	1280	0.791367	0.533881	0.939813	0.555961	0.0204238	0.0220804	1280	PF3D7_0104300	NENDKYGYNSDYMNDSGDFAVEKKDKKKKTQ	PF3D7_0104300.1-p1 | transcript=PF3D7_0104300.1 | gene=PF3D7_0104300 | organism=Plasmodium_falciparum_3D7 | gene_product=ubiquitin carboxyl-terminal hydrolase 1, putative | transcript_product=ubiquitin carboxyl-terminal hydrolase 1, putative | location=Pf3
-2.32803	-1.31518	-2.46689	-2.55462	-1.94872	-1.7292	-2.3914	-2.09747	-1.71291	-2.33075	-1.2761	-2.40514	-2.58161	-2.08203	-1.75823	-2.45541	-1.96791	-1.69417	Y	2		___2	0.958777	0.00605652	85.845	70.969	85.845	0.11129	48552000	1276	0.791367	0.533881	0.939813	0.555961	0.0204238	0.0220804	1276	PF3D7_0104300	SINKNENDKYGYNSDYMNDSGDFAVEKKDKK	PF3D7_0104300.1-p1 | transcript=PF3D7_0104300.1 | gene=PF3D7_0104300 | organism=Plasmodium_falciparum_3D7 | gene_product=ubiquitin carboxyl-terminal hydrolase 1, putative | transcript_product=ubiquitin carboxyl-terminal hydrolase 1, putative | location=Pf3
2.49753	2.30941	2.30883	3.26001	2.65178	2.97017	3.08874	2.63023	2.87183	2.64	2.44716	2.34265	3.33805	2.75539	2.86833	3.02958	2.62879	2.96022	S	3		___1	1	0.000140447	264.67	188.08	100.59	0.31379	3403500000	2900	0.942237	0.549291	0.91079	0.511693	0.0411217	-0.037598	2900	PF3D7_0104300	KKKKKSTINNFHRINSNGPHTNEEFIEKDQS	PF3D7_0104300.1-p1 | transcript=PF3D7_0104300.1 | gene=PF3D7_0104300 | organism=Plasmodium_falciparum_3D7 | gene_product=ubiquitin carboxyl-terminal hydrolase 1, putative | transcript_product=ubiquitin carboxyl-terminal hydrolase 1, putative | location=Pf3
-3.01725	-3.25478	-3.30115	-2.74289	-2.99137	-2.73445	-2.8211	-3.14466	-2.76024	-3.24511	-3.22981	-3.05551	-2.84298	-2.93045	-2.6247	-2.67868	-2.89316	-2.63652	S	4		___3	1	1.46e-05	121.85	114.55	121.85	0.092618	425920000	1222	1.32455	0.557566	1.23332	0.541013	0.0223024	-0.0165532	1222	PF3D7_0104300	EEEIVSDDLYQEDDNSDHSNKKIKMNMKSMT	PF3D7_0104300.1-p1 | transcript=PF3D7_0104300.1 | gene=PF3D7_0104300 | organism=Plasmodium_falciparum_3D7 | gene_product=ubiquitin carboxyl-terminal hydrolase 1, putative | transcript_product=ubiquitin carboxyl-terminal hydrolase 1, putative | location=Pf3
-3.01725	-3.25478	-3.30115	-2.74289	-2.99137	-2.73445	-2.8211	-3.14466	-2.76024	-3.24511	-3.22981	-3.05551	-2.84298	-2.93045	-2.6247	-2.67868	-2.89316	-2.63652	S	4		___3	1	1.46e-05	121.85	114.55	121.85	0.092618	425920000	1225	1.32455	0.557566	1.23332	0.541013	0.0223024	-0.0165532	1225	PF3D7_0104300	IVSDDLYQEDDNSDHSNKKIKMNMKSMTSFD	PF3D7_0104300.1-p1 | transcript=PF3D7_0104300.1 | gene=PF3D7_0104300 | organism=Plasmodium_falciparum_3D7 | gene_product=ubiquitin carboxyl-terminal hydrolase 1, putative | transcript_product=ubiquitin carboxyl-terminal hydrolase 1, putative | location=Pf3
2.54732	3.91859	1.70312	2.33688	2.90925	4.13057	2.56167	2.96655	4.18702	2.58688	3.86612	1.76701	2.21881	2.87753	4.03991	2.53506	3.01197	4.2515	S	4		___3	0.999999	1.46e-05	121.85	114.55	121.85	0.092618	425920000	1212	1.32455	0.557566	1.23332	0.541013	0.0223024	-0.0165532	1212	PF3D7_0104300	SDNEKYHERAEEEIVSDDLYQEDDNSDHSNK	PF3D7_0104300.1-p1 | transcript=PF3D7_0104300.1 | gene=PF3D7_0104300 | organism=Plasmodium_falciparum_3D7 | gene_product=ubiquitin carboxyl-terminal hydrolase 1, putative | transcript_product=ubiquitin carboxyl-terminal hydrolase 1, putative | location=Pf3
0.659695	2.02556	-0.0139084	0.315447	-0.179092	0.87241	0.288477	-0.174839	1.00768	0.589834	1.9937	0.0187893	0.496256	-0.114336	0.917204	0.322468	-0.139828	0.93972	S	3		___2	1	7.52e-05	182.61	166.37	182.61	-0.46568	448980000	2638	0.514643	0.560223	0.517428	0.492866	0.0420641	-0.0673567	2638	PF3D7_0104300	LLLCKEEQEKHTSFQSLNCNRTKNNSIQERV	PF3D7_0104300.1-p1 | transcript=PF3D7_0104300.1 | gene=PF3D7_0104300 | organism=Plasmodium_falciparum_3D7 | gene_product=ubiquitin carboxyl-terminal hydrolase 1, putative | transcript_product=ubiquitin carboxyl-terminal hydrolase 1, putative | location=Pf3
-0.217184	0.711517	0.0111408	-0.793612	-0.457861	-0.792074	-0.532198	-0.226324	-0.1005	-0.0700989	0.673418	0.072813	-0.939676	-0.433088	-0.822651	-0.650415	-0.27912	-0.157822	S	3		___1	0.89428	0.000348389	126.03	99.137	109.29	0.72221	32434000	2890	0.62169	0.569274	0.700316	0.647702	0.0457773	0.078428	2890	PF3D7_0104300	KDSKKVLSQKKKKKKSTINNFHRINSNGPHT	PF3D7_0104300.1-p1 | transcript=PF3D7_0104300.1 | gene=PF3D7_0104300 | organism=Plasmodium_falciparum_3D7 | gene_product=ubiquitin carboxyl-terminal hydrolase 1, putative | transcript_product=ubiquitin carboxyl-terminal hydrolase 1, putative | location=Pf3
3.3736	2.47694	3.30466	2.94865	3.15315	1.6767	2.89328	3.08404	1.68668	3.30516	2.51186	3.28448	3.03483	3.09541	1.66805	2.79557	3.08751	1.73871	S	3		___1	1	4.43e-10	249.79	161.03	249.79	-0.25402	165490000	1032	1.00632	0.593716	0.758291	0.479202	0.110825	-0.114514	1032	PF3D7_0104300	SKHLLHKNINNIYNQSEQNWSLHEDLLKEVL	PF3D7_0104300.1-p1 | transcript=PF3D7_0104300.1 | gene=PF3D7_0104300 | organism=Plasmodium_falciparum_3D7 | gene_product=ubiquitin carboxyl-terminal hydrolase 1, putative | transcript_product=ubiquitin carboxyl-terminal hydrolase 1, putative | location=Pf3
-1.58289	-1.71012	-1.76371	-1.63396	-1.47088	-1.56062	-1.60729	-1.4444	-1.66662	-1.58164	-1.70324	-1.72055	-1.52616	-1.57729	-1.71296	-1.74951	-1.59037	-1.6199	S	3		___2	0.994806	7.52e-05	182.61	166.37	182.61	-0.46568	433260000	2635	0.524784	0.595747	0.528006	0.523118	0.0438737	-0.072629	2635	PF3D7_0104300	NKNLLLCKEEQEKHTSFQSLNCNRTKNNSIQ	PF3D7_0104300.1-p1 | transcript=PF3D7_0104300.1 | gene=PF3D7_0104300 | organism=Plasmodium_falciparum_3D7 | gene_product=ubiquitin carboxyl-terminal hydrolase 1, putative | transcript_product=ubiquitin carboxyl-terminal hydrolase 1, putative | location=Pf3
0.555794	-0.0898228	0.424227	0.290577	0.188972	-0.398792	0.116718	0.249792	-0.307983	0.585911	0.0361195	0.528124	0.243116	0.148268	-0.326113	0.127197	0.263353	-0.241898	S	4		___1	1	1.63e-05	291.9	239.04	112.45	0.00091188	2920300000	225	0.902362	0.612545	0.980261	0.655513	0.0455144	0.0429678	225	PF3D7_0104300	DDDYYDDNNYYHKNHSDSINNSINYNDIHRK	PF3D7_0104300.1-p1 | transcript=PF3D7_0104300.1 | gene=PF3D7_0104300 | organism=Plasmodium_falciparum_3D7 | gene_product=ubiquitin carboxyl-terminal hydrolase 1, putative | transcript_product=ubiquitin carboxyl-terminal hydrolase 1, putative | location=Pf3
-1.58357	-1.01423	-1.66821	-1.19063	-2.04567	-1.89467	-1.49458	-1.88699	-2.09945	-1.9946	-2.27576	-1.72274	-1.22755	-2.09223	-2.06414	-1.18087	-1.96711	-1.9646	S	4		___2	1	0.000200243	192.18	144.37	192.18	0.33313	364700000	503	0.973606	0.617603	1.16052	0.572709	0.039238	-0.0448936	503	PF3D7_0104300	LNYVHNSFDTHPKKWSHHSLPDNYEGEKKKK	PF3D7_0104300.1-p1 | transcript=PF3D7_0104300.1 | gene=PF3D7_0104300 | organism=Plasmodium_falciparum_3D7 | gene_product=ubiquitin carboxyl-terminal hydrolase 1, putative | transcript_product=ubiquitin carboxyl-terminal hydrolase 1, putative | location=Pf3
-3.29939	-3.50597	-2.93422	-2.51019	-3.25095	-2.57371	-2.85959	-2.99329	-2.87054	-3.07363	-3.27922	-2.71627	-2.79667	-3.13463	-2.34164	-2.67734	-3.06097	-2.78106	S	4		___2	1	1.63e-05	291.9	239.04	112.45	0.00091188	2920300000	225	0.807745	0.624216	0.900822	0.643449	0.0180276	0.0192334	225	PF3D7_0104300	DDDYYDDNNYYHKNHSDSINNSINYNDIHRK	PF3D7_0104300.1-p1 | transcript=PF3D7_0104300.1 | gene=PF3D7_0104300 | organism=Plasmodium_falciparum_3D7 | gene_product=ubiquitin carboxyl-terminal hydrolase 1, putative | transcript_product=ubiquitin carboxyl-terminal hydrolase 1, putative | location=Pf3
-3.29939	-3.50597	-2.93422	-2.51019	-3.25095	-2.57371	-2.85959	-2.99329	-2.87054	-3.07363	-3.27922	-2.71627	-2.79667	-3.13463	-2.34164	-2.67734	-3.06097	-2.78106	S	4		___2	1	1.63e-05	163.64	139.45	112.45	0.00091188	1934600000	227	0.807745	0.624216	0.900822	0.643449	0.0180276	0.0192334	227	PF3D7_0104300	DYYDDNNYYHKNHSDSINNSINYNDIHRKEK	PF3D7_0104300.1-p1 | transcript=PF3D7_0104300.1 | gene=PF3D7_0104300 | organism=Plasmodium_falciparum_3D7 | gene_product=ubiquitin carboxyl-terminal hydrolase 1, putative | transcript_product=ubiquitin carboxyl-terminal hydrolase 1, putative | location=Pf3
1.95484	1.64186	1.66996	2.05379	2.26584	2.19712	2.1223	2.14318	1.98235	2.10604	1.83205	1.6858	2.08794	2.2492	2.14139	2.0935	2.18553	1.9504	S	3		___1	1	4.99e-06	298.23	222.76	298.23	0.1508	286190000	438	0.671833	0.624996	0.712548	0.624834	0.000120693	-0.000162125	438	PF3D7_0104300	NNKYDNTNDYLDDLESFEYNKTKKKKKKKND	PF3D7_0104300.1-p1 | transcript=PF3D7_0104300.1 | gene=PF3D7_0104300 | organism=Plasmodium_falciparum_3D7 | gene_product=ubiquitin carboxyl-terminal hydrolase 1, putative | transcript_product=ubiquitin carboxyl-terminal hydrolase 1, putative | location=Pf3
-2.72366	-3.19087	-2.9039	-3.53562	-2.73724	-3.99171	-3.02504	-2.60894	-3.9364	-2.67248	-2.9687	-3.01118	-3.64551	-2.58331	-3.70343	-3.11054	-2.71239	-3.8064	S	3		___2	0.999992	0.000200243	192.18	144.37	174.65	0.13495	1107900000	506	0.904199	0.632349	1.12435	0.618171	0.0108221	-0.0141786	506	PF3D7_0104300	VHNSFDTHPKKWSHHSLPDNYEGEKKKKKNK	PF3D7_0104300.1-p1 | transcript=PF3D7_0104300.1 | gene=PF3D7_0104300 | organism=Plasmodium_falciparum_3D7 | gene_product=ubiquitin carboxyl-terminal hydrolase 1, putative | transcript_product=ubiquitin carboxyl-terminal hydrolase 1, putative | location=Pf3
-0.0873737	0.361765	-1.31131	-1.1785	-0.954109	-0.672014	-0.784008	-1.16834	-0.57443	-0.616102	-0.120335	-1.28054	-1.02804	-0.89633	-0.634899	-0.891544	-1.16573	-0.602472	S	4		___1	0.993837	1.17e-05	163.16	143.95	100.06	0.62297	143800000	2932	1.22118	0.63778	1.47459	0.643881	0.00610135	0.00610065	2932	PF3D7_0104300	SIIGSLGQDDSFDKISHKNTHFDHHKNNPSD	PF3D7_0104300.1-p1 | transcript=PF3D7_0104300.1 | gene=PF3D7_0104300 | organism=Plasmodium_falciparum_3D7 | gene_product=ubiquitin carboxyl-terminal hydrolase 1, putative | transcript_product=ubiquitin carboxyl-terminal hydrolase 1, putative | location=Pf3
0.842224	0.695322	0.728235	0.819815	1.06278	1.28407	0.734465	0.945055	1.14288	0.920746	0.872789	0.716011	0.822168	1.08448	1.26942	0.797072	1.0006	1.10274	S	3		___3	0.99972	5.99e-05	168.41	83.904	168.41	-0.049554	451340000	2281	0.775815	0.638672	1.04096	0.71932	0.0708343	0.0806484	2281	PF3D7_0104300	HNQDNRLSFTYMKKMSLSNSSINNKQDKHED	PF3D7_0104300.1-p1 | transcript=PF3D7_0104300.1 | gene=PF3D7_0104300 | organism=Plasmodium_falciparum_3D7 | gene_product=ubiquitin carboxyl-terminal hydrolase 1, putative | transcript_product=ubiquitin carboxyl-terminal hydrolase 1, putative | location=Pf3
-0.648981	-0.385464	-1.04426	0.180233	-0.564739	-0.931581	0.0619278	-0.646763	-0.444302	-0.670099	0.0337238	-1.05976	0.240395	-0.541693	-0.653534	0.122471	-0.582712	-0.524006	S	3		___3	0.915678	0.00536914	53.403	30.028	53.403	-4.0214	74344000	2285	0.775815	0.638672	1.04096	0.71932	0.0708343	0.0806484	2285	PF3D7_0104300	NRLSFTYMKKMSLSNSSINNKQDKHEDQNEY	PF3D7_0104300.1-p1 | transcript=PF3D7_0104300.1 | gene=PF3D7_0104300 | organism=Plasmodium_falciparum_3D7 | gene_product=ubiquitin carboxyl-terminal hydrolase 1, putative | transcript_product=ubiquitin carboxyl-terminal hydrolase 1, putative | location=Pf3
-0.11101	-0.233164	0.144342	0.060133	0.214722	0.427532	0.0896244	0.199943	0.34057	0.278204	0.115171	0.0606041	0.123819	0.325542	0.540234	0.299732	0.299704	0.322134	S	3		___3	0.998138	0.000416421	113.14	84.164	113.14	0.27894	174210000	2286	0.775815	0.638672	1.04096	0.71932	0.0708343	0.0806484	2286	PF3D7_0104300	RLSFTYMKKMSLSNSSINNKQDKHEDQNEYL	PF3D7_0104300.1-p1 | transcript=PF3D7_0104300.1 | gene=PF3D7_0104300 | organism=Plasmodium_falciparum_3D7 | gene_product=ubiquitin carboxyl-terminal hydrolase 1, putative | transcript_product=ubiquitin carboxyl-terminal hydrolase 1, putative | location=Pf3
-1.17627	-0.441477	-1.01886	-1.52045	-0.820025	-1.21017	-1.56632	-0.68372	-0.996136	-0.881514	-0.591053	-0.9694	-1.52651	-0.846573	-1.12424	-1.21956	-0.761337	-1.25211	Y	4		___2	0.999059	0.00029705	139.67	121.85	139.67	-0.041816	376310000	511	0.894657	0.663132	1.13429	0.670334	0.00512197	0.00720119	511	PF3D7_0104300	DTHPKKWSHHSLPDNYEGEKKKKKNKTKKKR	PF3D7_0104300.1-p1 | transcript=PF3D7_0104300.1 | gene=PF3D7_0104300 | organism=Plasmodium_falciparum_3D7 | gene_product=ubiquitin carboxyl-terminal hydrolase 1, putative | transcript_product=ubiquitin carboxyl-terminal hydrolase 1, putative | location=Pf3
-0.241394	-0.269548	-0.0192852	0.0193901	-0.0786495	0.0374088	-0.0211697	-0.0517979	0.0633392	-0.170422	-0.319185	-0.0098114	0.0131645	-0.0776806	0.187345	0.0281391	-0.0871105	0.240421	S	3		___1	1	1.81e-13	370.58	324.27	370.58	0.80783	358130000	1979	1.02145	0.66428	1.06126	0.649107	0.015573	-0.0151733	1979	PF3D7_0104300	KNNYDYNNNKNDDDDSINVSSSLKGIHKNTF	PF3D7_0104300.1-p1 | transcript=PF3D7_0104300.1 | gene=PF3D7_0104300 | organism=Plasmodium_falciparum_3D7 | gene_product=ubiquitin carboxyl-terminal hydrolase 1, putative | transcript_product=ubiquitin carboxyl-terminal hydrolase 1, putative | location=Pf3
-0.587862	-0.222714	-0.745554	-0.638002	-0.128204	-0.582129	-0.441973	-0.153219	-0.632206	-0.585695	-0.148165	-0.633791	-0.660103	-0.161329	-0.444481	-0.617851	-0.218029	-0.478466	S	2		___1	0.994056	0.000758836	96.015	64.83	96.015	2.2496	130810000	2766	1.03939	0.674839	0.834722	0.571445	0.0961944	-0.103394	2766	PF3D7_0104300	YDSDDDSNISNSKNTSENFNVKDFITNLHFA	PF3D7_0104300.1-p1 | transcript=PF3D7_0104300.1 | gene=PF3D7_0104300 | organism=Plasmodium_falciparum_3D7 | gene_product=ubiquitin carboxyl-terminal hydrolase 1, putative | transcript_product=ubiquitin carboxyl-terminal hydrolase 1, putative | location=Pf3
0.429851	-0.551907	-0.302298	0.0631065	-0.108402	-0.769423	-0.215422	-0.0702248	-0.977455	0.425446	-0.549892	-0.159712	0.141911	-0.207697	-0.976366	-0.185162	-0.161493	-0.872887	S	2		___1	1	0.00519224	99.013	70.917	99.013	0.0083216	364890000	2648	0.381486	0.676418	0.388471	0.602325	0.0288872	-0.0740922	2648	PF3D7_0104300	HTSFQSLNCNRTKNNSIQERVVYGKEINNNH	PF3D7_0104300.1-p1 | transcript=PF3D7_0104300.1 | gene=PF3D7_0104300 | organism=Plasmodium_falciparum_3D7 | gene_product=ubiquitin carboxyl-terminal hydrolase 1, putative | transcript_product=ubiquitin carboxyl-terminal hydrolase 1, putative | location=Pf3
0.249968	0.316835	0.201214	0.59726	0.276428	0.680616	0.649033	0.268736	0.602097	0.337662	0.509892	0.120741	0.575571	0.207783	0.523859	0.6297	0.213522	0.578722	S	2		___1	0.999501	0.000295296	231.06	161.39	158.11	0.27729	486270000	281	1.49385	0.681724	1.32559	0.594892	0.14285	-0.0868324	281	PF3D7_0104300	YDKKKKKKNTLETYDSDTKNSDIFINTGFLP	PF3D7_0104300.1-p1 | transcript=PF3D7_0104300.1 | gene=PF3D7_0104300 | organism=Plasmodium_falciparum_3D7 | gene_product=ubiquitin carboxyl-terminal hydrolase 1, putative | transcript_product=ubiquitin carboxyl-terminal hydrolase 1, putative | location=Pf3
1.93733	2.31453	1.3254	1.7929	0.949215	2.0083	1.64664	0.938469	1.81471	1.87161	2.59938	1.20444	1.75889	0.972672	2.00435	1.69456	1.13141	1.7593	S	2		___1	1	1.17e-05	171.98	151.11	158.65	0.91976	173540000	2921	0.930428	0.689697	1.02129	0.670948	0.01457	-0.0187486	2921	PF3D7_0104300	NEEFIEKDQSTSIIGSLGQDDSFDKISHKNT	PF3D7_0104300.1-p1 | transcript=PF3D7_0104300.1 | gene=PF3D7_0104300 | organism=Plasmodium_falciparum_3D7 | gene_product=ubiquitin carboxyl-terminal hydrolase 1, putative | transcript_product=ubiquitin carboxyl-terminal hydrolase 1, putative | location=Pf3
-2.59541	-2.52511	-2.19878	-2.10909	-2.22435	-2.52371	-2.37714	-2.3143	-2.54186	-2.46672	-2.65027	-2.14199	-2.31131	-2.20425	-2.52457	-2.3907	-2.36015	-2.55524	S	4		___1	1	0.000265566	178.66	128.05	178.66	0.20933	297990000	1593	1.11334	0.694147	1.26709	0.764907	0.0573195	0.0707595	1593	PF3D7_0104300	EKKENENVHMSKIENSQKEEELNHKRNNLNS	PF3D7_0104300.1-p1 | transcript=PF3D7_0104300.1 | gene=PF3D7_0104300 | organism=Plasmodium_falciparum_3D7 | gene_product=ubiquitin carboxyl-terminal hydrolase 1, putative | transcript_product=ubiquitin carboxyl-terminal hydrolase 1, putative | location=Pf3
1.21252	2.23645	0.604866	0.274471	0.288658	0.352463	0.0341759	0.161097	0.393658	1.56836	2.03785	0.442945	0.111502	0.258862	0.697964	0.191521	0.386164	0.697121	S	3		___1	1	6.48e-11	278.82	244.95	267.39	0.093985	1074100000	3047	1.32861	0.706293	0.956328	0.596895	0.129277	-0.109398	3047	PF3D7_0104300	DEINFTEKYFEQEYGSDQHDQRNNSMDAVNS	PF3D7_0104300.1-p1 | transcript=PF3D7_0104300.1 | gene=PF3D7_0104300 | organism=Plasmodium_falciparum_3D7 | gene_product=ubiquitin carboxyl-terminal hydrolase 1, putative | transcript_product=ubiquitin carboxyl-terminal hydrolase 1, putative | location=Pf3
2.01602	1.56852	1.62784	1.38547	1.70808	1.31998	1.5472	1.52035	1.37515	1.89782	1.41553	1.58929	1.46175	1.7396	1.4436	1.48586	1.60651	1.39468	S	4		___2	0.993837	1.17e-05	163.16	143.95	100.06	0.62297	143800000	2932	1.0358	0.716488	1.18661	0.654553	0.0509216	-0.0619348	2932	PF3D7_0104300	SIIGSLGQDDSFDKISHKNTHFDHHKNNPSD	PF3D7_0104300.1-p1 | transcript=PF3D7_0104300.1 | gene=PF3D7_0104300 | organism=Plasmodium_falciparum_3D7 | gene_product=ubiquitin carboxyl-terminal hydrolase 1, putative | transcript_product=ubiquitin carboxyl-terminal hydrolase 1, putative | location=Pf3
3.31637	3.24763	3.13731	3.28404	3.24613	3.24309	3.17029	3.28265	3.35676	3.34572	3.22827	3.1119	3.25015	3.28258	3.26748	3.24469	3.22589	3.37738	S	4		___1	1	1.08e-06	169.28	130.48	169.28	0.27806	1738900000	1328	0.896291	0.717324	1.12699	0.810925	0.0698048	0.0936006	1328	PF3D7_0104300	DKDKDNYNNKDKFLPSDQAFHYDNRKAKKKN	PF3D7_0104300.1-p1 | transcript=PF3D7_0104300.1 | gene=PF3D7_0104300 | organism=Plasmodium_falciparum_3D7 | gene_product=ubiquitin carboxyl-terminal hydrolase 1, putative | transcript_product=ubiquitin carboxyl-terminal hydrolase 1, putative | location=Pf3
-2.51742	-2.32357	-2.54377	-2.53932	-2.68708	-2.37565	-2.2517	-2.45061	-2.33756	-2.7222	-2.30612	-2.53457	-2.47599	-2.3796	-2.17985	-2.33149	-2.42425	-2.26346	S	2		___2	1	1.17e-05	171.98	151.11	158.65	0.91976	173540000	2921	1.07714	0.721643	1.20907	0.666526	0.0463692	-0.0551173	2921	PF3D7_0104300	NEEFIEKDQSTSIIGSLGQDDSFDKISHKNT	PF3D7_0104300.1-p1 | transcript=PF3D7_0104300.1 | gene=PF3D7_0104300 | organism=Plasmodium_falciparum_3D7 | gene_product=ubiquitin carboxyl-terminal hydrolase 1, putative | transcript_product=ubiquitin carboxyl-terminal hydrolase 1, putative | location=Pf3
3.4453	4.93994	3.03227	3.24565	3.64267	4.48737	3.31939	3.85687	4.60447	3.4998	4.98188	3.02162	3.21031	3.58184	4.44529	3.40961	3.83223	4.6737	T	4		___2	1	0.000497086	231.44	150.74	142.43	0.23144	2722800000	1410	1.30718	0.758801	1.21072	0.700224	0.0598613	-0.0585766	1410	PF3D7_0104300	GVKKERLLHNKHFKETDSEEDQNNKKNKNNI	PF3D7_0104300.1-p1 | transcript=PF3D7_0104300.1 | gene=PF3D7_0104300 | organism=Plasmodium_falciparum_3D7 | gene_product=ubiquitin carboxyl-terminal hydrolase 1, putative | transcript_product=ubiquitin carboxyl-terminal hydrolase 1, putative | location=Pf3
2.80263	4.29064	2.20321	2.26448	2.80442	3.95033	2.49985	2.90521	3.98069	2.67648	4.66658	2.1373	2.47983	2.75028	3.91314	2.47137	2.85059	3.79183	S	4		___2	1	0.000497086	231.44	150.74	142.43	0.23144	2722800000	1412	1.30718	0.758801	1.21072	0.700224	0.0598613	-0.0585766	1412	PF3D7_0104300	KKERLLHNKHFKETDSEEDQNNKKNKNNIYL	PF3D7_0104300.1-p1 | transcript=PF3D7_0104300.1 | gene=PF3D7_0104300 | organism=Plasmodium_falciparum_3D7 | gene_product=ubiquitin carboxyl-terminal hydrolase 1, putative | transcript_product=ubiquitin carboxyl-terminal hydrolase 1, putative | location=Pf3
-0.874054	-1.59629	-0.0950813	-1.16689	-1.04188	-2.01799	-1.13939	-0.721472	-1.93708	-0.859579	-1.35604	-0.212025	-1.15062	-0.986893	-1.74201	-0.937658	-0.900335	-1.92151	S	2		___1	1	0.000622755	338.8	300.09	338.8	1.1262	92753000	2753	1.57958	0.772424	1.4081	0.680748	0.105443	-0.0916767	2753	PF3D7_0104300	DEHYISYDDMFRNYDSDDDSNISNSKNTSEN	PF3D7_0104300.1-p1 | transcript=PF3D7_0104300.1 | gene=PF3D7_0104300 | organism=Plasmodium_falciparum_3D7 | gene_product=ubiquitin carboxyl-terminal hydrolase 1, putative | transcript_product=ubiquitin carboxyl-terminal hydrolase 1, putative | location=Pf3
-1.5292	-1.76465	-0.848822	-1.69996	-1.55648	-2.44704	-1.94624	-1.46074	-2.49739	-1.50121	-1.93627	-0.796806	-1.83204	-1.65734	-2.31071	-1.85837	-1.37637	-2.32374	S	3		___1	0.999999	0.000226877	179.57	124.51	154.66	0.032115	3844000000	1105	1.15405	0.785978	1.03123	0.689825	0.0983789	-0.0961526	1105	PF3D7_0104300	IHTYIVETRKDKYSPSDHEKQNSFIKERVLH	PF3D7_0104300.1-p1 | transcript=PF3D7_0104300.1 | gene=PF3D7_0104300 | organism=Plasmodium_falciparum_3D7 | gene_product=ubiquitin carboxyl-terminal hydrolase 1, putative | transcript_product=ubiquitin carboxyl-terminal hydrolase 1, putative | location=Pf3
1.19776	0.608904	1.62855	0.755962	0.899116	0.0313187	0.863808	1.10398	0.093647	1.02689	0.693285	1.69582	1.00335	0.933413	0.236795	0.726637	1.07245	-0.169777	S	2		___2	0.999997	0.000292901	227	159.04	126.1	-0.18941	4270000000	1672	0.901656	0.79308	0.944342	0.771797	0.0141184	-0.0212828	1672	PF3D7_0104300	DDRMKDNISKINRYNSDDTYIKVENNYDNKK	PF3D7_0104300.1-p1 | transcript=PF3D7_0104300.1 | gene=PF3D7_0104300 | organism=Plasmodium_falciparum_3D7 | gene_product=ubiquitin carboxyl-terminal hydrolase 1, putative | transcript_product=ubiquitin carboxyl-terminal hydrolase 1, putative | location=Pf3
-1.97361	-1.40884	-1.97286	-1.40041	-1.58245	-1.07469	-1.71923	-1.64972	-1.19012	-1.56422	-1.30581	-1.99091	-1.47603	-1.60153	-1.07253	-1.31961	-1.75092	-1.01106	T	2		___2	0.999929	0.000710588	199.15	153.89	199.15	0.96148	1785800000	1675	0.892295	0.807598	0.968173	0.806761	0.000535049	-0.00083669	1675	PF3D7_0104300	MKDNISKINRYNSDDTYIKVENNYDNKKEMN	PF3D7_0104300.1-p1 | transcript=PF3D7_0104300.1 | gene=PF3D7_0104300 | organism=Plasmodium_falciparum_3D7 | gene_product=ubiquitin carboxyl-terminal hydrolase 1, putative | transcript_product=ubiquitin carboxyl-terminal hydrolase 1, putative | location=Pf3
0.129049	-0.222059	0.39707	0.0893498	0.27117	-0.489935	-0.111099	0.340864	-0.523962	0.241352	-0.178129	0.454834	0.00566864	0.225834	-0.447357	0.000938416	0.243971	-0.447157	S	3		___2	0.997319	0.000403414	134.81	106.72	134.81	0.12855	571450000	1103	1.04274	0.813327	0.918878	0.756031	0.0420412	-0.0572952	1103	PF3D7_0104300	DNIHTYIVETRKDKYSPSDHEKQNSFIKERV	PF3D7_0104300.1-p1 | transcript=PF3D7_0104300.1 | gene=PF3D7_0104300 | organism=Plasmodium_falciparum_3D7 | gene_product=ubiquitin carboxyl-terminal hydrolase 1, putative | transcript_product=ubiquitin carboxyl-terminal hydrolase 1, putative | location=Pf3
0.201828	0.838446	0.0223045	-0.139172	0.20396	-0.0577488	0.0393276	0.0148182	-0.155193	-0.0395794	-0.152575	-0.150976	-0.0906086	0.0553322	-0.551577	-0.0628128	0.0297451	-0.432999	S	3		___2	0.999999	0.000226877	179.57	124.51	154.66	0.032115	3844000000	1105	1.04274	0.813327	0.918878	0.756031	0.0420412	-0.0572952	1105	PF3D7_0104300	IHTYIVETRKDKYSPSDHEKQNSFIKERVLH	PF3D7_0104300.1-p1 | transcript=PF3D7_0104300.1 | gene=PF3D7_0104300 | organism=Plasmodium_falciparum_3D7 | gene_product=ubiquitin carboxyl-terminal hydrolase 1, putative | transcript_product=ubiquitin carboxyl-terminal hydrolase 1, putative | location=Pf3
-1.45586	-2.01721	-1.39119	-1.90567	-1.91876	-2.42051	-1.97979	-1.84528	-2.70235	-1.41267	-2.36643	-1.4416	-1.86626	-1.87047	-2.55417	-2.03556	-1.89757	-2.53235	S	4		___1	1	0.00020993	197.47	141.11	197.47	0.090027	171740000	1381	0.910575	0.829764	1.01811	0.841244	0.00673756	0.0114803	1381	PF3D7_0104300	EGQVSKNNKNKKKKNSQRDYSLNKSTKEKGV	PF3D7_0104300.1-p1 | transcript=PF3D7_0104300.1 | gene=PF3D7_0104300 | organism=Plasmodium_falciparum_3D7 | gene_product=ubiquitin carboxyl-terminal hydrolase 1, putative | transcript_product=ubiquitin carboxyl-terminal hydrolase 1, putative | location=Pf3
-1.31878	-1.95788	-1.29892	-1.47208	-1.77367	-2.54849	-1.5651	-1.63012	-2.336	-1.37308	-1.90784	-1.33936	-1.62945	-1.83391	-2.44794	-1.82535	-1.6675	-2.32469	Y	3		___2	0.88421	0.00158237	100.55	73.456	96.734	0.41667	689030000	1676	0.875643	0.831844	1.00139	0.864491	0.0205721	0.0326465	1676	PF3D7_0104300	KDNISKINRYNSDDTYIKVENNYDNKKEMNN	PF3D7_0104300.1-p1 | transcript=PF3D7_0104300.1 | gene=PF3D7_0104300 | organism=Plasmodium_falciparum_3D7 | gene_product=ubiquitin carboxyl-terminal hydrolase 1, putative | transcript_product=ubiquitin carboxyl-terminal hydrolase 1, putative | location=Pf3
4.6734	3.93378	4.73655	4.69104	4.55253	3.90674	4.61719	4.61556	3.79061	4.72082	4.00651	4.8259	4.57759	4.61441	4.01432	4.60487	4.613	4.10318	T	2		___1	0.977141	0.00476824	121.09	90.522	76.827	0.16557	160500000	1237	1.3434	0.836831	1.10134	0.727024	0.103285	-0.109807	1237	PF3D7_0104300	SDHSNKKIKMNMKSMTSFDKDKRRYTIQNLE	PF3D7_0104300.1-p1 | transcript=PF3D7_0104300.1 | gene=PF3D7_0104300 | organism=Plasmodium_falciparum_3D7 | gene_product=ubiquitin carboxyl-terminal hydrolase 1, putative | transcript_product=ubiquitin carboxyl-terminal hydrolase 1, putative | location=Pf3
2.45833	2.25875	2.04711	2.74863	2.57356	2.7181	2.65732	2.49855	2.79203	2.46633	2.39462	2.07281	2.76026	2.50828	2.69305	2.67108	2.46912	2.78714	S	4		___1	1	0.000636675	156.69	27.841	57.802	0.0050676	6419200000	1197	1.34876	0.891613	1.20251	0.846761	0.0466173	-0.0448519	1197	PF3D7_0104300	NNSSIHDDNSKKEKFSDNEKYHERAEEEIVS	PF3D7_0104300.1-p1 | transcript=PF3D7_0104300.1 | gene=PF3D7_0104300 | organism=Plasmodium_falciparum_3D7 | gene_product=ubiquitin carboxyl-terminal hydrolase 1, putative | transcript_product=ubiquitin carboxyl-terminal hydrolase 1, putative | location=Pf3
-0.808092	-0.715311	-1.13767	-0.620199	-0.630798	-0.255535	-0.888842	-0.791727	-0.165504	-0.919239	-0.812366	-1.25988	-0.416029	-0.658823	-0.359398	-0.795214	-0.863443	-0.439976	S	3		___2	1	1.81e-13	370.58	324.27	370.58	0.80783	358130000	1979	1.4548	0.903555	1.47759	0.866994	0.0305983	-0.0365607	1979	PF3D7_0104300	KNNYDYNNNKNDDDDSINVSSSLKGIHKNTF	PF3D7_0104300.1-p1 | transcript=PF3D7_0104300.1 | gene=PF3D7_0104300 | organism=Plasmodium_falciparum_3D7 | gene_product=ubiquitin carboxyl-terminal hydrolase 1, putative | transcript_product=ubiquitin carboxyl-terminal hydrolase 1, putative | location=Pf3
-0.933119	-0.65703	-1.13387	-0.63138	-0.580952	-0.291096	-0.602024	-0.716959	-0.260323	-0.824299	-0.733232	-1.15875	-0.440853	-0.665623	-0.258169	-0.59716	-0.675148	-0.268198	S	2		___2	0.751486	0.000832748	138.81	111.71	138.81	0.32018	24349000	1984	1.4548	0.903555	1.47759	0.866994	0.0305983	-0.0365607	1984	PF3D7_0104300	YNNNKNDDDDSINVSSSLKGIHKNTFDPFFE	PF3D7_0104300.1-p1 | transcript=PF3D7_0104300.1 | gene=PF3D7_0104300 | organism=Plasmodium_falciparum_3D7 | gene_product=ubiquitin carboxyl-terminal hydrolase 1, putative | transcript_product=ubiquitin carboxyl-terminal hydrolase 1, putative | location=Pf3
1.49227	0.274084	1.63023	1.17671	1.38992	0.820429	1.24439	1.34066	0.820536	1.74842	0.726009	1.63678	1.31878	1.36427	0.849243	1.23093	1.18326	0.892012	S	3		___1	0.999997	0.00013347	144.57	98.576	104.81	1.6694	1397900000	2831	1.69521	1.2474	1.54532	1.11178	0.136969	-0.135619	2831	PF3D7_0104300	QKCEQKYEQKYEHQGSSVKIQNNKIINKMKY	PF3D7_0104300.1-p1 | transcript=PF3D7_0104300.1 | gene=PF3D7_0104300 | organism=Plasmodium_falciparum_3D7 | gene_product=ubiquitin carboxyl-terminal hydrolase 1, putative | transcript_product=ubiquitin carboxyl-terminal hydrolase 1, putative | location=Pf3
2.71686	3.18677	2.421	2.89567	2.74746	3.31273	2.93031	2.85202	3.23631	2.52823	3.42148	2.46695	2.92957	2.7174	3.12647	2.70667	2.738	3.08003	S	2		___1	0.99953	0.000346964	196.79	128.42	140.49	0.0028625	965490000	1238	1.49627	1.38874	1.37193	1.28063	0.0817878	-0.108117	1238	PF3D7_0104300	DHSNKKIKMNMKSMTSFDKDKRRYTIQNLEE	PF3D7_0104300.1-p1 | transcript=PF3D7_0104300.1 | gene=PF3D7_0104300 | organism=Plasmodium_falciparum_3D7 | gene_product=ubiquitin carboxyl-terminal hydrolase 1, putative | transcript_product=ubiquitin carboxyl-terminal hydrolase 1, putative | location=Pf3
-3.00324	-1.97019	-2.76345	-2.40123	-2.50088	-2.61512	-3.01097	-2.56195	-2.29701	-3.02382	-2.04844	-2.75578	-2.28794	-2.51622	-2.52271	-2.84348	-2.46004	-2.57276	S	4		___3	0.569794	1.17e-05	100.06	91.565	100.06	0.62297	24529000	2917	1.5453	1.55722	1.59376	1.55599	0.000681461	-0.00123692	2917	PF3D7_0104300	GPHTNEEFIEKDQSTSIIGSLGQDDSFDKIS	PF3D7_0104300.1-p1 | transcript=PF3D7_0104300.1 | gene=PF3D7_0104300 | organism=Plasmodium_falciparum_3D7 | gene_product=ubiquitin carboxyl-terminal hydrolase 1, putative | transcript_product=ubiquitin carboxyl-terminal hydrolase 1, putative | location=Pf3
-2.40061	-1.6904	-2.46879	-1.77718	-2.1089	-2.58066	-2.30973	-2.37427	-2.52096	-2.83788	-1.78299	-2.57626	-2.13829	-2.25756	-2.35308	-2.30526	-2.34055	-2.40107	S	2		___3	1	1.17e-05	171.98	151.11	158.65	0.91976	173540000	2921	1.5453	1.55722	1.59376	1.55599	0.000681461	-0.00123692	2921	PF3D7_0104300	NEEFIEKDQSTSIIGSLGQDDSFDKISHKNT	PF3D7_0104300.1-p1 | transcript=PF3D7_0104300.1 | gene=PF3D7_0104300 | organism=Plasmodium_falciparum_3D7 | gene_product=ubiquitin carboxyl-terminal hydrolase 1, putative | transcript_product=ubiquitin carboxyl-terminal hydrolase 1, putative | location=Pf3
-5.66042	-4.93422	-5.52994	-5.42	-5.29317	-5.5827	-5.40914	-4.88069	-5.42957	-5.25677	-5.09718	-5.5299	-5.42535	-4.89466	-4.98873	-5.05005	-5.30974	-4.94116	S	4		___3	0.993837	1.17e-05	163.16	143.95	100.06	0.62297	143800000	2932	1.5453	1.55722	1.59376	1.55599	0.000681461	-0.00123692	2932	PF3D7_0104300	SIIGSLGQDDSFDKISHKNTHFDHHKNNPSD	PF3D7_0104300.1-p1 | transcript=PF3D7_0104300.1 | gene=PF3D7_0104300 | organism=Plasmodium_falciparum_3D7 | gene_product=ubiquitin carboxyl-terminal hydrolase 1, putative | transcript_product=ubiquitin carboxyl-terminal hydrolase 1, putative | location=Pf3
-2.00499	-1.36869	-2.29396	-1.70221	-1.62503	-0.950609	-1.67906	-1.94809	-0.828426	-2.06407	-1.43916	-2.34647	-1.78869	-1.78292	-0.638792	-1.40069	-1.92427	-0.855411	S	3		___1	0.978489	0.00122434	73.848	48.993	48.004	0.16115	265960000	347	2.26336	-1.28029	2.11143	-1.34063	0.0861467	-0.0603425	347	PF3D7_0104800	NNNNIIKKNTKISDQSTVKKDKSIDSNKNIL	PF3D7_0104800.1-p1 | transcript=PF3D7_0104800.1 | gene=PF3D7_0104800 | organism=Plasmodium_falciparum_3D7 | gene_product=apicomplexan amino acid transporter ApiAT8 | transcript_product=apicomplexan amino acid transporter ApiAT8 | location=Pf3D7_01_v3:21577
-4.09214	-4.74103	-2.67332	-4.08942	-3.90543	-5.85508	-4.53847	-3.82345	-5.40028	-3.88979	-4.69603	-2.74638	-4.4431	-3.83534	-4.94008	-4.62641	-3.70965	-6.3891	T	3		___1	0.986959	0.000122175	131.32	75.87	122.7	-0.44512	196370000	348	1.1277	-0.377634	0.883206	-0.311497	0.12861	0.066137	348	PF3D7_0104800	NNNIIKKNTKISDQSTVKKDKSIDSNKNILH	PF3D7_0104800.1-p1 | transcript=PF3D7_0104800.1 | gene=PF3D7_0104800 | organism=Plasmodium_falciparum_3D7 | gene_product=apicomplexan amino acid transporter ApiAT8 | transcript_product=apicomplexan amino acid transporter ApiAT8 | location=Pf3D7_01_v3:21577
1.90562	2.2937	1.11474	2.12523	1.75226	2.06303	2.14734	1.81997	2.10289	1.79709	2.13137	1.21402	2.11096	1.74905	1.92471	2.13274	1.83529	2.15889	S	2		___1	1	1.68e-05	184.43	98.717	140.39	0.19025	1136500000	280	0.538967	-0.366475	0.516855	-0.332634	0.0458167	0.0338415	280	PF3D7_0104800	IYTNEEDEFHFKNNASGMVDKDSTENNMNTD	PF3D7_0104800.1-p1 | transcript=PF3D7_0104800.1 | gene=PF3D7_0104800 | organism=Plasmodium_falciparum_3D7 | gene_product=apicomplexan amino acid transporter ApiAT8 | transcript_product=apicomplexan amino acid transporter ApiAT8 | location=Pf3D7_01_v3:21577
-2.52403	-2.22317	-2.67127	-2.89255	-2.76032	-2.60324	-3.03664	-2.59446	-2.74117	-2.71224	-2.56399	-2.59828	-2.84172	-2.8706	-2.72868	-2.90619	-2.81769	-2.5944	S	3		___1	1	4.64e-05	355.86	296.39	91.961	0.69697	1051800000	259	0.337627	-0.173443	0.302373	-0.149846	0.0540126	0.0235974	259	PF3D7_0104800	EKNNETTKHTNAEGRSRSSNNIYTNEEDEFH	PF3D7_0104800.1-p1 | transcript=PF3D7_0104800.1 | gene=PF3D7_0104800 | organism=Plasmodium_falciparum_3D7 | gene_product=apicomplexan amino acid transporter ApiAT8 | transcript_product=apicomplexan amino acid transporter ApiAT8 | location=Pf3D7_01_v3:21577
-0.36487	-0.0793037	-1.24223	0.502544	-0.299169	0.634504	0.257895	-0.344261	0.448856	-0.161297	-0.20549	-1.30726	0.174656	-0.180706	0.97753	0.603926	-0.262867	0.659489	S	4		___1	1	6.51e-05	210.15	128.62	134.9	0.1545	9735500000	357	0.15008	-0.13872	0.203678	-0.170504	0.0773392	-0.0317844	357	PF3D7_0104800	KISDQSTVKKDKSIDSNKNILHDEEDFHKKS	PF3D7_0104800.1-p1 | transcript=PF3D7_0104800.1 | gene=PF3D7_0104800 | organism=Plasmodium_falciparum_3D7 | gene_product=apicomplexan amino acid transporter ApiAT8 | transcript_product=apicomplexan amino acid transporter ApiAT8 | location=Pf3D7_01_v3:21577
-1.20348	-0.32991	-1.24029	-0.509521	-0.509039	0.0309982	-0.498009	-0.579804	-0.176178	-1.28442	-0.246351	-1.23982	-0.677547	-0.500854	-0.00450516	-0.573362	-0.461163	-0.244698	S	3		___1	0.970313	4.64e-05	355.86	296.39	259.93	0.24965	2773900000	261	0.278687	-0.128641	0.248568	-0.11701	0.033197	0.0116316	261	PF3D7_0104800	NNETTKHTNAEGRSRSSNNIYTNEEDEFHFK	PF3D7_0104800.1-p1 | transcript=PF3D7_0104800.1 | gene=PF3D7_0104800 | organism=Plasmodium_falciparum_3D7 | gene_product=apicomplexan amino acid transporter ApiAT8 | transcript_product=apicomplexan amino acid transporter ApiAT8 | location=Pf3D7_01_v3:21577
0.634359	0.429483	0.751377	0.396702	0.672585	0.765541	0.483696	0.630419	0.788401	0.715456	0.350208	0.820345	0.439941	0.665819	0.777426	0.510946	0.621027	0.80464	S	4		___1	1	6.51e-05	210.15	128.62	134.9	0.1545	9832300000	354	0.136963	-0.123254	0.24993	-0.200204	0.241773	-0.0769498	354	PF3D7_0104800	KNTKISDQSTVKKDKSIDSNKNILHDEEDFH	PF3D7_0104800.1-p1 | transcript=PF3D7_0104800.1 | gene=PF3D7_0104800 | organism=Plasmodium_falciparum_3D7 | gene_product=apicomplexan amino acid transporter ApiAT8 | transcript_product=apicomplexan amino acid transporter ApiAT8 | location=Pf3D7_01_v3:21577
3.77173	4.42952	2.57832	2.08449	1.72093	2.26943	2.05377	1.6837	2.43878	3.53216	4.00971	2.62223	2.1601	1.80459	2.34425	2.15996	1.79921	2.47428	S	4		___2	1	6.51e-05	210.15	128.62	134.9	0.1545	9735500000	357	0.0388074	-0.0135724	0.169476	-0.0583938	0.142443	-0.0448214	357	PF3D7_0104800	KISDQSTVKKDKSIDSNKNILHDEEDFHKKS	PF3D7_0104800.1-p1 | transcript=PF3D7_0104800.1 | gene=PF3D7_0104800 | organism=Plasmodium_falciparum_3D7 | gene_product=apicomplexan amino acid transporter ApiAT8 | transcript_product=apicomplexan amino acid transporter ApiAT8 | location=Pf3D7_01_v3:21577
-0.351078	0.481399	-1.06967	-0.496918	-0.0606251	0.522499	-0.392105	0.0461788	0.461311	-0.416056	0.390167	-0.952478	-0.506988	-0.0646152	0.291859	-0.472313	0.0532455	0.370493	S	4		___2	1	6.51e-05	210.15	128.62	134.9	0.1545	9832300000	354	0.0388074	-0.0135724	0.169476	-0.0583938	0.142443	-0.0448214	354	PF3D7_0104800	KNTKISDQSTVKKDKSIDSNKNILHDEEDFH	PF3D7_0104800.1-p1 | transcript=PF3D7_0104800.1 | gene=PF3D7_0104800 | organism=Plasmodium_falciparum_3D7 | gene_product=apicomplexan amino acid transporter ApiAT8 | transcript_product=apicomplexan amino acid transporter ApiAT8 | location=Pf3D7_01_v3:21577
-1.15591	-1.07143	-1.10319	-1.1415	-1.27532	-1.47983	-0.829798	-1.21666	-1.41255	-0.842068	-0.976519	-1.10722	-1.12205	-1.51637	-1.40703	-0.881502	-1.20679	-1.44615	Y	3		___1	0.657833	1.14e-13	150.45	145.5	150.45	-0.45257	332750000	300	0.930414	0.166969	0.949077	0.15437	0.0619559	-0.0125987	300	PF3D7_0104800	KDSTENNMNTDEHNYYNNGNISSNDLENNIQ	PF3D7_0104800.1-p1 | transcript=PF3D7_0104800.1 | gene=PF3D7_0104800 | organism=Plasmodium_falciparum_3D7 | gene_product=apicomplexan amino acid transporter ApiAT8 | transcript_product=apicomplexan amino acid transporter ApiAT8 | location=Pf3D7_01_v3:21577
4.48341	3.84918	4.29995	3.96686	4.03451	2.93112	4.01149	4.17482	2.9715	4.47602	3.85365	4.3194	4.02244	4.04997	2.92483	3.9435	4.08899	2.95523	T	3		___1	0.999981	0.000543197	190.37	154.71	190.37	-0.078223	33862000	267	0.696996	0.210047	0.556083	0.150144	0.159902	-0.0599031	267	PF3D7_0104800	HTNAEGRSRSSNNIYTNEEDEFHFKNNASGM	PF3D7_0104800.1-p1 | transcript=PF3D7_0104800.1 | gene=PF3D7_0104800 | organism=Plasmodium_falciparum_3D7 | gene_product=apicomplexan amino acid transporter ApiAT8 | transcript_product=apicomplexan amino acid transporter ApiAT8 | location=Pf3D7_01_v3:21577
-1.70578	-0.649164	-1.58377	-2.3102	-1.90917	-2.18085	-2.56944	-2.32979	-2.27477	-1.46444	-0.857323	-1.59102	-2.65005	-2.13485	-2.02091	-2.27233	-2.15276	-1.99866	S	3		___1	1	1.78e-91	473.42	457.98	219.66	-0.53993	853810000	306	1.29028	0.287013	1.46855	0.234426	0.21367	-0.0525869	306	PF3D7_0104800	NMNTDEHNYYNNGNISSNDLENNIQTNNRNN	PF3D7_0104800.1-p1 | transcript=PF3D7_0104800.1 | gene=PF3D7_0104800 | organism=Plasmodium_falciparum_3D7 | gene_product=apicomplexan amino acid transporter ApiAT8 | transcript_product=apicomplexan amino acid transporter ApiAT8 | location=Pf3D7_01_v3:21577
2.76634	3.48811	1.87703	3.22573	3.01567	4.23237	3.45129	3.12269	4.29893	2.69359	3.52174	1.78517	3.4632	3.03901	4.34367	3.40651	3.15534	4.25852	S	3		___1	1	1.78e-91	473.42	457.98	251.94	0.16807	429630000	307	0.97323	0.333069	1.36925	0.337239	0.00954451	0.00416978	307	PF3D7_0104800	MNTDEHNYYNNGNISSNDLENNIQTNNRNNN	PF3D7_0104800.1-p1 | transcript=PF3D7_0104800.1 | gene=PF3D7_0104800 | organism=Plasmodium_falciparum_3D7 | gene_product=apicomplexan amino acid transporter ApiAT8 | transcript_product=apicomplexan amino acid transporter ApiAT8 | location=Pf3D7_01_v3:21577
3.24043	3.18405	2.71168	3.15574	3.10203	3.61887	3.14065	2.9743	3.58703	3.01442	3.13744	2.72234	3.13197	3.13308	3.49418	3.0464	2.97734	3.61051	Y	3		___2	0.657833	1.14e-13	150.45	145.5	150.45	-0.45257	332750000	300	1.88119	0.44144	1.45786	0.32905	0.639161	-0.112391	300	PF3D7_0104800	KDSTENNMNTDEHNYYNNGNISSNDLENNIQ	PF3D7_0104800.1-p1 | transcript=PF3D7_0104800.1 | gene=PF3D7_0104800 | organism=Plasmodium_falciparum_3D7 | gene_product=apicomplexan amino acid transporter ApiAT8 | transcript_product=apicomplexan amino acid transporter ApiAT8 | location=Pf3D7_01_v3:21577
-1.25994	-1.37861	-1.10493	-0.965925	-0.885347	-0.789556	-1.17451	-0.895746	-0.738619	-0.819321	-0.990427	-1.22079	-0.721642	-0.84594	-0.760302	-0.99082	-0.969927	-0.712631	S	3		___2	1	1.78e-91	473.42	457.98	251.94	0.16807	429630000	307	1.94014	0.4523	1.51103	0.342833	0.687085	-0.109468	307	PF3D7_0104800	MNTDEHNYYNNGNISSNDLENNIQTNNRNNN	PF3D7_0104800.1-p1 | transcript=PF3D7_0104800.1 | gene=PF3D7_0104800 | organism=Plasmodium_falciparum_3D7 | gene_product=apicomplexan amino acid transporter ApiAT8 | transcript_product=apicomplexan amino acid transporter ApiAT8 | location=Pf3D7_01_v3:21577
-1.25994	-1.37861	-1.10493	-0.965925	-0.885347	-0.789556	-1.17451	-0.895746	-0.738619	-0.819321	-0.990427	-1.22079	-0.721642	-0.84594	-0.760302	-0.99082	-0.969927	-0.712631	S	3		___2	1	1.78e-91	473.42	457.98	219.66	-0.53993	853810000	306	1.94014	0.4523	1.51103	0.342833	0.687085	-0.109468	306	PF3D7_0104800	NMNTDEHNYYNNGNISSNDLENNIQTNNRNN	PF3D7_0104800.1-p1 | transcript=PF3D7_0104800.1 | gene=PF3D7_0104800 | organism=Plasmodium_falciparum_3D7 | gene_product=apicomplexan amino acid transporter ApiAT8 | transcript_product=apicomplexan amino acid transporter ApiAT8 | location=Pf3D7_01_v3:21577
3.04568	1.89064	2.70167	2.81706	2.62151	1.46996	2.75445	2.68124	1.33353	3.10145	1.86225	2.70918	2.80088	2.64223	1.32337	2.9052	2.69114	1.43477	S	2		___1	1	0.000207479	161.99	155.89	161.99	0.45041	66327000	567	0.381948	0.0939719	0.228637	0.0561603	0.10649	-0.0378116	567	PF3D7_0105200	INQVDNEKKLTISEQSE______________	PF3D7_0105200.1-p1 | transcript=PF3D7_0105200.1 | gene=PF3D7_0105200 | organism=Plasmodium_falciparum_3D7 | gene_product=heptatricopeptide repeat and RAP domain-containing protein, putative | transcript_product=heptatricopeptide repeat and RAP domain-conta
0.664778	0.627333	0.594784	0.901245	0.828833	0.991886	0.830259	0.824297	1.02233	0.74445	0.685457	0.635225	0.826439	0.849379	1.0911	0.848068	0.861425	1.10017	S	3		___1	0.825808	0.000469201	93.258	82.734	45.161	-0.19651	64996000	1570	0.076312	0.0556981	0.460967	-0.179996	0.343352	-0.235694	1570	PF3D7_0105700	ELCCMKKSIDMLHVRSRSENFHCRKNSFKNL	PF3D7_0105700.1-p1 | transcript=PF3D7_0105700.1 | gene=PF3D7_0105700 | organism=Plasmodium_falciparum_3D7 | gene_product=asparagine-rich antigen Pfa35-2 | transcript_product=asparagine-rich antigen Pfa35-2 | location=Pf3D7_01_v3:238666-247857(+) | protein_
-1.90675	-1.93627	-0.406288	-2.28836	-1.64409	-2.90853	-2.49801	-1.46422	-2.8859	-2.05011	-2.16293	-0.382946	-2.12773	-1.61401	-2.6226	-2.41677	-1.48738	-2.85727	S	3		___1	1	0.000179063	164.66	135.31	164.66	-0.19921	193020000	2451	0.228276	0.0893656	0.0545995	-0.0286458	0.260769	-0.118011	2451	PF3D7_0105700	NDMNKITNKYMNHNYSNDNFKDNYNNSNDKK	PF3D7_0105700.1-p1 | transcript=PF3D7_0105700.1 | gene=PF3D7_0105700 | organism=Plasmodium_falciparum_3D7 | gene_product=asparagine-rich antigen Pfa35-2 | transcript_product=asparagine-rich antigen Pfa35-2 | location=Pf3D7_01_v3:238666-247857(+) | protein_
-0.040453	-0.233789	0.301655	0.638712	0.0784302	0.684242	0.585724	0.261936	0.774134	0.385767	0.155703	0.182928	0.618469	-0.174738	0.618538	0.532894	0.119772	0.593321	S	4		___1	0.999998	0.000136833	167.32	149.29	167.32	0.11492	193340000	1572	0.225137	0.113721	0.101224	-0.0427974	0.255811	-0.156519	1572	PF3D7_0105700	CCMKKSIDMLHVRSRSENFHCRKNSFKNLEI	PF3D7_0105700.1-p1 | transcript=PF3D7_0105700.1 | gene=PF3D7_0105700 | organism=Plasmodium_falciparum_3D7 | gene_product=asparagine-rich antigen Pfa35-2 | transcript_product=asparagine-rich antigen Pfa35-2 | location=Pf3D7_01_v3:238666-247857(+) | protein_
1.3674	0.687878	1.17649	1.45648	1.14971	0.0851784	1.43804	1.1151	0.197544	1.3373	0.465559	1.1918	1.49651	1.11304	0.397402	1.39238	1.11878	0.361809	S	2		___1	0.999682	0.000296218	140.84	119.97	140.84	0.33919	87783000	2810	0.607227	0.162089	0.953918	0.0963268	0.207232	-0.0657619	2810	PF3D7_0105700	IKNLNNNDNKNMNTISDDTNTINERNAKNKK	PF3D7_0105700.1-p1 | transcript=PF3D7_0105700.1 | gene=PF3D7_0105700 | organism=Plasmodium_falciparum_3D7 | gene_product=asparagine-rich antigen Pfa35-2 | transcript_product=asparagine-rich antigen Pfa35-2 | location=Pf3D7_01_v3:238666-247857(+) | protein_
-0.601486	-0.39185	-0.616531	-0.448729	-0.409729	0.113256	-0.498613	-0.226555	-0.0348167	-0.452042	-0.312059	-0.526411	-0.413496	-0.39316	0.148596	-0.197487	-0.423498	0.11722	S	3		___1	0.995167	0.00225238	85.533	10.613	64.04	0.24873	221220000	2946	0.584851	0.165346	0.105214	0.0397402	0.622527	-0.125606	2946	PF3D7_0105700	NNYYYDDDSTIIKKNSYTYKVKDHSYYNYNR	PF3D7_0105700.1-p1 | transcript=PF3D7_0105700.1 | gene=PF3D7_0105700 | organism=Plasmodium_falciparum_3D7 | gene_product=asparagine-rich antigen Pfa35-2 | transcript_product=asparagine-rich antigen Pfa35-2 | location=Pf3D7_01_v3:238666-247857(+) | protein_
0.965292	0.314201	0.397659	1.49371	0.733635	0.758141	1.10152	0.698767	0.802841	1.01366	0.42853	0.439306	1.61158	0.591898	0.814896	1.10367	0.590103	0.817936	T	4		___1	1	0.000630083	96.306	65.078	96.306	-0.04691	136180000	1687	0.51243	0.233388	0.336178	0.138319	0.194222	-0.0950686	1687	PF3D7_0105700	KEDNIIQKKDDDEIKTEKDHKEEEQEIYNTK	PF3D7_0105700.1-p1 | transcript=PF3D7_0105700.1 | gene=PF3D7_0105700 | organism=Plasmodium_falciparum_3D7 | gene_product=asparagine-rich antigen Pfa35-2 | transcript_product=asparagine-rich antigen Pfa35-2 | location=Pf3D7_01_v3:238666-247857(+) | protein_
-1.83679	-2.88213	-1.52574	-2.21981	-2.61953	-2.75395	-2.21692	-2.26792	-3.07949	-1.9908	-2.69512	-1.47338	-2.08495	-2.27545	-2.93387	-2.0761	-2.31357	-3.14452	T	3		___1	1	0.000763094	128.9	74.298	128.9	-0.065122	99538000	2710	0.914735	0.255177	0.577067	0.145518	0.289032	-0.109659	2710	PF3D7_0105700	ENLIRDEKLTCDEKLTCDEKLTCDEKLTCDE	PF3D7_0105700.1-p1 | transcript=PF3D7_0105700.1 | gene=PF3D7_0105700 | organism=Plasmodium_falciparum_3D7 | gene_product=asparagine-rich antigen Pfa35-2 | transcript_product=asparagine-rich antigen Pfa35-2 | location=Pf3D7_01_v3:238666-247857(+) | protein_
-0.903641	0.1243	-0.482164	-0.395084	-0.34421	-0.288893	-0.363157	-0.290764	-0.243282	-1.00446	-0.100405	-0.535914	-0.528338	-0.420004	-0.279779	-0.361706	-0.248997	-0.480377	S	2		___1	1	8.03e-05	183.23	139.04	183.23	0.45482	717960000	647	1.0825	0.265362	0.500948	0.100512	0.590033	-0.16485	647	PF3D7_0105700	VYVNTYNDKEKTNHDSDVAMEKDNSDIIYTE	PF3D7_0105700.1-p1 | transcript=PF3D7_0105700.1 | gene=PF3D7_0105700 | organism=Plasmodium_falciparum_3D7 | gene_product=asparagine-rich antigen Pfa35-2 | transcript_product=asparagine-rich antigen Pfa35-2 | location=Pf3D7_01_v3:238666-247857(+) | protein_
-1.59913	-1.36105	-2.0533	-1.15681	-1.55724	-1.30799	-1.10377	-1.67993	-1.2464	-1.71845	-1.51691	-2.14578	-1.15829	-1.56498	-1.12254	-1.27621	-1.7834	-1.26134	S	2		___1	1	0.000705164	249.3	215.12	249.3	-0.099398	366250000	583	1.28419	0.27205	0.375395	0.0883439	0.599594	-0.183706	583	PF3D7_0105700	DDRIKSSIQENNTCISPKNNSVVLNNTNMEE	PF3D7_0105700.1-p1 | transcript=PF3D7_0105700.1 | gene=PF3D7_0105700 | organism=Plasmodium_falciparum_3D7 | gene_product=asparagine-rich antigen Pfa35-2 | transcript_product=asparagine-rich antigen Pfa35-2 | location=Pf3D7_01_v3:238666-247857(+) | protein_
-0.958178	-1.04046	-1.35166	-0.135683	-0.710346	-0.391737	-0.605797	-0.728073	-0.60041	-0.65377	-0.684773	-1.00469	-0.329359	-0.46166	-0.369375	-0.563679	-0.811455	-0.409042	S	4		___1	1	0.000259752	109.89	94.3	109.89	0.52879	17467000	1912	1.15065	0.682608	1.30377	0.713462	0.0500069	0.0308539	1912	PF3D7_0105700	SMKKDVGGDIILNKHSLEEKNNCDLTIYTNN	PF3D7_0105700.1-p1 | transcript=PF3D7_0105700.1 | gene=PF3D7_0105700 | organism=Plasmodium_falciparum_3D7 | gene_product=asparagine-rich antigen Pfa35-2 | transcript_product=asparagine-rich antigen Pfa35-2 | location=Pf3D7_01_v3:238666-247857(+) | protein_
2.48275	3.0197	2.88642	2.60281	2.93811	2.84903	2.58394	2.88916	3.0234	2.4227	3.01947	2.75943	2.73439	2.93821	3.0458	2.63037	2.90133	2.89892	S	2		___1	0.691287	0.00500909	100.02	50.302	100.02	-0.099772	35190000	1623	0.676726	-0.175029	0.865302	-0.209423	0.095641	-0.0343933	2965;1623	PF3D7_0105700;PF3D7_0728600	KRKKKNKKKKKRNISSTNKVNLSDSLECLGL;KVKDHSYYNYNRNISSTNKYESNYIVHEHNS	PF3D7_0105700.1-p1 | transcript=PF3D7_0105700.1 | gene=PF3D7_0105700 | organism=Plasmodium_falciparum_3D7 | gene_product=asparagine-rich antigen Pfa35-2 | transcript_product=asparagine-rich antigen Pfa35-2 | location=Pf3D7_01_v3:238666-247857(+) | protein_
-0.109367	0.625915	-1.06144	-0.716784	-0.830736	-0.202866	-0.655722	-0.748877	-0.145216	-0.636377	-0.0594006	-0.938141	-0.588387	-0.788719	-0.389427	-0.639849	-0.644766	-0.185556	S	4		___1	0.999988	0.000367633	102.28	78.023	97.69	-0.14455	391120000	33	0.868469	-0.664797	1.00996	-0.735521	0.0711345	-0.0707239	33	PF3D7_0105800	ENINLSLHKIFNCRHSVPSKFIEDEKENIRK	PF3D7_0105800.1-p1 | transcript=PF3D7_0105800.1 | gene=PF3D7_0105800 | organism=Plasmodium_falciparum_3D7 | gene_product=cyclin-dependent kinases regulatory subunit, putative | transcript_product=cyclin-dependent kinases regulatory subunit, putative | loca
2.50592	2.57367	1.97416	2.77652	2.53018	2.76289	2.65675	2.39319	2.82608	2.58394	2.21706	1.86321	2.74895	2.49719	2.97967	2.9008	2.33613	2.84155	S	2		___1	0.999364	0.00014586	364.53	293.71	364.53	0.41754	1329400000	86	0.746662	-0.653413	0.868835	-0.733853	0.0591232	-0.0804402	86	PF3D7_0105800	LTYNFNNSIRKRRKYSPTIQTQLYKKYSPLK	PF3D7_0105800.1-p1 | transcript=PF3D7_0105800.1 | gene=PF3D7_0105800 | organism=Plasmodium_falciparum_3D7 | gene_product=cyclin-dependent kinases regulatory subunit, putative | transcript_product=cyclin-dependent kinases regulatory subunit, putative | loca
1.01148	1.56437	0.777063	0.383871	0.320847	2.47501	0.516768	0.147713	2.38544	0.73073	0.888277	0.74342	0.333855	0.431898	2.54143	0.451578	0.354767	2.29229	S	2		___1	0.991862	0.00664287	89.301	56.971	89.301	0.73445	49334000	285	0.771258	-0.532867	0.679315	-0.471599	0.0976434	0.0612675	285	PF3D7_0105800	NMSLEDLKKMNNEYTSKNNYNVEITNKINEH	PF3D7_0105800.1-p1 | transcript=PF3D7_0105800.1 | gene=PF3D7_0105800 | organism=Plasmodium_falciparum_3D7 | gene_product=cyclin-dependent kinases regulatory subunit, putative | transcript_product=cyclin-dependent kinases regulatory subunit, putative | loca
-0.79225	-0.787228	-0.23781	-1.5433	-1.2419	-1.71146	-1.69915	-1.04515	-1.74402	-0.684814	-0.871042	-0.252543	-1.6623	-1.13745	-1.87971	-1.63703	-1.00009	-1.61039	S	3		___1	1	1.91e-05	264.52	224.69	264.52	0.82882	814040000	78	0.669775	-0.514663	0.822158	-0.642482	0.146829	-0.12782	78	PF3D7_0105800	SKNTNYDYLTYNFNNSIRKRRKYSPTIQTQL	PF3D7_0105800.1-p1 | transcript=PF3D7_0105800.1 | gene=PF3D7_0105800 | organism=Plasmodium_falciparum_3D7 | gene_product=cyclin-dependent kinases regulatory subunit, putative | transcript_product=cyclin-dependent kinases regulatory subunit, putative | loca
-4.63273	-4.27224	-4.81009	-3.77727	-4.66113	-4.4469	-3.53065	-4.27343	-4.19896	-4.37233	-4.19847	-4.96771	-3.78797	-4.63975	-3.92673	-3.89588	-4.19365	-3.92036	S	4		___2	1	0.000191477	148.26	109.25	80.609	0.0087145	1320500000	113	0.417004	-0.498683	0.525474	-0.593912	0.0779024	-0.0952288	113	PF3D7_0105800	SPLKSRIGLRNSVDESIKKSACIRSIVNNTI	PF3D7_0105800.1-p1 | transcript=PF3D7_0105800.1 | gene=PF3D7_0105800 | organism=Plasmodium_falciparum_3D7 | gene_product=cyclin-dependent kinases regulatory subunit, putative | transcript_product=cyclin-dependent kinases regulatory subunit, putative | loca
-4.63273	-4.27224	-4.81009	-3.77727	-4.66113	-4.4469	-3.53065	-4.27343	-4.19896	-4.37233	-4.19847	-4.96771	-3.78797	-4.63975	-3.92673	-3.89588	-4.19365	-3.92036	S	4		___2	1	0.000365933	148.26	109.25	80.609	0.0087145	59902000	109	0.417004	-0.498683	0.525474	-0.593912	0.0779024	-0.0952288	109	PF3D7_0105800	YKKYSPLKSRIGLRNSVDESIKKSACIRSIV	PF3D7_0105800.1-p1 | transcript=PF3D7_0105800.1 | gene=PF3D7_0105800 | organism=Plasmodium_falciparum_3D7 | gene_product=cyclin-dependent kinases regulatory subunit, putative | transcript_product=cyclin-dependent kinases regulatory subunit, putative | loca
-0.291199	0.18746	-0.421926	-0.00646401	-0.107279	0.524649	-0.0349312	-0.152178	0.56501	-0.33354	-0.0242767	-0.43717	-0.0542927	-0.0918026	0.418711	-0.0193176	-0.146704	0.437679	S	4		___1	0.999915	0.000652242	211.49	155.51	211.49	-0.37565	519880000	136	0.607501	-0.412935	0.716851	-0.484502	0.0861374	-0.0715669	136	PF3D7_0105800	RSIVNNTIKNKTRDSSYIRNENKSCYIGDKN	PF3D7_0105800.1-p1 | transcript=PF3D7_0105800.1 | gene=PF3D7_0105800 | organism=Plasmodium_falciparum_3D7 | gene_product=cyclin-dependent kinases regulatory subunit, putative | transcript_product=cyclin-dependent kinases regulatory subunit, putative | loca
0.429771	-0.0352726	-0.17421	0.474123	0.110851	-0.382793	0.476143	0.32979	-0.309332	0.359301	-0.0282021	-0.0354633	0.39558	0.168194	-0.362877	0.351826	0.248413	-0.260151	S	3		___1	0.957704	0.000214751	85.16	59.57	85.16	-0.034849	24318000	272	0.57784	-0.375828	0.541791	-0.375906	0.000110291	-7.79e-05	272	PF3D7_0105800	MSLFNKNKYSFISNMSLEDLKKMNNEYTSKN	PF3D7_0105800.1-p1 | transcript=PF3D7_0105800.1 | gene=PF3D7_0105800 | organism=Plasmodium_falciparum_3D7 | gene_product=cyclin-dependent kinases regulatory subunit, putative | transcript_product=cyclin-dependent kinases regulatory subunit, putative | loca
2.10759	3.25809	1.42616	0.86182	1.33785	1.81945	1.08865	1.24374	2.09577	2.01238	3.06151	1.11876	0.929289	1.40445	1.97921	1.03777	1.37882	1.99261	S	4		___1	1	0.000191477	148.26	109.25	80.609	0.0087145	1320500000	113	0.285739	-0.365344	0.47127	-0.557873	0.147759	-0.192529	113	PF3D7_0105800	SPLKSRIGLRNSVDESIKKSACIRSIVNNTI	PF3D7_0105800.1-p1 | transcript=PF3D7_0105800.1 | gene=PF3D7_0105800 | organism=Plasmodium_falciparum_3D7 | gene_product=cyclin-dependent kinases regulatory subunit, putative | transcript_product=cyclin-dependent kinases regulatory subunit, putative | loca
1.3539	-0.122234	1.03192	1.98548	1.24539	0.0770474	2.14403	1.18309	-0.119415	1.55427	0.717861	0.993269	1.86919	1.00721	0.0668163	2.06915	1.11691	0.293608	S	2		___1	0.999981	4.77e-06	265.22	229.56	265.22	0.020701	135250000	782	0.438503	-0.339771	0.46443	-0.355435	0.0161841	-0.0156635	782	PF3D7_0105800	LDNQKNHSGMKNKSDSYDCFTNEKNPFLHEL	PF3D7_0105800.1-p1 | transcript=PF3D7_0105800.1 | gene=PF3D7_0105800 | organism=Plasmodium_falciparum_3D7 | gene_product=cyclin-dependent kinases regulatory subunit, putative | transcript_product=cyclin-dependent kinases regulatory subunit, putative | loca
-1.16407	-1.6335	-0.75981	-1.66903	-1.345	-1.82028	-1.5621	-1.16266	-1.72318	-1.26981	-1.66661	-0.766256	-1.40493	-1.26454	-1.70311	-1.56953	-1.21956	-1.91442	S	2		___1	0.573833	0.00733262	72.2	56.61	72.2	-1.2932	42561000	209	0.402218	-0.287675	0.478515	-0.303742	0.0251075	-0.0160678	209	PF3D7_0105800	QSDNFFRSKNINRINSLITNRETAPIYMNSE	PF3D7_0105800.1-p1 | transcript=PF3D7_0105800.1 | gene=PF3D7_0105800 | organism=Plasmodium_falciparum_3D7 | gene_product=cyclin-dependent kinases regulatory subunit, putative | transcript_product=cyclin-dependent kinases regulatory subunit, putative | loca
-1.61756	-2.38884	-0.755802	-1.63251	-1.48535	-2.61723	-1.78878	-1.44953	-2.47581	-1.39612	-2.06506	-0.578861	-1.78699	-1.5273	-2.39941	-1.71497	-1.48687	-2.57869	T	2		___1	0.931963	0.000126741	182.41	153.32	78.653	0.022313	178310000	88	0.490054	-0.222061	0.613754	-0.262206	0.0743677	-0.0401452	88	PF3D7_0105800	YNFNNSIRKRRKYSPTIQTQLYKKYSPLKSR	PF3D7_0105800.1-p1 | transcript=PF3D7_0105800.1 | gene=PF3D7_0105800 | organism=Plasmodium_falciparum_3D7 | gene_product=cyclin-dependent kinases regulatory subunit, putative | transcript_product=cyclin-dependent kinases regulatory subunit, putative | loca
1.36221	1.51286	1.08477	1.05825	0.759188	0.422655	0.975529	0.870667	0.743978	1.19116	0.880617	1.11465	1.09964	0.71517	0.434048	0.941782	0.900114	0.676258	S	3		___1	0.999345	9.9e-08	211.49	167.23	211.49	-0.52958	505650000	345	0.414497	-0.180186	0.562325	-0.247519	0.186188	-0.0673335	345	PF3D7_0105800	LKDDQNLSKNNVRRYSDTLELNMLNNNMGPN	PF3D7_0105800.1-p1 | transcript=PF3D7_0105800.1 | gene=PF3D7_0105800 | organism=Plasmodium_falciparum_3D7 | gene_product=cyclin-dependent kinases regulatory subunit, putative | transcript_product=cyclin-dependent kinases regulatory subunit, putative | loca
4.54705	4.0895	4.41808	4.53371	4.45835	4.16828	4.37368	4.53898	4.20869	4.57489	4.21279	4.45629	4.54089	4.42751	4.21108	4.42268	4.46146	4.20148	S	2		___1	0.999998	0.00561999	96.668	44.186	96.668	-0.49433	17520000	159	0.249113	-0.128576	0.12004	-0.068882	0.508774	0.059694	159	PF3D7_0105800	SCYIGDKNNKIIYEGSKYNEKNNYIDENMND	PF3D7_0105800.1-p1 | transcript=PF3D7_0105800.1 | gene=PF3D7_0105800 | organism=Plasmodium_falciparum_3D7 | gene_product=cyclin-dependent kinases regulatory subunit, putative | transcript_product=cyclin-dependent kinases regulatory subunit, putative | loca
3.76439	3.60592	3.68117	4.53902	4.39214	4.42491	4.46705	3.97155	4.56834	3.77177	4.07002	3.83883	4.89667	4.29415	4.53398	4.39074	4.0825	4.66664	S	2		___1	1	0.00060843	151.78	93.557	151.78	0.17449	14158000	485	0.227353	-0.0868934	0.485102	-0.175926	0.238242	-0.0890325	485	PF3D7_0105800	DAEYVFSQKFFQDIYSNIKSKGELNFIDELL	PF3D7_0105800.1-p1 | transcript=PF3D7_0105800.1 | gene=PF3D7_0105800 | organism=Plasmodium_falciparum_3D7 | gene_product=cyclin-dependent kinases regulatory subunit, putative | transcript_product=cyclin-dependent kinases regulatory subunit, putative | loca
0.258444	0.587147	-0.0849457	0.714516	0.614765	1.22228	0.772274	0.662085	1.26512	0.208117	0.526211	-0.168501	0.63736	0.784418	1.18886	0.725058	0.647028	1.18492	S	4		___1	0.867731	0.00012609	98.121	83.032	98.121	-0.13137	9388400	425	0.256706	0.106221	0.0525346	0.0248973	0.659239	-0.0813233	425	PF3D7_0105800	SHMKQNDNHLNKSVASHYEENNHPLLHTCFF	PF3D7_0105800.1-p1 | transcript=PF3D7_0105800.1 | gene=PF3D7_0105800 | organism=Plasmodium_falciparum_3D7 | gene_product=cyclin-dependent kinases regulatory subunit, putative | transcript_product=cyclin-dependent kinases regulatory subunit, putative | loca
-1.5049	-0.723591	-1.91088	-1.6109	-1.43688	-0.811762	-1.44212	-1.43627	-0.821285	-1.38023	-0.968012	-2.01343	-1.58688	-1.39517	-0.59782	-1.39605	-1.53242	-0.713303	S	3		___1	1	0.000250647	182.15	149.22	182.15	-0.33415	283500000	353	0.708512	-0.72885	0.736814	-0.742125	0.00793036	-0.0132755	353	PF3D7_0106000	KNDDSVNKNNICVNKSDDSVNKSNDCDNKND	PF3D7_0106000.1-p1 | transcript=PF3D7_0106000.1 | gene=PF3D7_0106000 | organism=Plasmodium_falciparum_3D7 | gene_product=conserved protein, unknown function | transcript_product=conserved protein, unknown function | location=Pf3D7_01_v3:255775-258543(-) |
-0.906	0.338179	-1.90947	-0.693581	0.127783	1.14116	-0.300379	0.144497	1.14098	-0.983543	0.435631	-1.71426	-0.606829	-0.0467281	1.08397	-0.300362	0.145439	0.987494	S	3		___1	1	0.000250647	182.15	149.22	182.15	-0.33415	916010000	356	0.636078	-0.578439	0.672265	-0.639799	0.0469457	-0.0613597	356	PF3D7_0106000	DSVNKNNICVNKSDDSVNKSNDCDNKNDDGV	PF3D7_0106000.1-p1 | transcript=PF3D7_0106000.1 | gene=PF3D7_0106000 | organism=Plasmodium_falciparum_3D7 | gene_product=conserved protein, unknown function | transcript_product=conserved protein, unknown function | location=Pf3D7_01_v3:255775-258543(-) |
1.79239	3.02597	1.58773	2.23362	1.91956	4.63182	2.37648	1.58065	4.31344	1.80325	2.81846	1.71277	2.14872	1.82104	4.50884	2.40013	1.89742	4.20482	S	2		___1	1	0.00051548	149.23	33.112	77.358	-0.27523	659450000	342	0.440138	-0.47224	0.475432	-0.476507	0.0033108	-0.00426674	342	PF3D7_0106000	DTYYDDESCDNKNDDSVNKNNICVNKSDDSV	PF3D7_0106000.1-p1 | transcript=PF3D7_0106000.1 | gene=PF3D7_0106000 | organism=Plasmodium_falciparum_3D7 | gene_product=conserved protein, unknown function | transcript_product=conserved protein, unknown function | location=Pf3D7_01_v3:255775-258543(-) |
2.19719	1.9684	2.08837	2.11638	2.1833	2.16431	2.11539	2.12544	2.09784	2.18514	1.91851	2.08122	2.11693	2.16032	2.08143	1.96101	2.16046	2.11178	S	3		___2	0.982913	0.0156878	40.844	28.284	40.844	-0.077394	22138000	360	0.460378	-0.33598	0.544632	-0.398452	0.060084	-0.0624717	360	PF3D7_0106000	KNNICVNKSDDSVNKSNDCDNKNDDGVNKND	PF3D7_0106000.1-p1 | transcript=PF3D7_0106000.1 | gene=PF3D7_0106000 | organism=Plasmodium_falciparum_3D7 | gene_product=conserved protein, unknown function | transcript_product=conserved protein, unknown function | location=Pf3D7_01_v3:255775-258543(-) |
-1.2685	-2.67021	-0.759827	-1.84968	-1.68165	-3.22181	-1.69261	-1.63216	-2.71816	-1.40869	-2.56123	-0.631159	-1.53918	-1.86776	-2.78427	-1.72881	-1.75455	-3.06071	S	3		___2	1	0.000250647	182.15	149.22	182.15	-0.33415	916010000	356	0.353872	-0.332653	0.393121	-0.359502	0.0227721	-0.0268488	356	PF3D7_0106000	DSVNKNNICVNKSDDSVNKSNDCDNKNDDGV	PF3D7_0106000.1-p1 | transcript=PF3D7_0106000.1 | gene=PF3D7_0106000 | organism=Plasmodium_falciparum_3D7 | gene_product=conserved protein, unknown function | transcript_product=conserved protein, unknown function | location=Pf3D7_01_v3:255775-258543(-) |
2.71746	3.43376	2.70886	2.11694	3.32071	4.26471	2.4509	3.13237	4.23777	2.42298	3.6522	2.80453	2.36614	3.21302	3.87824	2.28555	3.17456	4.00753	S	3		___2	1	0.000250647	182.15	149.22	182.15	-0.33415	283500000	353	0.342584	-0.330544	0.37824	-0.354438	0.020025	-0.023894	353	PF3D7_0106000	KNDDSVNKNNICVNKSDDSVNKSNDCDNKND	PF3D7_0106000.1-p1 | transcript=PF3D7_0106000.1 | gene=PF3D7_0106000 | organism=Plasmodium_falciparum_3D7 | gene_product=conserved protein, unknown function | transcript_product=conserved protein, unknown function | location=Pf3D7_01_v3:255775-258543(-) |
1.28906	0.373098	2.14336	1.50046	1.50412	0.102575	1.39401	1.59237	0.176998	1.54942	0.860743	2.14878	1.51551	1.55509	0.203426	1.34416	1.58345	0.146839	S	3		___2	0.999999	1.82e-05	268.13	214.92	208.38	0.051861	12685000000	492	1.31843	-1.21709	1.27992	-1.0734	0.146532	0.143699	492	PF3D7_0106300	LKEMKSNENTIISRGSKILEDKINKYCYSEY	PF3D7_0106300.1-p1 | transcript=PF3D7_0106300.1 | gene=PF3D7_0106300 | organism=Plasmodium_falciparum_3D7 | gene_product=calcium-transporting ATPase | transcript_product=calcium-transporting ATPase | location=Pf3D7_01_v3:265208-269173(-) | protein_length=1
-1.64929	0.449434	-1.6077	-1.04975	-0.98839	0.057539	-1.10136	-0.682852	0.071228	-1.29796	0.599766	-1.5814	-1.24775	-0.830286	0.0197239	-1.15637	-0.578791	0.233196	S	3		___2	1	0.000199562	208.38	165.6	208.38	0.051861	26327000000	482	1.29676	-1.19289	1.24432	-1.0419	0.156065	0.150992	482	PF3D7_0106300	SRSGAKRNIPLKEMKSNENTIISRGSKILED	PF3D7_0106300.1-p1 | transcript=PF3D7_0106300.1 | gene=PF3D7_0106300 | organism=Plasmodium_falciparum_3D7 | gene_product=calcium-transporting ATPase | transcript_product=calcium-transporting ATPase | location=Pf3D7_01_v3:265208-269173(-) | protein_length=1
-0.853758	-0.234915	-0.26696	-0.252748	-0.28404	0.670826	-0.15263	-0.392948	0.612825	-0.838791	-0.227211	-0.322035	-0.370758	-0.20822	0.565199	-0.136959	-0.184849	0.723806	S	2		___2	1	0.000306279	169.21	130.62	147.02	0.58652	1202400000	489	1.22667	-1.11237	1.12133	-0.928768	0.203022	0.183603	489	PF3D7_0106300	NIPLKEMKSNENTIISRGSKILEDKINKYCY	PF3D7_0106300.1-p1 | transcript=PF3D7_0106300.1 | gene=PF3D7_0106300 | organism=Plasmodium_falciparum_3D7 | gene_product=calcium-transporting ATPase | transcript_product=calcium-transporting ATPase | location=Pf3D7_01_v3:265208-269173(-) | protein_length=1
1.23499	1.08342	1.43287	1.13879	1.43838	0.856428	1.1431	1.33011	0.784611	1.22126	1.00571	1.3979	0.967382	1.26342	0.895666	1.12058	1.31677	0.783455	S	3		___3	0.999999	1.82e-05	268.13	214.92	208.38	0.051861	12685000000	492	0.573421	-0.546319	0.411359	-0.397378	0.143597	0.148941	492	PF3D7_0106300	LKEMKSNENTIISRGSKILEDKINKYCYSEY	PF3D7_0106300.1-p1 | transcript=PF3D7_0106300.1 | gene=PF3D7_0106300 | organism=Plasmodium_falciparum_3D7 | gene_product=calcium-transporting ATPase | transcript_product=calcium-transporting ATPase | location=Pf3D7_01_v3:265208-269173(-) | protein_length=1
1.59277	2.55649	1.18985	1.20909	1.44281	2.32387	1.34179	1.53207	2.31831	1.60238	2.52558	1.20626	0.958542	1.52708	2.37242	1.32934	1.54973	2.334	S	2		___3	1	0.000306279	169.21	130.62	147.02	0.58652	1202400000	489	0.573421	-0.546319	0.411359	-0.397378	0.143597	0.148941	489	PF3D7_0106300	NIPLKEMKSNENTIISRGSKILEDKINKYCY	PF3D7_0106300.1-p1 | transcript=PF3D7_0106300.1 | gene=PF3D7_0106300 | organism=Plasmodium_falciparum_3D7 | gene_product=calcium-transporting ATPase | transcript_product=calcium-transporting ATPase | location=Pf3D7_01_v3:265208-269173(-) | protein_length=1
-0.0983868	0.922529	-0.0473881	-0.39901	0.192053	0.453793	-0.200226	0.253115	0.342003	-0.141424	0.833788	0.0148602	-0.358397	0.217432	0.537655	-0.301691	0.191673	0.385534	S	3		___3	1	0.000199562	208.38	165.6	208.38	0.051861	26327000000	482	0.573421	-0.546319	0.411359	-0.397378	0.143597	0.148941	482	PF3D7_0106300	SRSGAKRNIPLKEMKSNENTIISRGSKILED	PF3D7_0106300.1-p1 | transcript=PF3D7_0106300.1 | gene=PF3D7_0106300 | organism=Plasmodium_falciparum_3D7 | gene_product=calcium-transporting ATPase | transcript_product=calcium-transporting ATPase | location=Pf3D7_01_v3:265208-269173(-) | protein_length=1
2.25496	1.25263	1.82473	1.53915	1.95672	0.80365	1.66764	1.84499	0.872154	2.23963	1.42722	1.86212	1.68244	2.00608	0.806154	1.52759	1.85647	0.754499	S	3		___1	0.797196	0.000177812	93.371	75.006	93.371	-0.057712	28948000	601	0.102579	0.0585079	0.320126	0.130586	0.129358	0.0720781	601	PF3D7_0106300	INKFFSSKNDNSHITSTLNENDKNLKNANHS	PF3D7_0106300.1-p1 | transcript=PF3D7_0106300.1 | gene=PF3D7_0106300 | organism=Plasmodium_falciparum_3D7 | gene_product=calcium-transporting ATPase | transcript_product=calcium-transporting ATPase | location=Pf3D7_01_v3:265208-269173(-) | protein_length=1
2.65456	2.90057	2.68162	2.40383	2.71792	3.14176	2.42865	2.75419	3.14846	2.69693	3.11779	2.60617	2.33542	2.76524	3.09824	2.3894	2.77679	3.06809	T	2		___1	0.999998	0.00948405	118.03	34.086	110.84	0.67894	414650000	852	0.275006	0.151038	0.500493	0.261949	0.19255	0.11091	852	PF3D7_0106300	NILNKNEGDDEKDNYTNNKNTQICCYNGREF	PF3D7_0106300.1-p1 | transcript=PF3D7_0106300.1 | gene=PF3D7_0106300 | organism=Plasmodium_falciparum_3D7 | gene_product=calcium-transporting ATPase | transcript_product=calcium-transporting ATPase | location=Pf3D7_01_v3:265208-269173(-) | protein_length=1
2.13839	3.38672	1.63191	0.905972	1.64084	2.75515	1.24816	1.5109	2.84784	2.18138	3.641	1.50658	1.06357	1.62384	2.74961	1.20835	1.51956	2.80642	S	3		___1	0.783031	0.0177302	70.373	18.937	70.373	0.18268	24689000	576	0.86688	0.284412	0.642976	0.224458	0.213007	-0.059954	576	PF3D7_0106300	KMPAEYEKNTTPVQSSNKKDKSPRGINKFFS	PF3D7_0106300.1-p1 | transcript=PF3D7_0106300.1 | gene=PF3D7_0106300 | organism=Plasmodium_falciparum_3D7 | gene_product=calcium-transporting ATPase | transcript_product=calcium-transporting ATPase | location=Pf3D7_01_v3:265208-269173(-) | protein_length=1
-0.178907	-0.0524578	-0.627317	0.0773888	-0.0237255	0.55554	0.0720005	-0.0853882	0.649414	-0.213388	0.117435	-0.58013	0.0998821	-0.114609	0.470154	0.0398903	0.0226898	0.744656	S	4		___1	1	0.00178602	103.91	87.772	103.91	0.83322	36725000	582	0.108509	0.342043	0.00191562	-0.00666555	0.120454	-0.348708	582	PF3D7_0106300	EKNTTPVQSSNKKDKSPRGINKFFSSKNDNS	PF3D7_0106300.1-p1 | transcript=PF3D7_0106300.1 | gene=PF3D7_0106300 | organism=Plasmodium_falciparum_3D7 | gene_product=calcium-transporting ATPase | transcript_product=calcium-transporting ATPase | location=Pf3D7_01_v3:265208-269173(-) | protein_length=1
-1.48602	-1.20183	-1.15251	-0.720634	-0.844585	-0.751158	-0.875874	-0.822189	-0.817375	-1.17086	-1.11354	-1.19014	-0.71623	-0.667517	-0.659763	-0.776035	-0.737345	-0.83919	S	2		___1	1	0.000306279	169.21	130.62	147.02	0.58652	1202400000	489	1.52823	0.397241	1.3598	0.361486	0.297533	-0.0357552	489	PF3D7_0106300	NIPLKEMKSNENTIISRGSKILEDKINKYCY	PF3D7_0106300.1-p1 | transcript=PF3D7_0106300.1 | gene=PF3D7_0106300 | organism=Plasmodium_falciparum_3D7 | gene_product=calcium-transporting ATPase | transcript_product=calcium-transporting ATPase | location=Pf3D7_01_v3:265208-269173(-) | protein_length=1
0.612204	1.50137	0.457104	0.722837	1.07014	2.05364	0.721312	0.990545	1.9284	0.556694	1.44072	0.372564	0.788662	1.02491	2.09641	0.816679	0.973476	2.01354	T	2		___1	0.997886	0.000192269	169.98	117.26	103.08	0.24934	895610000	571	1.15573	0.440086	1.08841	0.388943	0.174322	-0.0511427	571	PF3D7_0106300	FSKNNKMPAEYEKNTTPVQSSNKKDKSPRGI	PF3D7_0106300.1-p1 | transcript=PF3D7_0106300.1 | gene=PF3D7_0106300 | organism=Plasmodium_falciparum_3D7 | gene_product=calcium-transporting ATPase | transcript_product=calcium-transporting ATPase | location=Pf3D7_01_v3:265208-269173(-) | protein_length=1
-1.40783	-1.09812	-1.64822	-1.02323	-1.05337	-0.870262	-1.01367	-1.19464	-1.01506	-1.35019	-0.903791	-1.2753	-1.21081	-1.07014	-1.15802	-0.899122	-0.945946	-0.953541	S	2		___1	0.905494	0.000566949	349.47	312.29	240.87	0.26416	220950000	466	1.03136	0.563937	0.872022	0.500431	0.119637	-0.0635064	466	PF3D7_0106300	KMKNDLNNNNNNNNNSSRSGAKRNIPLKEMK	PF3D7_0106300.1-p1 | transcript=PF3D7_0106300.1 | gene=PF3D7_0106300 | organism=Plasmodium_falciparum_3D7 | gene_product=calcium-transporting ATPase | transcript_product=calcium-transporting ATPase | location=Pf3D7_01_v3:265208-269173(-) | protein_length=1
-0.390715	-1.24698	-0.324173	-0.941381	-0.675932	-1.51002	-0.727753	-0.73712	-1.47768	-0.403627	-1.16175	-0.247812	-0.929962	-0.689817	-1.47614	-0.773115	-0.674747	-1.40394	T	2		___1	0.70177	0.00143722	167.71	138.97	167.71	0.24132	21505000	383	1.26898	0.566648	1.10128	0.481868	0.154763	-0.0847801	383	PF3D7_0106300	MTTTVFHLFRESDSLTEYQLCQKGDTYYFYE	PF3D7_0106300.1-p1 | transcript=PF3D7_0106300.1 | gene=PF3D7_0106300 | organism=Plasmodium_falciparum_3D7 | gene_product=calcium-transporting ATPase | transcript_product=calcium-transporting ATPase | location=Pf3D7_01_v3:265208-269173(-) | protein_length=1
4.57641	3.78293	4.66044	4.25248	4.3474	3.37749	4.07812	4.39917	3.45969	4.61734	4.07294	4.66895	4.22748	4.37393	3.41246	4.05874	4.40215	3.51404	S	3		___1	0.622972	0.000274307	349.47	312.29	72.805	-0.14855	291010000	467	0.887512	0.588384	0.784748	0.529798	0.0888996	-0.0585858	467	PF3D7_0106300	MKNDLNNNNNNNNNSSRSGAKRNIPLKEMKS	PF3D7_0106300.1-p1 | transcript=PF3D7_0106300.1 | gene=PF3D7_0106300 | organism=Plasmodium_falciparum_3D7 | gene_product=calcium-transporting ATPase | transcript_product=calcium-transporting ATPase | location=Pf3D7_01_v3:265208-269173(-) | protein_length=1
1.61419	1.10334	1.47693	0.934824	1.07188	0.767893	1.11568	1.03856	0.760155	1.20525	0.903912	1.51077	1.02426	0.984085	0.740282	0.942415	0.978407	0.712114	T	2		___2	0.953429	0.0107786	67.118	35.068	67.118	0.041249	13281000	486	0.620429	0.618659	0.677187	0.739171	0.0851579	0.120512	486	PF3D7_0106300	AKRNIPLKEMKSNENTIISRGSKILEDKINK	PF3D7_0106300.1-p1 | transcript=PF3D7_0106300.1 | gene=PF3D7_0106300 | organism=Plasmodium_falciparum_3D7 | gene_product=calcium-transporting ATPase | transcript_product=calcium-transporting ATPase | location=Pf3D7_01_v3:265208-269173(-) | protein_length=1
-1.2834	-1.56697	-1.64804	-1.31801	-1.44098	-1.45544	-1.24796	-1.37223	-1.60958	-1.20413	-1.55696	-1.67351	-1.4145	-1.42125	-1.54014	-1.26541	-1.35711	-1.54586	S	3		___2	0.968692	2.07e-14	107.98	102.32	107.98	0.22527	96755000	434	1.80516	0.75564	1.98835	0.762569	0.0135558	0.00692876	434	PF3D7_0106300	DEGNVEALTDDGEEGSIDEADPYSDYFSSDS	PF3D7_0106300.1-p1 | transcript=PF3D7_0106300.1 | gene=PF3D7_0106300 | organism=Plasmodium_falciparum_3D7 | gene_product=calcium-transporting ATPase | transcript_product=calcium-transporting ATPase | location=Pf3D7_01_v3:265208-269173(-) | protein_length=1
-0.328247	-0.591282	-0.197763	-0.311775	-0.319733	-0.685432	-0.261143	-0.219677	-0.566015	-0.20282	-0.510923	-0.0802002	-0.244808	-0.276026	-0.356735	-0.244692	-0.275782	-0.662588	T	3		___2	0.999954	2.07e-14	107.98	102.32	107.98	0.22527	96755000	427	1.80516	0.75564	1.98835	0.762569	0.0135558	0.00692876	427	PF3D7_0106300	SFFNKLKDEGNVEALTDDGEEGSIDEADPYS	PF3D7_0106300.1-p1 | transcript=PF3D7_0106300.1 | gene=PF3D7_0106300 | organism=Plasmodium_falciparum_3D7 | gene_product=calcium-transporting ATPase | transcript_product=calcium-transporting ATPase | location=Pf3D7_01_v3:265208-269173(-) | protein_length=1
3.01844	3.18366	2.46008	2.73552	2.75675	3.83273	2.89789	2.80379	3.80549	3.11583	3.6063	2.39521	2.73574	2.77428	3.82683	2.87338	2.82514	3.7811	S	3		___1	0.999999	1.82e-05	268.13	214.92	208.38	0.051861	12685000000	492	1.80718	0.774042	1.71941	0.750282	0.0536113	-0.0237595	492	PF3D7_0106300	LKEMKSNENTIISRGSKILEDKINKYCYSEY	PF3D7_0106300.1-p1 | transcript=PF3D7_0106300.1 | gene=PF3D7_0106300 | organism=Plasmodium_falciparum_3D7 | gene_product=calcium-transporting ATPase | transcript_product=calcium-transporting ATPase | location=Pf3D7_01_v3:265208-269173(-) | protein_length=1
-0.0606022	0.319357	-0.52976	0.373339	0.059866	-0.0130043	0.219952	-0.140551	-0.0253029	-0.277996	0.142635	-0.442593	0.468183	-0.093277	-0.236454	0.12723	-0.193996	-0.0668697	S	3		___1	1	0.000199562	208.38	165.6	208.38	0.051861	26327000000	482	0.921918	0.95331	1.02451	1.00168	0.0405901	0.0483716	482	PF3D7_0106300	SRSGAKRNIPLKEMKSNENTIISRGSKILED	PF3D7_0106300.1-p1 | transcript=PF3D7_0106300.1 | gene=PF3D7_0106300 | organism=Plasmodium_falciparum_3D7 | gene_product=calcium-transporting ATPase | transcript_product=calcium-transporting ATPase | location=Pf3D7_01_v3:265208-269173(-) | protein_length=1
-0.850815	-1.42541	-0.968067	-0.902268	-1.37896	-1.62501	-1.33478	-1.09572	-1.43634	-0.579088	-0.908937	-0.68956	-1.34112	-1.37862	-1.29604	-1.48513	-1.40086	-1.45295	S	2		___1	0.999981	0.00218029	322.68	247.69	322.68	-0.58391	1302700000	118	0.0965346	0.150423	0.200829	0.290233	0.128588	0.13981	118	PF3D7_0106400	ILEKIKNIQIYDISCSQEKNLIQNYEQGDEE	PF3D7_0106400.1-p1 | transcript=PF3D7_0106400.1 | gene=PF3D7_0106400 | organism=Plasmodium_falciparum_3D7 | gene_product=pre-rRNA-processing protein TSR2, putative | transcript_product=pre-rRNA-processing protein TSR2, putative | location=Pf3D7_01_v3:27245
-3.27162	-3.0681	-3.10901	-2.87108	-3.10499	-3.01776	-2.99736	-3.05199	-3.47842	-3.13455	-3.06203	-2.86162	-3.03127	-2.90472	-2.91422	-2.84023	-2.97194	-3.12719	Y	2		___1	0.616337	0.00799832	157.66	128.94	157.66	0.12608	85606000	113	0.131652	0.174705	0.253287	0.312033	0.157441	0.137328	113	PF3D7_0106400	KKNYDILEKIKNIQIYDISCSQEKNLIQNYE	PF3D7_0106400.1-p1 | transcript=PF3D7_0106400.1 | gene=PF3D7_0106400 | organism=Plasmodium_falciparum_3D7 | gene_product=pre-rRNA-processing protein TSR2, putative | transcript_product=pre-rRNA-processing protein TSR2, putative | location=Pf3D7_01_v3:27245
-3.91828	-4.37609	-3.96438	-4.19158	-4.00009	-4.38841	-4.72532	-3.96366	-4.36718	-3.87122	-4.56228	-3.96366	-4.34367	-4.12544	-4.529	-4.23053	-4.01307	-4.34553	S	3		___1	0.724576	0.000526754	73.466	46.793	73.466	0.054739	62956000	116	0.417182	0.19166	0.227009	0.14355	0.0844963	-0.0481094	116	PF3D7_0106400	YDILEKIKNIQIYDISCSQEKNLIQNYEQGD	PF3D7_0106400.1-p1 | transcript=PF3D7_0106400.1 | gene=PF3D7_0106400 | organism=Plasmodium_falciparum_3D7 | gene_product=pre-rRNA-processing protein TSR2, putative | transcript_product=pre-rRNA-processing protein TSR2, putative | location=Pf3D7_01_v3:27245
1.23568	1.03583	1.0974	2.09239	1.6223	1.41837	2.50228	1.82203	1.6009	1.28677	1.33838	1.17733	2.15624	1.67926	1.48258	2.56993	1.81831	1.70125	S	2		___1	1	1.4e-05	186.46	103.07	186.46	-0.084488	82507000	1159	0.958154	-0.450398	1.12324	-0.409305	0.0583656	0.0410932	1159	PF3D7_0106500	QKKKYIYEQTSKLDDSEYEEKCEKDGNKLKK	PF3D7_0106500.1-p1 | transcript=PF3D7_0106500.1 | gene=PF3D7_0106500 | organism=Plasmodium_falciparum_3D7 | gene_product=conserved Plasmodium protein, unknown function | transcript_product=conserved Plasmodium protein, unknown function | location=Pf3D7_01_
1.63278	1.312	1.56373	2.08893	1.92146	1.80682	2.04722	1.94543	1.75613	1.97267	1.64257	1.54652	2.00682	2.02191	1.8438	2.1333	1.91968	1.91397	S	2		___1	0.999903	9.01e-07	282.4	184.14	237.48	-0.61046	536790000	1208	0.311925	-0.307349	0.354488	-0.315421	0.00553163	-0.00807222	1208	PF3D7_0106500	KNNIKEQNKGMDDSNSNDDNKNNNNNDDYDD	PF3D7_0106500.1-p1 | transcript=PF3D7_0106500.1 | gene=PF3D7_0106500 | organism=Plasmodium_falciparum_3D7 | gene_product=conserved Plasmodium protein, unknown function | transcript_product=conserved Plasmodium protein, unknown function | location=Pf3D7_01_
-1.21754	-0.964502	-1.51469	-1.25637	-1.11041	-0.939651	-1.15057	-1.15933	-0.831915	-1.1805	-1.05874	-1.70936	-1.16395	-1.1454	-0.895783	-1.24558	-1.13798	-0.814081	S	5		___1	0.999862	2.06e-22	246.7	227.71	118.31	-0.33238	124910000	548	0.604048	-0.219029	0.407602	-0.133313	0.249651	0.0857156	548	PF3D7_0106500	CMDTIISMGDNHDNISDDENRGTHKKKKNEL	PF3D7_0106500.1-p1 | transcript=PF3D7_0106500.1 | gene=PF3D7_0106500 | organism=Plasmodium_falciparum_3D7 | gene_product=conserved Plasmodium protein, unknown function | transcript_product=conserved Plasmodium protein, unknown function | location=Pf3D7_01_
-2.95205	-3.07718	-3.21237	-2.76983	-2.8746	-2.15486	-2.7648	-2.92203	-2.22655	-2.83621	-3.13694	-3.46292	-2.82219	-2.98093	-2.27804	-2.66271	-2.97025	-2.09128	S	4		___1	0.797979	0.000594696	118.2	90.558	118.2	-0.36521	34951000	73	0.332896	-0.179026	0.53658	-0.247211	0.09235	-0.0681855	73	PF3D7_0106500	FKIYDIKHLDHVDDTSHEDIKTIIENSIHNE	PF3D7_0106500.1-p1 | transcript=PF3D7_0106500.1 | gene=PF3D7_0106500 | organism=Plasmodium_falciparum_3D7 | gene_product=conserved Plasmodium protein, unknown function | transcript_product=conserved Plasmodium protein, unknown function | location=Pf3D7_01_
1.21186	0.994249	1.06944	1.28859	1.24059	1.38611	1.19495	1.12505	1.23758	1.25466	1.01811	1.00016	1.19704	1.2313	1.347	1.30798	1.09756	1.42317	S	2		___1	0.801606	0.000514214	84.352	55.265	84.352	0.18192	64939000	1206	0.175776	-0.162616	0.219309	-0.171646	0.00715645	-0.00903002	1206	PF3D7_0106500	VDKNNIKEQNKGMDDSNSNDDNKNNNNNDDY	PF3D7_0106500.1-p1 | transcript=PF3D7_0106500.1 | gene=PF3D7_0106500 | organism=Plasmodium_falciparum_3D7 | gene_product=conserved Plasmodium protein, unknown function | transcript_product=conserved Plasmodium protein, unknown function | location=Pf3D7_01_
2.72426	3.50567	1.70111	2.5933	3.2982	4.25121	2.79902	3.14061	4.20022	2.53412	3.6522	1.65825	2.71043	3.21492	4.35103	2.75634	3.15265	4.05866	Y	4		___3	0.74994	0.0238236	78.794	37.508	78.794	1.4025	282390000	1150	2.57462	0.559438	2.6967	0.544087	0.0521756	-0.0153513	1150	PF3D7_0106500	KKYSMFRKNQKKKYIYEQTSKLDDSEYEEKC	PF3D7_0106500.1-p1 | transcript=PF3D7_0106500.1 | gene=PF3D7_0106500 | organism=Plasmodium_falciparum_3D7 | gene_product=conserved Plasmodium protein, unknown function | transcript_product=conserved Plasmodium protein, unknown function | location=Pf3D7_01_
2.05272	1.2044	1.8814	3.25094	2.19802	2.12445	3.28175	2.00998	2.19604	2.31871	1.4761	2.05423	3.30519	2.04824	2.15705	3.24992	1.99865	2.16857	Y	4		___3	0.74994	0.0238236	78.794	37.508	78.794	1.4025	282390000	1148	2.57462	0.559438	2.6967	0.544087	0.0521756	-0.0153513	1148	PF3D7_0106500	VQKKYSMFRKNQKKKYIYEQTSKLDDSEYEE	PF3D7_0106500.1-p1 | transcript=PF3D7_0106500.1 | gene=PF3D7_0106500 | organism=Plasmodium_falciparum_3D7 | gene_product=conserved Plasmodium protein, unknown function | transcript_product=conserved Plasmodium protein, unknown function | location=Pf3D7_01_
-2.20245	-1.72201	-2.4366	-1.52244	-1.94179	-1.70054	-1.74449	-2.34592	-1.59376	-2.17912	-2.3279	-2.37752	-1.76572	-2.07949	-1.61851	-1.73257	-2.23008	-1.64829	S	2		___1	1	0.000185122	125.48	102.74	125.48	-0.35164	10541000	38	1.04799	-0.51186	1.19076	-0.520021	0.0189839	-0.00816123	38	PF3D7_0106700	NKNGNNKKYHKAFAFSGGIKSAHRRKQHLFE	PF3D7_0106700.1-p1 | transcript=PF3D7_0106700.1 | gene=PF3D7_0106700 | organism=Plasmodium_falciparum_3D7 | gene_product=asparagine and aspartate rich protein 2 | transcript_product=asparagine and aspartate rich protein 2 | location=Pf3D7_01_v3:281155-2854
-1.67849	-1.94635	-1.26563	-1.6153	-1.41717	-1.99403	-1.66376	-1.36172	-2.10874	-1.66714	-1.95536	-1.2115	-1.59095	-1.50064	-1.97379	-1.50377	-1.29004	-1.85881	S	2		___1	0.999997	0.0129546	79.659	79.659	79.659	-0.74874	29619000	522	0.828499	-0.452427	0.640263	-0.356226	0.301348	0.0962006	522	PF3D7_0106700	KYITDSIKMIRELQKSNGVFSKQQKDNLILF	PF3D7_0106700.1-p1 | transcript=PF3D7_0106700.1 | gene=PF3D7_0106700 | organism=Plasmodium_falciparum_3D7 | gene_product=asparagine and aspartate rich protein 2 | transcript_product=asparagine and aspartate rich protein 2 | location=Pf3D7_01_v3:281155-2854
-3.27878	-3.55219	-3.42151	-3.38808	-3.29036	-3.853	-3.42368	-3.47061	-3.59242	-3.60486	-3.76949	-3.35058	-3.34545	-3.42111	-3.79686	-3.41186	-3.47062	-3.65589	T	3		___1	1	0.000474908	101.93	73.53	54.776	-0.25024	29392000	772	0.6425	-0.345853	0.697642	-0.375889	0.121155	-0.0300357	772	PF3D7_0106700	DDYNNYNNKELKHKNTLDPNKSTVNRMEAHD	PF3D7_0106700.1-p1 | transcript=PF3D7_0106700.1 | gene=PF3D7_0106700 | organism=Plasmodium_falciparum_3D7 | gene_product=asparagine and aspartate rich protein 2 | transcript_product=asparagine and aspartate rich protein 2 | location=Pf3D7_01_v3:281155-2854
-1.21787	-0.193636	-1.05436	-0.97909	-1.04299	-0.129896	-1.17366	-0.907516	0.034317	-1.0766	-0.140417	-1.04315	-1.30352	-1.09612	-0.00322342	-0.992863	-0.801926	-0.0844288	S	2		___1	0.999778	3.47e-05	180.61	145.86	64.55	-0.32939	474850000	555	0.426094	-0.132815	0.550098	-0.148309	0.0578007	-0.015494	555	PF3D7_0106700	TNDNNGASNIRRKAPSNVYISEKQKKKKQQD	PF3D7_0106700.1-p1 | transcript=PF3D7_0106700.1 | gene=PF3D7_0106700 | organism=Plasmodium_falciparum_3D7 | gene_product=asparagine and aspartate rich protein 2 | transcript_product=asparagine and aspartate rich protein 2 | location=Pf3D7_01_v3:281155-2854
0.440865	-0.0685596	0.142738	0.33317	0.33646	-0.0103283	0.319283	0.406578	0.0449371	0.596642	-0.0326195	0.206308	0.181992	0.4816	-0.0557232	0.355503	0.503058	-0.0275497	S	2		___1	0.999965	0.000441389	159.5	125.61	159.5	0.36134	279560000	19	0.284346	-0.274664	0.349247	-0.310239	0.045687	-0.0355743	19	PF3D7_0106800	YLSNLNNNEKYETNQSYNSTKVFNSKLVLLG	PF3D7_0106800.1-p1 | transcript=PF3D7_0106800.1 | gene=PF3D7_0106800 | organism=Plasmodium_falciparum_3D7 | gene_product=ras-related protein Rab-5C | transcript_product=ras-related protein Rab-5C | location=Pf3D7_01_v3:286951-288918(+) | protein_length=214
-1.98967	-1.83794	-2.55648	-2.51108	-1.96426	-1.70653	-2.3764	-2.09634	-1.73565	-1.98439	-1.9972	-2.51811	-2.40796	-1.91208	-1.77137	-2.45646	-2.05832	-1.77231	S	2		___1	0.95789	0.000536336	124.51	105.73	124.51	0.64949	69043000	22	0.0644367	-0.0551484	0.0261304	-0.0219618	0.047851	0.0331866	22	PF3D7_0106800	NLNNNEKYETNQSYNSTKVFNSKLVLLGDTS	PF3D7_0106800.1-p1 | transcript=PF3D7_0106800.1 | gene=PF3D7_0106800 | organism=Plasmodium_falciparum_3D7 | gene_product=ras-related protein Rab-5C | transcript_product=ras-related protein Rab-5C | location=Pf3D7_01_v3:286951-288918(+) | protein_length=214
-0.867655	-1.28061	0.158895	-1.07065	-0.927527	-1.44614	-0.948235	-0.803987	-1.34188	-0.789104	-1.12724	0.0268288	-1.00717	-0.805615	-1.33633	-1.05427	-0.770151	-1.09771	S	2		___1	0.990703	0.000365281	253.48	209.18	98.943	0.21877	634420000	1038	1.33549	-1.20758	1.10602	-1.02649	0.216175	0.181094	1038	PF3D7_0107500	QQFINGHDKNIYLLSSHDNALFYKYIYEEPK	PF3D7_0107500.1-p1 | transcript=PF3D7_0107500.1 | gene=PF3D7_0107500 | organism=Plasmodium_falciparum_3D7 | gene_product=Niemann-Pick type C1-related protein | transcript_product=Niemann-Pick type C1-related protein | location=Pf3D7_01_v3:304362-309257(-)
0.796272	0.502871	1.15969	1.53975	1.15694	0.967262	1.4226	1.22209	0.89558	1.13967	0.829847	1.21137	1.42476	1.2765	1.00206	1.49559	1.22694	0.941034	S	2		___1	1	0.00334935	127.4	52.019	87.308	-0.43178	509200000	708	0.746531	-0.598501	0.60179	-0.461851	0.198565	0.136649	708	PF3D7_0107500	HDDGDNDNDEKKKDLSLEVKNNEDDYENISI	PF3D7_0107500.1-p1 | transcript=PF3D7_0107500.1 | gene=PF3D7_0107500 | organism=Plasmodium_falciparum_3D7 | gene_product=Niemann-Pick type C1-related protein | transcript_product=Niemann-Pick type C1-related protein | location=Pf3D7_01_v3:304362-309257(-)
3.59097	4.72122	3.18338	2.38324	3.05198	4.37915	2.80294	3.20086	4.45903	3.73452	5.02673	3.23649	2.533	3.0731	4.29148	2.76095	3.22959	4.46091	T	4		___1	0.955056	0.000178909	103.27	88.5	103.27	-0.025489	8624100	982	1.02273	-0.558024	0.829076	-0.468164	0.423679	0.0898595	982	PF3D7_0107500	KNVKDIKKSDMIHDDTYDIINSNNKNILLSS	PF3D7_0107500.1-p1 | transcript=PF3D7_0107500.1 | gene=PF3D7_0107500 | organism=Plasmodium_falciparum_3D7 | gene_product=Niemann-Pick type C1-related protein | transcript_product=Niemann-Pick type C1-related protein | location=Pf3D7_01_v3:304362-309257(-)
1.61561	1.35366	1.30448	1.29948	1.33061	1.48544	1.34636	1.37988	1.61952	1.52892	1.39288	1.32421	1.37199	1.33628	1.42963	1.30079	1.32372	1.53468	T	3		___1	1	0.000346032	200.69	159.45	200.69	0.15478	246860000	1022	1.31568	-0.557545	1.03056	-0.478223	0.157328	0.0793225	1022	PF3D7_0107500	TNKFNNNSTELATKDTQQFINGHDKNIYLLS	PF3D7_0107500.1-p1 | transcript=PF3D7_0107500.1 | gene=PF3D7_0107500 | organism=Plasmodium_falciparum_3D7 | gene_product=Niemann-Pick type C1-related protein | transcript_product=Niemann-Pick type C1-related protein | location=Pf3D7_01_v3:304362-309257(-)
4.33303	4.32786	4.00398	4.24327	4.22676	4.32737	4.18053	4.2838	4.37101	4.26485	4.19523	4.03912	4.28463	4.1856	4.36573	4.15444	4.24135	4.44862	S	4		___1	1	3.84e-05	280.69	211.54	280.69	-0.3179	96658000	988	0.319768	-0.18202	0.126971	-0.09121	0.14579	0.0908095	988	PF3D7_0107500	KKSDMIHDDTYDIINSNNKNILLSSNEINNN	PF3D7_0107500.1-p1 | transcript=PF3D7_0107500.1 | gene=PF3D7_0107500 | organism=Plasmodium_falciparum_3D7 | gene_product=Niemann-Pick type C1-related protein | transcript_product=Niemann-Pick type C1-related protein | location=Pf3D7_01_v3:304362-309257(-)
-0.745996	-0.851902	-0.647713	-0.377007	-0.551399	-0.637657	-0.294039	-0.528481	-0.647404	-0.474327	-0.554707	-0.719715	-0.546253	-0.497871	-0.502176	-0.369062	-0.550667	-0.542669	S	2		___1	0.999728	4.34e-28	431.72	405.18	431.72	0.061609	189640000	997	0.243623	-0.0721343	0.179552	-0.0705878	0.00387009	0.00154654	997	PF3D7_0107500	TYDIINSNNKNILLSSNEINNNSNNTNKFNN	PF3D7_0107500.1-p1 | transcript=PF3D7_0107500.1 | gene=PF3D7_0107500 | organism=Plasmodium_falciparum_3D7 | gene_product=Niemann-Pick type C1-related protein | transcript_product=Niemann-Pick type C1-related protein | location=Pf3D7_01_v3:304362-309257(-)
5.9922	6.08422	5.08297	6.36282	5.9189	6.42584	6.32	5.94083	6.41071	5.98226	6.15109	5.0565	6.37791	5.91264	6.32702	6.23223	5.95929	6.40639	S	3		___1	0.837197	6.28e-20	250.03	229.4	51.956	0.10599	65185000	755	0.0654284	-0.0692689	0.0228636	0.0251996	0.114592	0.0944684	755	PF3D7_0107500	KKKNAALVYASNNGMSSNLNNVNEDGFPNPS	PF3D7_0107500.1-p1 | transcript=PF3D7_0107500.1 | gene=PF3D7_0107500 | organism=Plasmodium_falciparum_3D7 | gene_product=Niemann-Pick type C1-related protein | transcript_product=Niemann-Pick type C1-related protein | location=Pf3D7_01_v3:304362-309257(-)
1.06347	0.125805	0.755907	0.474247	0.710434	-0.819508	0.403359	0.758034	-0.699247	0.905683	0.0880527	0.6017	0.515451	0.652454	-0.520287	0.366215	0.588272	-0.71843	T	2		___1	0.951493	0.000673737	158.01	124.75	158.01	-0.14635	83510000	1015	0.304342	-0.0623353	0.211502	-0.0472854	0.0652254	0.0150499	1015	PF3D7_0107500	INNNSNNTNKFNNNSTELATKDTQQFINGHD	PF3D7_0107500.1-p1 | transcript=PF3D7_0107500.1 | gene=PF3D7_0107500 | organism=Plasmodium_falciparum_3D7 | gene_product=Niemann-Pick type C1-related protein | transcript_product=Niemann-Pick type C1-related protein | location=Pf3D7_01_v3:304362-309257(-)
-4.29964	-4.27445	-4.54917	-3.88995	-4.21208	-3.65923	-3.78538	-4.19623	-4.03973	-4.35145	-4.29914	-4.58586	-3.92141	-4.16897	-3.94778	-4.05045	-4.50417	-3.58212	S	2		___1	0.999815	8.28e-05	343.27	282.67	343.27	0.27034	1744400000	1014	0.0523955	-0.0562061	0.147297	-0.133707	0.0985313	-0.0775007	1014	PF3D7_0107500	EINNNSNNTNKFNNNSTELATKDTQQFINGH	PF3D7_0107500.1-p1 | transcript=PF3D7_0107500.1 | gene=PF3D7_0107500 | organism=Plasmodium_falciparum_3D7 | gene_product=Niemann-Pick type C1-related protein | transcript_product=Niemann-Pick type C1-related protein | location=Pf3D7_01_v3:304362-309257(-)
0.8727	0.680563	0.837797	0.419304	0.742229	0.0451145	0.305595	0.627008	0.12603	0.816418	0.518564	0.865984	0.323914	0.630955	0.412582	0.390194	0.706131	0.191423	S	3		___1	0.837197	9.56e-23	301.74	268.37	51.956	0.10599	81180000	756	0.0183332	0.018747	0.0379802	0.0382264	0.025839	0.0194794	756	PF3D7_0107500	KKNAALVYASNNGMSSNLNNVNEDGFPNPSK	PF3D7_0107500.1-p1 | transcript=PF3D7_0107500.1 | gene=PF3D7_0107500 | organism=Plasmodium_falciparum_3D7 | gene_product=Niemann-Pick type C1-related protein | transcript_product=Niemann-Pick type C1-related protein | location=Pf3D7_01_v3:304362-309257(-)
2.50781	2.03416	2.57193	2.88176	2.64163	2.69894	2.76281	2.56222	2.73047	2.78672	2.45076	2.63792	2.79019	2.71647	2.76856	2.75542	2.63212	2.80145	S	2		___2	0.999926	9.09e-05	213.99	186.34	117.23	-0.26236	118520000	996	0.625715	0.130485	0.758496	0.153672	0.125895	0.0231876	996	PF3D7_0107500	DTYDIINSNNKNILLSSNEINNNSNNTNKFN	PF3D7_0107500.1-p1 | transcript=PF3D7_0107500.1 | gene=PF3D7_0107500 | organism=Plasmodium_falciparum_3D7 | gene_product=Niemann-Pick type C1-related protein | transcript_product=Niemann-Pick type C1-related protein | location=Pf3D7_01_v3:304362-309257(-)
4.70387	4.54172	4.64698	4.85654	4.76916	4.83942	4.71234	4.6471	4.8908	4.63193	4.67081	4.67872	4.8651	4.76241	4.74299	4.64245	4.66121	4.85279	S	2		___2	0.999728	4.34e-28	431.72	405.18	431.72	0.061609	189640000	997	0.625715	0.130485	0.758496	0.153672	0.125895	0.0231876	997	PF3D7_0107500	TYDIINSNNKNILLSSNEINNNSNNTNKFNN	PF3D7_0107500.1-p1 | transcript=PF3D7_0107500.1 | gene=PF3D7_0107500 | organism=Plasmodium_falciparum_3D7 | gene_product=Niemann-Pick type C1-related protein | transcript_product=Niemann-Pick type C1-related protein | location=Pf3D7_01_v3:304362-309257(-)
-3.46091	-3.34008	-2.56124	-3.10649	-3.02631	-2.80781	-3.16307	-2.82179	-2.8065	-3.22425	-3.24591	-2.94431	-3.20304	-2.75229	-2.61726	-3.24235	-2.85957	-2.67567	S	3		___2	0.691496	0.00228374	51.9	36.622	51.9	-0.25091	9797300	919	0.706887	0.198281	0.696373	0.174002	0.0928999	-0.024279	919	PF3D7_0107500	KPNENILLDRGDVIKSSGYDSSYNDLQSSSL	PF3D7_0107500.1-p1 | transcript=PF3D7_0107500.1 | gene=PF3D7_0107500 | organism=Plasmodium_falciparum_3D7 | gene_product=Niemann-Pick type C1-related protein | transcript_product=Niemann-Pick type C1-related protein | location=Pf3D7_01_v3:304362-309257(-)
-0.264187	-0.254734	-0.26936	0.420471	-0.136654	0.359993	0.381321	-0.185698	0.332804	-0.129475	-0.230497	-0.40782	0.417471	-0.0991859	0.319149	0.444559	-0.189894	0.387947	S	3		___2	0.837197	6.28e-20	250.03	229.4	51.956	0.10599	65185000	755	0.581913	0.238551	0.284195	0.124132	0.317988	-0.114419	755	PF3D7_0107500	KKKNAALVYASNNGMSSNLNNVNEDGFPNPS	PF3D7_0107500.1-p1 | transcript=PF3D7_0107500.1 | gene=PF3D7_0107500 | organism=Plasmodium_falciparum_3D7 | gene_product=Niemann-Pick type C1-related protein | transcript_product=Niemann-Pick type C1-related protein | location=Pf3D7_01_v3:304362-309257(-)
4.11964	3.96842	3.90921	4.49488	4.12099	4.83929	4.48932	4.17453	4.69687	4.19346	4.2826	3.91175	4.59392	4.16214	4.72604	4.43641	4.27884	4.73241	S	3		___2	0.837197	9.56e-23	301.74	268.37	51.956	0.10599	81180000	756	0.581913	0.238551	0.284195	0.124132	0.317988	-0.114419	756	PF3D7_0107500	KKNAALVYASNNGMSSNLNNVNEDGFPNPSK	PF3D7_0107500.1-p1 | transcript=PF3D7_0107500.1 | gene=PF3D7_0107500 | organism=Plasmodium_falciparum_3D7 | gene_product=Niemann-Pick type C1-related protein | transcript_product=Niemann-Pick type C1-related protein | location=Pf3D7_01_v3:304362-309257(-)
-1.357	-1.65826	-0.320848	-1.40205	-1.20371	-2.54075	-1.75506	-1.10587	-2.78444	-1.34364	-1.77278	-0.341919	-1.38307	-1.19074	-2.53875	-1.58168	-1.0715	-2.55932	S	3		___1	1	0.000156934	158.3	93.068	79.82	-0.030633	5128100000	774	0.220946	0.253409	0.345283	0.348003	0.0887754	0.0945937	774	PF3D7_0107500	NNVNEDGFPNPSKIVSMEDVKKRNIKKDDAY	PF3D7_0107500.1-p1 | transcript=PF3D7_0107500.1 | gene=PF3D7_0107500 | organism=Plasmodium_falciparum_3D7 | gene_product=Niemann-Pick type C1-related protein | transcript_product=Niemann-Pick type C1-related protein | location=Pf3D7_01_v3:304362-309257(-)
-0.753399	-0.847298	-1.05261	-0.602324	-0.773857	-0.332422	-0.652153	-0.795841	-0.474266	-0.748722	-0.607214	-1.09468	-0.653837	-0.780409	-0.412525	-0.506981	-0.809984	-0.4198	S	3		___1	0.818175	3.16e-09	170.77	141	136.8	0.03015	506220000	924	1.11169	0.664156	1.24618	0.748825	0.0870566	0.0846685	924	PF3D7_0107500	ILLDRGDVIKSSGYDSSYNDLQSSSLPNPSS	PF3D7_0107500.1-p1 | transcript=PF3D7_0107500.1 | gene=PF3D7_0107500 | organism=Plasmodium_falciparum_3D7 | gene_product=Niemann-Pick type C1-related protein | transcript_product=Niemann-Pick type C1-related protein | location=Pf3D7_01_v3:304362-309257(-)
-2.50614	-2.54579	-1.49617	-2.47844	-2.59792	-2.29794	-2.47341	-2.39028	-2.38781	-2.4201	-2.21846	-1.28692	-2.47423	-2.65619	-2.19178	-2.53946	-2.26241	-2.41353	S	3		___2	1	1.32e-05	219.04	170.34	219.04	0.85999	13619000000	877	1.79484	0.693162	1.73688	0.728363	0.0499148	0.0352004	877	PF3D7_0107500	YDNDKKDGAIINNRPSSDEEYKEEKDKNKIN	PF3D7_0107500.1-p1 | transcript=PF3D7_0107500.1 | gene=PF3D7_0107500 | organism=Plasmodium_falciparum_3D7 | gene_product=Niemann-Pick type C1-related protein | transcript_product=Niemann-Pick type C1-related protein | location=Pf3D7_01_v3:304362-309257(-)
-2.03389	-2.52236	-2.96718	-2.88075	-2.92516	-2.64563	-2.59629	-2.97525	-2.28953	-2.72441	-3.17845	-3.22832	-2.92341	-2.83118	-2.16434	-2.52576	-2.78464	-2.4973	S	3		___2	1	3.92e-07	255.68	192.51	219.04	0.85999	15027000000	878	1.81551	0.702541	1.73204	0.732422	0.0419294	0.0298808	878	PF3D7_0107500	DNDKKDGAIINNRPSSDEEYKEEKDKNKINI	PF3D7_0107500.1-p1 | transcript=PF3D7_0107500.1 | gene=PF3D7_0107500 | organism=Plasmodium_falciparum_3D7 | gene_product=Niemann-Pick type C1-related protein | transcript_product=Niemann-Pick type C1-related protein | location=Pf3D7_01_v3:304362-309257(-)
-1.45945	-1.98164	-1.45561	-1.29239	-1.42561	-2.11013	-1.29048	-1.61919	-2.39153	-1.40435	-2.25001	-1.38118	-1.33263	-1.25393	-2.29316	-1.25341	-1.65606	-2.10899	Y	3		___2	0.995354	0.00212291	111.6	89.985	89.402	0.73482	3332700000	882	1.87155	0.72556	1.81026	0.73955	0.0196633	0.0139901	882	PF3D7_0107500	KDGAIINNRPSSDEEYKEEKDKNKINILNDV	PF3D7_0107500.1-p1 | transcript=PF3D7_0107500.1 | gene=PF3D7_0107500 | organism=Plasmodium_falciparum_3D7 | gene_product=Niemann-Pick type C1-related protein | transcript_product=Niemann-Pick type C1-related protein | location=Pf3D7_01_v3:304362-309257(-)
-3.19228	-3.6887	-3.39146	-2.61961	-3.46783	-2.90812	-2.67495	-2.92523	-2.90441	-2.77857	-3.19205	-3.21909	-2.70667	-3.21599	-2.92841	-2.84636	-3.18801	-2.9573	S	3		___1	0.547604	2.97e-17	322.87	266.62	322.87	-0.33726	319400000	925	0.880311	0.745288	1.03575	0.845317	0.0761405	0.100029	925	PF3D7_0107500	LLDRGDVIKSSGYDSSYNDLQSSSLPNPSSN	PF3D7_0107500.1-p1 | transcript=PF3D7_0107500.1 | gene=PF3D7_0107500 | organism=Plasmodium_falciparum_3D7 | gene_product=Niemann-Pick type C1-related protein | transcript_product=Niemann-Pick type C1-related protein | location=Pf3D7_01_v3:304362-309257(-)
3.2637	4.00564	3.24436	4.44266	4.2172	3.28311	3.43462	3.94363	3.49274	3.46993	4.73961	3.39188	4.55383	4.11006	3.17924	3.46394	3.99149	3.49976	S	3		___1	1	3.92e-07	255.68	192.51	219.04	0.85999	15027000000	878	1.84567	1.05513	1.71009	0.999154	0.0631191	-0.0559708	878	PF3D7_0107500	DNDKKDGAIINNRPSSDEEYKEEKDKNKINI	PF3D7_0107500.1-p1 | transcript=PF3D7_0107500.1 | gene=PF3D7_0107500 | organism=Plasmodium_falciparum_3D7 | gene_product=Niemann-Pick type C1-related protein | transcript_product=Niemann-Pick type C1-related protein | location=Pf3D7_01_v3:304362-309257(-)
1.42897	0.730419	1.51574	1.34448	1.30905	0.654284	1.55628	1.12855	0.68679	1.48299	0.661573	1.56578	1.32237	1.31123	0.758822	1.48853	1.119	0.780155	S	2		___1	0.999926	9.09e-05	213.99	186.34	117.23	-0.26236	118520000	996	1.55894	1.06315	1.66996	1.1684	0.0890951	0.105252	996	PF3D7_0107500	DTYDIINSNNKNILLSSNEINNNSNNTNKFN	PF3D7_0107500.1-p1 | transcript=PF3D7_0107500.1 | gene=PF3D7_0107500 | organism=Plasmodium_falciparum_3D7 | gene_product=Niemann-Pick type C1-related protein | transcript_product=Niemann-Pick type C1-related protein | location=Pf3D7_01_v3:304362-309257(-)
1.85595	1.44728	1.83047	2.24083	1.58523	1.58378	2.10518	1.60642	1.67711	2.03805	1.66795	1.92603	2.15529	1.63513	1.59787	2.18403	1.61412	1.73673	S	3		___1	1	1.32e-05	219.04	170.34	219.04	0.85999	13619000000	877	1.83018	1.15576	1.7085	1.10025	0.0577132	-0.0555182	877	PF3D7_0107500	YDNDKKDGAIINNRPSSDEEYKEEKDKNKIN	PF3D7_0107500.1-p1 | transcript=PF3D7_0107500.1 | gene=PF3D7_0107500 | organism=Plasmodium_falciparum_3D7 | gene_product=Niemann-Pick type C1-related protein | transcript_product=Niemann-Pick type C1-related protein | location=Pf3D7_01_v3:304362-309257(-)
-5.62217	-5.09622	-5.26792	-5.88318	-5.56504	-6.14948	-5.79792	-5.64267	-5.7145	-5.86096	-5.93076	-5.97647	-5.45012	-5.5072	-6.28074	-5.71555	-5.83034	-6.30817	Y	2		___1	0.996987	0.00145887	159.4	116.85	159.4	-0.3671	49159000	465	0.709034	-0.395299	0.630404	-0.369889	0.0304841	0.02541	465	PF3D7_0107800	KSVSKAISEDEFCNMYNVQVKEIKNYKYEYY	PF3D7_0107800.1-p1 | transcript=PF3D7_0107800.1 | gene=PF3D7_0107800 | organism=Plasmodium_falciparum_3D7 | gene_product=double-strand break repair protein MRE11 | transcript_product=double-strand break repair protein MRE11 | location=Pf3D7_01_v3:322371-32
1.88267	2.14762	1.87586	1.78638	1.98368	2.70664	1.92367	1.83915	2.53364	2.00594	2.12629	1.82935	1.69997	1.98862	2.70647	1.96203	1.87406	2.6094	S	2		___1	1	0.000128195	314.57	285.61	314.57	-0.042917	249610000	457	0.651549	-0.307666	0.615999	-0.2879	0.0304576	0.0197659	457	PF3D7_0107800	PNDLNNDDKSVSKAISEDEFCNMYNVQVKEI	PF3D7_0107800.1-p1 | transcript=PF3D7_0107800.1 | gene=PF3D7_0107800 | organism=Plasmodium_falciparum_3D7 | gene_product=double-strand break repair protein MRE11 | transcript_product=double-strand break repair protein MRE11 | location=Pf3D7_01_v3:322371-32
0.0940399	0.833241	0.487434	0.122961	0.808744	0.612433	0.352245	0.727072	0.651382	0.0198917	0.811987	0.511486	0.13315	0.830076	0.672222	0.18354	0.779253	0.607462	S	2		___1	1	0.000632966	161.84	123.48	161.84	-0.16942	78420000	501	0.481521	-0.271715	0.533243	-0.292507	0.0327089	-0.0207911	501	PF3D7_0107800	LNNRNNIFDDTNDCMSNKSFIQDKNENLYKD	PF3D7_0107800.1-p1 | transcript=PF3D7_0107800.1 | gene=PF3D7_0107800 | organism=Plasmodium_falciparum_3D7 | gene_product=double-strand break repair protein MRE11 | transcript_product=double-strand break repair protein MRE11 | location=Pf3D7_01_v3:322371-32
1.16967	0.977276	1.75364	1.46843	1.28356	2.07027	1.51608	1.41426	2.11853	1.4339	1.21877	1.76603	1.47415	1.31861	2.1089	1.44941	1.46687	2.07087	S	3		___1	1	0.000266293	99.441	90.035	99.441	-0.11471	226570000	536	0.404942	-0.199169	0.86249	-0.371868	0.316817	-0.172699	536	PF3D7_0107800	TNGVKLLQRNDEMNNSDHPGEYLNYRNGSNK	PF3D7_0107800.1-p1 | transcript=PF3D7_0107800.1 | gene=PF3D7_0107800 | organism=Plasmodium_falciparum_3D7 | gene_product=double-strand break repair protein MRE11 | transcript_product=double-strand break repair protein MRE11 | location=Pf3D7_01_v3:322371-32
0.608999	0.275778	1.18704	0.864584	1.02613	-0.0178032	0.760941	1.19079	0.00379181	0.796597	0.582233	1	0.862673	0.931109	-0.127441	0.743479	1.14879	0.0104466	S	3		___1	0.999385	0.00407762	76.827	46.572	76.827	-0.44444	8984700	242	0.144807	-0.0634178	0.167867	-0.0663373	0.0105005	-0.00291952	242	PF3D7_0107800	KVYMHRNENNEKIHYSNNKDYIEKGNEKSVS	PF3D7_0107800.1-p1 | transcript=PF3D7_0107800.1 | gene=PF3D7_0107800 | organism=Plasmodium_falciparum_3D7 | gene_product=double-strand break repair protein MRE11 | transcript_product=double-strand break repair protein MRE11 | location=Pf3D7_01_v3:322371-32
-2.8903	-2.92913	-3.18734	-3.19333	-3.07346	-3.12587	-3.23605	-2.91376	-3.03964	-3.07645	-2.78255	-2.95435	-2.73683	-3.12979	-3.0968	-3.13022	-2.92527	-3.29773	S	3		___1	0.992072	5.83e-05	182.02	129.23	182.02	0.48903	91189000	1722	1.43838	-0.813561	1.5887	-0.871796	0.100209	-0.0582345	1722	PF3D7_0108300	SGFNSMNLTASELMKSLSNGIHLNQKMNTLT	PF3D7_0108300.1-p1 | transcript=PF3D7_0108300.1 | gene=PF3D7_0108300 | organism=Plasmodium_falciparum_3D7 | gene_product=conserved Plasmodium protein, unknown function | transcript_product=conserved Plasmodium protein, unknown function | location=Pf3D7_01_
1.0533	2.05526	0.956156	0.290577	0.698732	1.05451	0.374727	0.803377	1.06922	0.979624	2.09504	0.829384	0.359713	0.712565	1.1275	0.407496	0.704735	1.10245	T	3		___1	0.920463	0.000965549	68.576	46.043	68.576	0.34696	23378000	865	1.14468	-0.640451	1.00779	-0.57367	0.173783	0.0667814	865	PF3D7_0108300	QQFIKEKYSKYLYTNTKEEIINDKKKQSKST	PF3D7_0108300.1-p1 | transcript=PF3D7_0108300.1 | gene=PF3D7_0108300 | organism=Plasmodium_falciparum_3D7 | gene_product=conserved Plasmodium protein, unknown function | transcript_product=conserved Plasmodium protein, unknown function | location=Pf3D7_01_
-0.562887	-0.926113	-0.388769	-0.709963	-0.643925	-1.1999	-0.800085	-0.577009	-1.17971	-0.658321	-0.95323	-0.288444	-0.745472	-0.599356	-1.02399	-1.07089	-0.737104	-1.18158	S	2		___1	0.999987	1.69e-05	276.31	232.77	276.31	0.192	633540000	518	1.44693	-0.540806	1.12475	-0.41706	0.363184	0.123746	518	PF3D7_0108300	STCNKFMNNTHNLNKSFSNIASDMYNKDTNM	PF3D7_0108300.1-p1 | transcript=PF3D7_0108300.1 | gene=PF3D7_0108300 | organism=Plasmodium_falciparum_3D7 | gene_product=conserved Plasmodium protein, unknown function | transcript_product=conserved Plasmodium protein, unknown function | location=Pf3D7_01_
3.33049	4.05202	3.50463	2.23749	2.79997	3.25838	2.57327	2.89878	3.43127	3.29856	4.14095	3.49326	2.30304	2.87061	3.1474	2.59942	2.89661	3.45302	S	3		___1	1	4.36e-07	370.36	333.91	284.59	-0.68719	1246100000	2198	0.693731	-0.528982	0.5307	-0.467064	0.0677958	0.0619176	2198	PF3D7_0108300	RKIDTENNAINILNFSNDLEKKSNNTMVDIC	PF3D7_0108300.1-p1 | transcript=PF3D7_0108300.1 | gene=PF3D7_0108300 | organism=Plasmodium_falciparum_3D7 | gene_product=conserved Plasmodium protein, unknown function | transcript_product=conserved Plasmodium protein, unknown function | location=Pf3D7_01_
1.41815	1.12098	1.84225	1.13753	1.23054	1.01852	1.35755	1.28689	1.23055	1.47804	1.30925	1.90676	1.22597	1.18575	1.22377	1.35094	1.33947	1.28348	S	3		___1	0.914831	0.000309572	98.592	73.376	98.592	0.072715	78928000	1724	1.30674	-0.491306	1.25627	-0.457479	0.114493	0.0338271	1724	PF3D7_0108300	FNSMNLTASELMKSLSNGIHLNQKMNTLTSS	PF3D7_0108300.1-p1 | transcript=PF3D7_0108300.1 | gene=PF3D7_0108300 | organism=Plasmodium_falciparum_3D7 | gene_product=conserved Plasmodium protein, unknown function | transcript_product=conserved Plasmodium protein, unknown function | location=Pf3D7_01_
-1.77288	-1.45305	-2.22743	-1.46273	-1.51156	-1.22077	-1.36591	-1.62931	-1.13001	-1.85809	-1.38905	-2.17189	-1.4731	-1.67087	-1.2942	-1.32027	-1.34678	-1.24126	S	2		___2	0.999987	1.69e-05	276.31	232.77	276.31	0.192	633540000	518	0.916011	-0.487643	0.592727	-0.336012	0.377262	0.151631	518	PF3D7_0108300	STCNKFMNNTHNLNKSFSNIASDMYNKDTNM	PF3D7_0108300.1-p1 | transcript=PF3D7_0108300.1 | gene=PF3D7_0108300 | organism=Plasmodium_falciparum_3D7 | gene_product=conserved Plasmodium protein, unknown function | transcript_product=conserved Plasmodium protein, unknown function | location=Pf3D7_01_
2.20586	2.68369	1.76219	1.60349	2.04749	1.61748	1.7459	2.10949	1.66496	2.18965	2.7567	1.76691	1.63164	2.05998	1.65301	1.69063	2.11649	1.78405	Y	2		___2	0.901213	0.00132507	123.35	104.57	123.35	0.4726	45355000	527	0.916011	-0.487643	0.592727	-0.336012	0.377262	0.151631	527	PF3D7_0108300	THNLNKSFSNIASDMYNKDTNMSSLNTSENT	PF3D7_0108300.1-p1 | transcript=PF3D7_0108300.1 | gene=PF3D7_0108300 | organism=Plasmodium_falciparum_3D7 | gene_product=conserved Plasmodium protein, unknown function | transcript_product=conserved Plasmodium protein, unknown function | location=Pf3D7_01_
-1.14527	-1.30414	-0.38014	-1.0305	-0.93108	-0.704836	-1.08218	-0.702707	-0.74296	-1.17163	-1.46389	-0.434017	-1.15833	-0.924427	-0.628538	-0.943539	-0.815937	-0.877312	S	2		___1	1	0.00424597	110.38	44.111	110.38	0.14423	200180000	2019	0.375945	-0.385118	0.448009	-0.422258	0.0360922	-0.0371393	2019	PF3D7_0108300	ILLLNNSNLNSVKGVSLNEKQLLNYINNNNN	PF3D7_0108300.1-p1 | transcript=PF3D7_0108300.1 | gene=PF3D7_0108300 | organism=Plasmodium_falciparum_3D7 | gene_product=conserved Plasmodium protein, unknown function | transcript_product=conserved Plasmodium protein, unknown function | location=Pf3D7_01_
-1.82812	-2.58723	-2.60093	-1.35287	-2.27418	-2.06158	-1.52915	-2.24518	-2.12973	-1.59181	-2.27649	-2.39595	-1.40028	-2.03881	-2.24376	-1.42971	-2.19775	-1.99514	S	3		___1	0.999711	6.04e-06	234.24	201.01	109.84	-0.26099	7500400000	1951	0.331732	-0.301459	0.335184	-0.300969	0.000557375	0.000490189	1951	PF3D7_0108300	NNNLFFQGNNYKKDESNTGNKMSKDMNVINN	PF3D7_0108300.1-p1 | transcript=PF3D7_0108300.1 | gene=PF3D7_0108300 | organism=Plasmodium_falciparum_3D7 | gene_product=conserved Plasmodium protein, unknown function | transcript_product=conserved Plasmodium protein, unknown function | location=Pf3D7_01_
0.473875	0.86104	-0.155712	0.673366	0.665951	1.15666	0.767668	0.725559	1.05827	0.615875	0.73172	-0.12731	0.557522	0.827389	1.23901	0.794966	0.711697	1.11669	T	3		___1	1	0.00175463	109.88	71.574	78.098	-0.54009	792980000	1493	0.392641	-0.301021	0.612828	-0.448697	0.522334	-0.147676	1493	PF3D7_0108300	DNNTTCAMNKNERRLTNNMKSGHNIIADNKD	PF3D7_0108300.1-p1 | transcript=PF3D7_0108300.1 | gene=PF3D7_0108300 | organism=Plasmodium_falciparum_3D7 | gene_product=conserved Plasmodium protein, unknown function | transcript_product=conserved Plasmodium protein, unknown function | location=Pf3D7_01_
3.70537	3.29238	3.9537	4.33382	4.11406	4.32774	4.30723	4.10913	4.20387	4.02632	4.02565	4.08448	4.33403	4.17172	4.28135	4.37983	4.08948	4.30129	S	3		___1	0.999179	2.68e-07	328.83	254.04	155.03	0.31226	942660000	1217	0.443613	-0.21412	0.295234	-0.159373	0.0813931	0.0547463	1217	PF3D7_0108300	NNDNINNVARGHTVDSELTTEDPVIQKKGVC	PF3D7_0108300.1-p1 | transcript=PF3D7_0108300.1 | gene=PF3D7_0108300 | organism=Plasmodium_falciparum_3D7 | gene_product=conserved Plasmodium protein, unknown function | transcript_product=conserved Plasmodium protein, unknown function | location=Pf3D7_01_
-4.17728	-3.12073	-4.15931	-3.52392	-3.38538	-1.69441	-3.22245	-3.70091	-1.86042	-4.23917	-3.79872	-4.15881	-3.27666	-3.464	-2.05307	-3.39667	-3.58508	-1.96467	S	3		___1	0.999999	0.000165561	184.8	144.24	112.42	-0.095424	493220000	1661	0.238142	-0.193407	0.32896	-0.228751	0.0512696	-0.0353441	1661	PF3D7_0108300	LKNDNIKTTTTERNNSINHSMNKNDVSMMYD	PF3D7_0108300.1-p1 | transcript=PF3D7_0108300.1 | gene=PF3D7_0108300 | organism=Plasmodium_falciparum_3D7 | gene_product=conserved Plasmodium protein, unknown function | transcript_product=conserved Plasmodium protein, unknown function | location=Pf3D7_01_
-2.07356	-2.57489	-2.39483	-2.44521	-2.21089	-2.57545	-2.53789	-2.45878	-2.7141	-1.97165	-2.65446	-2.56325	-2.40842	-2.3141	-2.72103	-2.55197	-2.40282	-2.53235	S	2		___1	0.984535	0.0026814	79.474	61.162	79.474	0.82028	16159000	1665	0.20744	-0.187443	0.504868	-0.369095	0.25423	-0.181652	1665	PF3D7_0108300	NIKTTTTERNNSINHSMNKNDVSMMYDDFKN	PF3D7_0108300.1-p1 | transcript=PF3D7_0108300.1 | gene=PF3D7_0108300 | organism=Plasmodium_falciparum_3D7 | gene_product=conserved Plasmodium protein, unknown function | transcript_product=conserved Plasmodium protein, unknown function | location=Pf3D7_01_
-1.32005	-1.28367	-2.35163	-1.95624	-1.82627	-1.44293	-1.87889	-1.79983	-1.2483	-1.41538	-1.60375	-2.09422	-1.90189	-2.01029	-1.48308	-1.7291	-1.81116	-1.27257	S	2		___1	1	0.000443978	216.01	130.72	68.83	0.37354	823180000	256	0.270537	-0.171866	0.183661	-0.123051	0.0838022	0.0488154	256	PF3D7_0108300	NIVNGKMKEEKNDFVSLEGVLDKNEKSNFNN	PF3D7_0108300.1-p1 | transcript=PF3D7_0108300.1 | gene=PF3D7_0108300 | organism=Plasmodium_falciparum_3D7 | gene_product=conserved Plasmodium protein, unknown function | transcript_product=conserved Plasmodium protein, unknown function | location=Pf3D7_01_
-2.48061	-2.53379	-2.85879	-2.16849	-2.57276	-1.96045	-2.01544	-2.52029	-2.10374	-2.32605	-2.14245	-2.78171	-2.13304	-2.40492	-1.9499	-2.3493	-2.55332	-1.98511	S	2		___1	1	1.02e-18	416.25	359.82	299.31	-0.12237	9661600000	945	0.181644	-0.129794	0.209671	-0.138937	0.0112034	-0.00914288	945	PF3D7_0108300	DGMGTMRISDDMLNNSNDIKKKKNNNNKKFS	PF3D7_0108300.1-p1 | transcript=PF3D7_0108300.1 | gene=PF3D7_0108300 | organism=Plasmodium_falciparum_3D7 | gene_product=conserved Plasmodium protein, unknown function | transcript_product=conserved Plasmodium protein, unknown function | location=Pf3D7_01_
1.96941	3.3662	1.62173	1.91854	2.26235	3.34371	2.18587	2.21875	3.35264	1.83876	3.29373	1.58993	1.99672	2.23168	3.25217	2.03314	2.30082	3.22297	S	2		___1	0.709702	0.00138008	103.88	53.405	103.88	0.10796	746920000	1236	0.179704	-0.0669731	0.284968	-0.0976365	0.187243	-0.0306635	1236	PF3D7_0108300	TEDPVIQKKGVCKDKSGTPSDNKVSIYELLI	PF3D7_0108300.1-p1 | transcript=PF3D7_0108300.1 | gene=PF3D7_0108300 | organism=Plasmodium_falciparum_3D7 | gene_product=conserved Plasmodium protein, unknown function | transcript_product=conserved Plasmodium protein, unknown function | location=Pf3D7_01_
-0.672175	-1.04971	-1.47462	-2.18526	-1.78668	-1.89433	-1.94521	-2.07558	-2.26689	-1.61994	-2.00299	-1.69569	-2.08778	-1.74751	-2.01567	-2.07155	-1.95787	-2.02556	S	2		___1	0.528959	0.0121064	65.347	27.054	65.347	-0.014029	1038100000	1240	0.141412	-0.049888	0.0484737	0.0174907	0.457883	0.0673787	1240	PF3D7_0108300	VIQKKGVCKDKSGTPSDNKVSIYELLINAFN	PF3D7_0108300.1-p1 | transcript=PF3D7_0108300.1 | gene=PF3D7_0108300 | organism=Plasmodium_falciparum_3D7 | gene_product=conserved Plasmodium protein, unknown function | transcript_product=conserved Plasmodium protein, unknown function | location=Pf3D7_01_
-2.549	-2.19575	-3.40911	-2.10111	-2.64012	-2.00808	-2.169	-2.49763	-1.89993	-2.51582	-2.39245	-3.49273	-2.34531	-2.56564	-1.9842	-2.2068	-2.52183	-1.88664	T	3		___1	0.766295	0.000356741	85.203	68.518	51.566	-0.053815	197200000	1481	0.0371905	-0.0471722	0.0211421	0.0252196	0.0613374	0.0723918	1481	PF3D7_0108300	KKGGSIMNFGDVDNNTTCAMNKNERRLTNNM	PF3D7_0108300.1-p1 | transcript=PF3D7_0108300.1 | gene=PF3D7_0108300 | organism=Plasmodium_falciparum_3D7 | gene_product=conserved Plasmodium protein, unknown function | transcript_product=conserved Plasmodium protein, unknown function | location=Pf3D7_01_
-4.19208	-3.75874	-4.46709	-3.37094	-3.53539	-3.43538	-3.54277	-3.70728	-3.38928	-4.01884	-3.59797	-4.28106	-3.37217	-3.68156	-3.38228	-3.88772	-3.60081	-3.38428	S	2		___1	1	0.000249205	144.57	84.054	144.57	0.036434	150840000	1684	0.0111277	0.0034879	0.0967798	-0.0274105	0.468051	-0.0308984	1684	PF3D7_0108300	NDVSMMYDDFKNYWDSPLGKNNSINNLMMMN	PF3D7_0108300.1-p1 | transcript=PF3D7_0108300.1 | gene=PF3D7_0108300 | organism=Plasmodium_falciparum_3D7 | gene_product=conserved Plasmodium protein, unknown function | transcript_product=conserved Plasmodium protein, unknown function | location=Pf3D7_01_
-1.53227	-1.68165	-1.65549	-1.46035	-1.36106	-1.15908	-1.42079	-1.3847	-0.962194	-1.43944	-1.43018	-1.4663	-1.45718	-1.2506	-0.903503	-1.42812	-1.30541	-0.82284	T	3		___2	0.980262	0.000338806	176.1	120.52	176.1	0.36421	113600000	1220	0.0504804	0.0252463	0.0338162	0.0171041	0.0130152	-0.00814215	1220	PF3D7_0108300	NINNVARGHTVDSELTTEDPVIQKKGVCKDK	PF3D7_0108300.1-p1 | transcript=PF3D7_0108300.1 | gene=PF3D7_0108300 | organism=Plasmodium_falciparum_3D7 | gene_product=conserved Plasmodium protein, unknown function | transcript_product=conserved Plasmodium protein, unknown function | location=Pf3D7_01_
-0.174116	-0.40978	-0.592289	0.00943375	-0.303736	-0.0848789	-0.143667	-0.444	-0.120621	-0.0724506	-0.205086	-0.685509	0.0157051	-0.301563	-0.0142593	-0.107285	-0.373222	0.0120888	S	3		___2	0.999179	2.68e-07	328.83	254.04	155.03	0.31226	942660000	1217	0.0504804	0.0252463	0.0338162	0.0171041	0.0130152	-0.00814215	1217	PF3D7_0108300	NNDNINNVARGHTVDSELTTEDPVIQKKGVC	PF3D7_0108300.1-p1 | transcript=PF3D7_0108300.1 | gene=PF3D7_0108300 | organism=Plasmodium_falciparum_3D7 | gene_product=conserved Plasmodium protein, unknown function | transcript_product=conserved Plasmodium protein, unknown function | location=Pf3D7_01_
0.581589	-0.627197	1.15109	0.422413	0.753263	-1.15677	0.393063	0.688824	-0.977062	0.697762	-0.154524	1.13769	0.502974	0.818439	-1.16939	0.429123	0.687143	-0.93338	S	3		___1	1	4.59e-10	306	252.74	306	0.41968	578660000	1470	0.0352797	0.0393066	0.0638751	0.063488	0.0222408	0.0241814	1470	PF3D7_0108300	MVLLGNENMLFKKGGSIMNFGDVDNNTTCAM	PF3D7_0108300.1-p1 | transcript=PF3D7_0108300.1 | gene=PF3D7_0108300 | organism=Plasmodium_falciparum_3D7 | gene_product=conserved Plasmodium protein, unknown function | transcript_product=conserved Plasmodium protein, unknown function | location=Pf3D7_01_
-1.82245	-2.00586	-2.51272	-1.40807	-1.20368	-1.02685	-1.44285	-1.73416	-1.0088	-2.17228	-2.27005	-2.45135	-1.57447	-1.5583	-1.17557	-1.46163	-1.63259	-0.643944	T	2		___1	0.998886	0.0011297	135.87	69.117	135.87	0.42502	2210000000	1238	0.14687	0.049813	0.180586	0.0601549	0.0771478	0.010342	1238	PF3D7_0108300	DPVIQKKGVCKDKSGTPSDNKVSIYELLINA	PF3D7_0108300.1-p1 | transcript=PF3D7_0108300.1 | gene=PF3D7_0108300 | organism=Plasmodium_falciparum_3D7 | gene_product=conserved Plasmodium protein, unknown function | transcript_product=conserved Plasmodium protein, unknown function | location=Pf3D7_01_
1.19077	0.164967	1.72204	0.682362	0.834	-0.255384	0.794577	1.03747	-0.0217762	1.18339	0.270008	1.80021	0.72274	0.85675	-0.213678	0.63666	0.928701	-0.234646	S	3		___1	0.97958	0.000437858	84.14	67.607	81.317	0.086049	267700000	284	0.0800377	0.0625178	0.133596	0.0970332	0.0570386	0.0345154	284	PF3D7_0108300	FNNDKNADENMIKLDSSKLGNKNKFKNENDE	PF3D7_0108300.1-p1 | transcript=PF3D7_0108300.1 | gene=PF3D7_0108300 | organism=Plasmodium_falciparum_3D7 | gene_product=conserved Plasmodium protein, unknown function | transcript_product=conserved Plasmodium protein, unknown function | location=Pf3D7_01_
-2.06022	-1.91845	-2.30728	-1.90301	-1.87693	-1.85676	-1.55201	-1.68327	-1.59695	-2.03983	-1.89023	-2.34735	-1.79673	-2.00796	-1.66027	-1.78549	-2.04482	-1.55663	S	3		___1	0.710532	0.000279784	163.64	134.06	163.64	0.0025809	57532000	2133	0.0822249	0.0869818	0.0549097	0.0594924	0.0346421	-0.0274893	2133	PF3D7_0108300	KFKGNPFNDFNGIVTSNNIKKILNNENNNNN	PF3D7_0108300.1-p1 | transcript=PF3D7_0108300.1 | gene=PF3D7_0108300 | organism=Plasmodium_falciparum_3D7 | gene_product=conserved Plasmodium protein, unknown function | transcript_product=conserved Plasmodium protein, unknown function | location=Pf3D7_01_
3.17827	2.50886	3.18861	3.29146	3.07591	2.4093	3.04339	3.21143	2.38704	3.36243	2.81732	3.20887	3.17974	3.13551	2.346	3.12769	3.18078	2.40436	S	3		___1	0.999319	0.00653396	92.95	77.185	92.95	0.082457	13795000	2182	0.101364	0.0953986	0.039154	-0.0240308	0.120178	-0.119429	2182	PF3D7_0108300	YVEALNSQFNFLSRDSRKIDTENNAINILNF	PF3D7_0108300.1-p1 | transcript=PF3D7_0108300.1 | gene=PF3D7_0108300 | organism=Plasmodium_falciparum_3D7 | gene_product=conserved Plasmodium protein, unknown function | transcript_product=conserved Plasmodium protein, unknown function | location=Pf3D7_01_
-0.841923	-1.11886	-1.44815	-1.22966	-1.27889	-1.68298	-1.37705	-1.0878	-1.52885	-1.08724	-1.70218	-1.68736	-1.23387	-1.14426	-1.42681	-1.06815	-1.36338	-1.37638	S	2		___1	0.999983	0.000159038	249.41	210.78	249.41	0.12112	348710000	520	0.191634	0.139113	0.34283	0.202184	0.0801881	0.0630706	520	PF3D7_0108300	CNKFMNNTHNLNKSFSNIASDMYNKDTNMSS	PF3D7_0108300.1-p1 | transcript=PF3D7_0108300.1 | gene=PF3D7_0108300 | organism=Plasmodium_falciparum_3D7 | gene_product=conserved Plasmodium protein, unknown function | transcript_product=conserved Plasmodium protein, unknown function | location=Pf3D7_01_
-1.65715	-1.24815	-1.87417	-0.918558	-1.38174	-0.579788	-0.834215	-1.35233	-0.643198	-1.44372	-1.25319	-1.89436	-0.956266	-1.40289	-0.582462	-0.860325	-1.42319	-0.508539	T	3		___1	0.5	0.000383873	82.707	67.784	82.707	-0.11701	29045000	2132	0.245381	0.24036	0.172172	0.172971	0.0930893	-0.0673889	2132	PF3D7_0108300	DKFKGNPFNDFNGIVTSNNIKKILNNENNNN	PF3D7_0108300.1-p1 | transcript=PF3D7_0108300.1 | gene=PF3D7_0108300 | organism=Plasmodium_falciparum_3D7 | gene_product=conserved Plasmodium protein, unknown function | transcript_product=conserved Plasmodium protein, unknown function | location=Pf3D7_01_
-2.22489	-2.81684	-2.21658	-2.57875	-2.44953	-3.46409	-2.34958	-2.35216	-3.5773	-2.28252	-3.11026	-2.12075	-2.47638	-2.41474	-3.41817	-2.71995	-2.52424	-3.21938	S	3		___1	0.995987	0.00068904	169.52	131.79	119.96	0.6363	256720000	503	0.878695	0.321836	0.510192	0.202899	0.198706	-0.118937	503	PF3D7_0108300	KKKSNLVKDKKNSSTSTCNKFMNNTHNLNKS	PF3D7_0108300.1-p1 | transcript=PF3D7_0108300.1 | gene=PF3D7_0108300 | organism=Plasmodium_falciparum_3D7 | gene_product=conserved Plasmodium protein, unknown function | transcript_product=conserved Plasmodium protein, unknown function | location=Pf3D7_01_
-0.393282	0.0451965	-0.263634	-0.554947	-0.226089	-0.487741	-0.425405	-0.380404	-0.498028	-0.328936	0.0695763	-0.231447	-0.62483	-0.241859	-0.516163	-0.487686	-0.335386	-0.415106	S	2		___1	0.947616	0.000275923	201.65	174.62	201.65	-0.34082	3196300000	1008	0.807263	0.376884	0.839795	0.394565	0.0195468	0.0176814	1008	PF3D7_0108300	NNSYDIYDIISVKSFSNDNVNNMCNVDKMMN	PF3D7_0108300.1-p1 | transcript=PF3D7_0108300.1 | gene=PF3D7_0108300 | organism=Plasmodium_falciparum_3D7 | gene_product=conserved Plasmodium protein, unknown function | transcript_product=conserved Plasmodium protein, unknown function | location=Pf3D7_01_
-0.597961	-0.575476	-0.860294	0.272177	0.16082	0.984552	0.243414	0.230148	0.930401	-0.204458	0.273493	-0.854431	0.275541	0.138144	1.12508	0.455393	0.159336	1.03212	S	3		___1	0.999956	2.89e-77	485.02	428.73	284.07	0.3111	3657800000	1006	0.82617	0.382907	0.937961	0.395881	0.0151067	0.0129744	1006	PF3D7_0108300	NNNNSYDIYDIISVKSFSNDNVNNMCNVDKM	PF3D7_0108300.1-p1 | transcript=PF3D7_0108300.1 | gene=PF3D7_0108300 | organism=Plasmodium_falciparum_3D7 | gene_product=conserved Plasmodium protein, unknown function | transcript_product=conserved Plasmodium protein, unknown function | location=Pf3D7_01_
-3.46607	-2.38584	-3.66101	-3.98211	-3.70263	-3.56687	-3.82836	-3.78116	-3.75295	-3.35484	-2.53634	-3.5938	-4.40534	-3.56763	-3.72774	-3.93011	-3.58278	-3.24206	S	2		___1	0.918261	0.000385075	134.98	114.48	134.98	0.13243	112200000	524	0.684344	0.43052	0.711367	0.424072	0.00724238	-0.00644811	524	PF3D7_0108300	MNNTHNLNKSFSNIASDMYNKDTNMSSLNTS	PF3D7_0108300.1-p1 | transcript=PF3D7_0108300.1 | gene=PF3D7_0108300 | organism=Plasmodium_falciparum_3D7 | gene_product=conserved Plasmodium protein, unknown function | transcript_product=conserved Plasmodium protein, unknown function | location=Pf3D7_01_
-1.66264	-1.43572	-1.8862	-1.61876	-1.76239	-1.50165	-1.67341	-1.7762	-1.41599	-1.60994	-1.29467	-1.63239	-1.64377	-1.72263	-1.34969	-1.72029	-1.70593	-1.28997	S	3		___1	0.992093	1.68e-05	277.17	199.15	277.17	0.28816	801390000	1096	1.25491	0.439034	1.5033	0.48958	0.0775919	0.0505457	1096	PF3D7_0108300	LEKRTDINDIFNNSLSETNKSANNTTTNNNN	PF3D7_0108300.1-p1 | transcript=PF3D7_0108300.1 | gene=PF3D7_0108300 | organism=Plasmodium_falciparum_3D7 | gene_product=conserved Plasmodium protein, unknown function | transcript_product=conserved Plasmodium protein, unknown function | location=Pf3D7_01_
-2.70129	-2.4054	-2.87178	-2.27731	-2.6072	-2.00144	-2.39967	-2.55086	-1.99882	-2.51484	-2.37738	-2.78645	-2.30088	-2.6024	-1.95901	-2.37969	-2.74252	-1.83443	Y	2		___1	0.901213	0.00132507	123.35	104.57	123.35	0.4726	45355000	527	0.794039	0.441738	0.947714	0.441216	0.000647014	-0.000521342	527	PF3D7_0108300	THNLNKSFSNIASDMYNKDTNMSSLNTSENT	PF3D7_0108300.1-p1 | transcript=PF3D7_0108300.1 | gene=PF3D7_0108300 | organism=Plasmodium_falciparum_3D7 | gene_product=conserved Plasmodium protein, unknown function | transcript_product=conserved Plasmodium protein, unknown function | location=Pf3D7_01_
1.93287	2.25635	1.999	2.13379	1.92694	1.91474	2.00287	1.89071	1.87637	1.99825	2.21974	1.95345	1.97411	1.98947	1.80152	2.00362	1.94646	2.00688	T	3		___1	1	0.00013742	167.59	132.29	167.59	0.18129	108250000	1085	1.0474	0.44327	0.771733	0.310802	0.199726	-0.132468	1085	PF3D7_0108300	LQMLNITDLDILEKRTDINDIFNNSLSETNK	PF3D7_0108300.1-p1 | transcript=PF3D7_0108300.1 | gene=PF3D7_0108300 | organism=Plasmodium_falciparum_3D7 | gene_product=conserved Plasmodium protein, unknown function | transcript_product=conserved Plasmodium protein, unknown function | location=Pf3D7_01_
-2.64059	-2.44942	-3.16522	-2.02294	-2.58229	-1.57702	-2.2229	-2.55125	-1.57703	-2.65951	-2.50861	-3.22862	-2.33782	-2.61459	-1.57686	-2.39298	-2.52596	-1.49011	S	3		___1	1	1.4e-05	302.83	270.27	302.83	0.60931	4846900000	1051	0.391056	0.504651	0.482028	0.547064	0.0273322	0.0424124	1051	PF3D7_0108300	EDELLKEHHLYLKKGSEVVPNNQYYNLGEYN	PF3D7_0108300.1-p1 | transcript=PF3D7_0108300.1 | gene=PF3D7_0108300 | organism=Plasmodium_falciparum_3D7 | gene_product=conserved Plasmodium protein, unknown function | transcript_product=conserved Plasmodium protein, unknown function | location=Pf3D7_01_
1.93602	1.50691	1.56542	2.48599	1.94522	2.36275	2.37156	1.79508	2.61573	1.87375	1.8702	1.45789	2.46105	1.99446	2.32857	2.36216	1.7929	2.18305	S	4		___1	0.999545	6.95e-09	174.53	161.86	174.53	0.099361	250660000	1419	1.62288	0.57244	1.30749	0.484193	0.148974	-0.088247	1419	PF3D7_0108300	NDNLAFLNNQQDDNVSHANHTRSTIHKMSVF	PF3D7_0108300.1-p1 | transcript=PF3D7_0108300.1 | gene=PF3D7_0108300 | organism=Plasmodium_falciparum_3D7 | gene_product=conserved Plasmodium protein, unknown function | transcript_product=conserved Plasmodium protein, unknown function | location=Pf3D7_01_
-2.38662	-2.68525	-1.87324	-2.97806	-2.87946	-3.36664	-2.85003	-2.56421	-3.36434	-2.87097	-3.31715	-1.74033	-2.95852	-2.7223	-3.501	-2.87009	-2.57506	-3.28906	T	4		___1	0.5	0.00174876	139.36	122.22	139.36	-0.15688	135750000	1424	1.48283	0.590813	0.965758	0.438008	0.235535	-0.152805	1424	PF3D7_0108300	FLNNQQDDNVSHANHTRSTIHKMSVFHNNNM	PF3D7_0108300.1-p1 | transcript=PF3D7_0108300.1 | gene=PF3D7_0108300 | organism=Plasmodium_falciparum_3D7 | gene_product=conserved Plasmodium protein, unknown function | transcript_product=conserved Plasmodium protein, unknown function | location=Pf3D7_01_
1.59064	1.70466	1.43217	2.11153	1.69748	2.3357	2.04683	1.69588	2.42991	1.6462	1.82395	1.46273	2.18193	1.69214	2.3347	2.08113	1.7537	2.38421	S	3		___1	0.997818	0.000749709	81.619	69.927	81.619	-0.38507	35379000	1958	0.85453	0.633619	0.643125	0.375562	0.268589	-0.258057	1958	PF3D7_0108300	GNNYKKDESNTGNKMSKDMNVINNAHANVEI	PF3D7_0108300.1-p1 | transcript=PF3D7_0108300.1 | gene=PF3D7_0108300 | organism=Plasmodium_falciparum_3D7 | gene_product=conserved Plasmodium protein, unknown function | transcript_product=conserved Plasmodium protein, unknown function | location=Pf3D7_01_
0.774834	1.36097	-0.143307	0.289301	0.319328	0.82721	0.348183	0.24935	1.05967	0.0207939	0.848593	-0.19581	0.426004	0.347332	1.05393	0.235651	0.322863	0.803917	S	4		___1	1	0.00038805	145.29	87.483	145.29	0.18465	19556000	422	1.06587	0.640165	1.1337	0.542542	0.0967039	-0.0976226	422	PF3D7_0108300	KGFENNKRIKGNKKGSEKPFVVNKEMVVENK	PF3D7_0108300.1-p1 | transcript=PF3D7_0108300.1 | gene=PF3D7_0108300 | organism=Plasmodium_falciparum_3D7 | gene_product=conserved Plasmodium protein, unknown function | transcript_product=conserved Plasmodium protein, unknown function | location=Pf3D7_01_
-1.8136	-1.85262	-1.86688	-1.77457	-1.48637	-1.80019	-1.66738	-1.65083	-1.5035	-1.74754	-1.64792	-1.97102	-1.83763	-1.71403	-1.30409	-1.42596	-1.92595	-1.60756	S	3		___1	0.987457	0.00225617	117.86	48.139	117.86	0.49568	95896000	1644	1.04341	1.1173	1.28739	0.850289	0.165455	-0.26701	1644	PF3D7_0108300	GEHNIDNIVNKNVRTSLLKNDNIKTTTTERN	PF3D7_0108300.1-p1 | transcript=PF3D7_0108300.1 | gene=PF3D7_0108300 | organism=Plasmodium_falciparum_3D7 | gene_product=conserved Plasmodium protein, unknown function | transcript_product=conserved Plasmodium protein, unknown function | location=Pf3D7_01_
0.390013	-0.370176	0.254074	0.569841	0.340845	0.11191	0.469067	0.264572	0.204069	0.676355	0.223326	0.347025	0.615488	0.393969	0.136482	0.462614	0.253544	0.269354	S	3		___1	0.999586	0.000112265	202.25	137.61	119.96	0.6363	439030000	500	1.26122	1.36189	1.04931	1.08563	0.166686	-0.276258	500	PF3D7_0108300	SNNKKKSNLVKDKKNSSTSTCNKFMNNTHNL	PF3D7_0108300.1-p1 | transcript=PF3D7_0108300.1 | gene=PF3D7_0108300 | organism=Plasmodium_falciparum_3D7 | gene_product=conserved Plasmodium protein, unknown function | transcript_product=conserved Plasmodium protein, unknown function | location=Pf3D7_01_
3.40483	3.04953	3.02603	3.56402	3.24285	3.66396	3.4976	3.23892	3.54082	3.5051	3.14763	2.92193	3.48636	3.32582	3.62142	3.44807	3.20045	3.50851	T	3		___2	0.882022	0.000543361	102.87	79.994	102.87	0.18904	83147000	504	1.34043	1.51787	1.18741	1.18462	0.167923	-0.333251	504	PF3D7_0108300	KKSNLVKDKKNSSTSTCNKFMNNTHNLNKSF	PF3D7_0108300.1-p1 | transcript=PF3D7_0108300.1 | gene=PF3D7_0108300 | organism=Plasmodium_falciparum_3D7 | gene_product=conserved Plasmodium protein, unknown function | transcript_product=conserved Plasmodium protein, unknown function | location=Pf3D7_01_
4.12563	3.6171	4.27185	3.99345	4.23942	3.86728	3.96697	4.16236	3.87436	4.05021	3.6131	4.21646	4.0206	4.18553	3.86497	3.92494	4.10244	3.79536	S	3		___2	0.999586	0.000112265	202.25	137.61	119.96	0.6363	439030000	500	1.38372	1.56793	1.3257	1.29977	0.132185	-0.268162	500	PF3D7_0108300	SNNKKKSNLVKDKKNSSTSTCNKFMNNTHNL	PF3D7_0108300.1-p1 | transcript=PF3D7_0108300.1 | gene=PF3D7_0108300 | organism=Plasmodium_falciparum_3D7 | gene_product=conserved Plasmodium protein, unknown function | transcript_product=conserved Plasmodium protein, unknown function | location=Pf3D7_01_
1.50047	3.0156	1.07287	1.42964	2.02154	2.95042	1.69976	1.91402	2.71301	1.52132	2.86971	1.06405	1.5302	2.00088	2.93366	1.68771	1.898	2.75515	S	3		___2	0.995987	0.00068904	169.52	131.79	119.96	0.6363	256720000	503	1.39911	1.58917	1.37064	1.34445	0.119338	-0.244716	503	PF3D7_0108300	KKKSNLVKDKKNSSTSTCNKFMNNTHNLNKS	PF3D7_0108300.1-p1 | transcript=PF3D7_0108300.1 | gene=PF3D7_0108300 | organism=Plasmodium_falciparum_3D7 | gene_product=conserved Plasmodium protein, unknown function | transcript_product=conserved Plasmodium protein, unknown function | location=Pf3D7_01_
-1.91468	-1.92212	-2.06744	-1.80114	-2.15549	-1.9228	-1.85461	-1.8848	-1.71607	-1.83034	-2.00108	-2.06925	-1.80919	-1.80425	-1.80293	-1.92075	-1.9983	-1.69066	T	3		___1	0.945415	0.000103128	106.51	93.279	61.37	-0.020709	108410000	35	0.521914	-0.32924	0.393878	-0.252231	0.262931	0.0770095	35	PF3D7_0108500	HQAKIPDLVTDENEKTNVEETQPVENVNNVN	PF3D7_0108500.1-p1 | transcript=PF3D7_0108500.1 | gene=PF3D7_0108500 | organism=Plasmodium_falciparum_3D7 | gene_product=ELM2 domain-containing protein, putative | transcript_product=ELM2 domain-containing protein, putative | location=Pf3D7_01_v3:349170-34
1.11195	0.904173	1.14914	1.22148	1.43393	1.70497	1.3792	1.44286	1.58422	1.11562	0.990797	1.17548	1.27534	1.43055	1.63651	1.33577	1.45176	1.61993	T	3		___1	1	8.89e-05	186.3	157.17	186.3	0.19607	159200000	40	0.72036	-0.297431	0.276407	-0.128795	0.610689	0.168636	40	PF3D7_0108500	PDLVTDENEKTNVEETQPVENVNNVNDDVRK	PF3D7_0108500.1-p1 | transcript=PF3D7_0108500.1 | gene=PF3D7_0108500 | organism=Plasmodium_falciparum_3D7 | gene_product=ELM2 domain-containing protein, putative | transcript_product=ELM2 domain-containing protein, putative | location=Pf3D7_01_v3:349170-34
4.48249	3.44272	4.59921	3.87851	3.93581	3.52904	4.00361	4.09377	3.55556	4.52219	3.75297	4.6229	3.93293	3.97022	3.48962	3.93328	4.04048	3.58643	T	2		___1	1	0.000153372	249.75	167.78	96.103	0.2014	4233800000	29	0.665755	0.680126	0.827218	0.729036	0.0271878	0.0489105	29	PF3D7_0108500	INVGEKHQAKIPDLVTDENEKTNVEETQPVE	PF3D7_0108500.1-p1 | transcript=PF3D7_0108500.1 | gene=PF3D7_0108500 | organism=Plasmodium_falciparum_3D7 | gene_product=ELM2 domain-containing protein, putative | transcript_product=ELM2 domain-containing protein, putative | location=Pf3D7_01_v3:349170-34
1.73333	2.61806	1.62112	2.24786	2.25904	4.39064	2.26809	2.36918	4.06883	1.98677	3.01161	1.54409	2.14372	2.43838	4.36341	2.38544	2.43204	4.11306	S	2		___1	1	6.3e-08	385.73	327.93	385.73	0.5152	517090000	674	0.48272	-0.506456	0.348371	-0.38085	0.131745	0.125606	674	PF3D7_0108700	DEDTSNKMDKLKNFASINEYPYVDIKKFKDN	PF3D7_0108700.1-p1 | transcript=PF3D7_0108700.1 | gene=PF3D7_0108700 | organism=Plasmodium_falciparum_3D7 | gene_product=secreted ookinete protein, putative | transcript_product=secreted ookinete protein, putative | location=Pf3D7_01_v3:352314-356211(-) |
0.881517	0.374786	0.736366	1.1369	0.986071	0.86873	1.10825	0.904226	0.848543	0.971455	0.631491	0.680649	1.18301	0.915875	0.878536	1.10464	0.886643	0.856495	Y	2		___1	0.962821	0.00829064	121.9	104.17	110.39	-0.35179	56638000	680	0.491217	-0.4687	0.345357	-0.337539	0.14692	0.131161	680	PF3D7_0108700	KMDKLKNFASINEYPYVDIKKFKDNLVNEYD	PF3D7_0108700.1-p1 | transcript=PF3D7_0108700.1 | gene=PF3D7_0108700 | organism=Plasmodium_falciparum_3D7 | gene_product=secreted ookinete protein, putative | transcript_product=secreted ookinete protein, putative | location=Pf3D7_01_v3:352314-356211(-) |
0.154078	0.342819	-0.674591	-0.38364	-0.202883	-0.41939	-0.311924	-0.52256	-0.351883	-0.262791	-0.469107	-0.628996	-0.215519	-0.486	-0.454016	-0.229078	-0.491428	-0.409714	S	2		___1	0.950215	0.000615234	141.6	122.87	141.6	0.80065	21012000	911	0.766297	-0.314008	0.840588	-0.33469	0.0555272	-0.0206823	911	PF3D7_0108700	DNKINNKNFDYANNNSTYIVEGKEIQQGEKN	PF3D7_0108700.1-p1 | transcript=PF3D7_0108700.1 | gene=PF3D7_0108700 | organism=Plasmodium_falciparum_3D7 | gene_product=secreted ookinete protein, putative | transcript_product=secreted ookinete protein, putative | location=Pf3D7_01_v3:352314-356211(-) |
-0.405613	0.0810337	-0.244223	0.232252	0.219027	0.563683	0.343407	0.329056	0.628067	-0.146929	0.0877228	-0.115852	0.13307	0.27494	0.529772	0.313948	0.349325	0.702457	T	3		___1	1	0.000150282	164.68	116.57	99.011	-0.17957	1530400000	928	0.338277	-0.281474	0.539639	-0.407107	0.521248	-0.125632	928	PF3D7_0108700	YIVEGKEIQQGEKNKTNDMDEKKKDESFIHY	PF3D7_0108700.1-p1 | transcript=PF3D7_0108700.1 | gene=PF3D7_0108700 | organism=Plasmodium_falciparum_3D7 | gene_product=secreted ookinete protein, putative | transcript_product=secreted ookinete protein, putative | location=Pf3D7_01_v3:352314-356211(-) |
-0.0819569	-0.0170441	-0.218227	0.311123	0.336887	0.721334	0.284422	0.260176	0.475098	-0.13092	0.0728016	-0.146925	0.40185	0.293203	0.523741	0.221026	0.160515	0.375969	T	2		___2	1	0.000260613	278.93	242.49	278.93	-0.00046777	992440000	1037	0.441043	-0.227281	0.297923	-0.172219	0.084414	0.0550617	1037	PF3D7_0108700	NTQRNVPKEVTQRKNTEASVNNNVEENYLRN	PF3D7_0108700.1-p1 | transcript=PF3D7_0108700.1 | gene=PF3D7_0108700 | organism=Plasmodium_falciparum_3D7 | gene_product=secreted ookinete protein, putative | transcript_product=secreted ookinete protein, putative | location=Pf3D7_01_v3:352314-356211(-) |
-1.76266	-2.09909	-1.38696	-1.15975	-1.35919	-1.21865	-1.20369	-1.18373	-1.09022	-1.33072	-1.53651	-1.6893	-0.918482	-1.40342	-0.784861	-1.19022	-1.42728	-0.925423	S	2		___2	1	1.05e-77	491.21	439.48	278.93	-0.00046777	1376200000	1040	0.441043	-0.227281	0.297923	-0.172219	0.084414	0.0550617	1040	PF3D7_0108700	RNVPKEVTQRKNTEASVNNNVEENYLRNKVT	PF3D7_0108700.1-p1 | transcript=PF3D7_0108700.1 | gene=PF3D7_0108700 | organism=Plasmodium_falciparum_3D7 | gene_product=secreted ookinete protein, putative | transcript_product=secreted ookinete protein, putative | location=Pf3D7_01_v3:352314-356211(-) |
-0.0730114	-0.207817	-0.197891	-0.0424137	0.0282555	0.367201	-0.0428734	-0.0357647	0.16201	0.186213	0.0143013	-0.14336	-0.066782	0.0942173	0.174906	0.0152416	0.0131111	0.352207	S	3		___1	1	0.000190269	215.34	126.39	202.25	-0.002668	2866200000	711	0.123419	-0.156543	0.0610202	-0.0789852	0.0841451	0.0775579	711	PF3D7_0108700	EHFILNDKMRYSGFHSMENDKSPPNDKYNMD	PF3D7_0108700.1-p1 | transcript=PF3D7_0108700.1 | gene=PF3D7_0108700 | organism=Plasmodium_falciparum_3D7 | gene_product=secreted ookinete protein, putative | transcript_product=secreted ookinete protein, putative | location=Pf3D7_01_v3:352314-356211(-) |
-3.19049	-2.96784	-2.65982	-1.67174	-2.72395	-1.79583	-1.77845	-2.78936	-1.96318	-3.2064	-2.72695	-2.51319	-1.30269	-2.88817	-1.70007	-1.63136	-2.73852	-1.95828	T	4		___1	0.999965	0.000384518	188.59	137.3	188.59	0.069245	142890000	837	0.218512	-0.156279	0.285735	-0.199937	0.184944	-0.0436583	837	PF3D7_0108700	QDFLQKSKKQDYGHVTNTLKDGKQMIYNNMD	PF3D7_0108700.1-p1 | transcript=PF3D7_0108700.1 | gene=PF3D7_0108700 | organism=Plasmodium_falciparum_3D7 | gene_product=secreted ookinete protein, putative | transcript_product=secreted ookinete protein, putative | location=Pf3D7_01_v3:352314-356211(-) |
0.260532	-0.1793	0.426783	-0.314487	0.0581799	0.244089	-0.342613	-0.14061	0.223242	0.28097	-0.279015	0.564692	-0.246851	0.0392837	0.264469	-0.274036	0.0226898	0.274967	S	3		___1	0.556093	0.00035618	122.01	103.64	74.147	-0.42857	44820000	1075	0.126375	-0.0715319	0.149374	-0.0863167	0.0588565	-0.0147848	1075	PF3D7_0108700	EQSVENKLDEDKLKMSTHMVNNIFEGTKEYI	PF3D7_0108700.1-p1 | transcript=PF3D7_0108700.1 | gene=PF3D7_0108700 | organism=Plasmodium_falciparum_3D7 | gene_product=secreted ookinete protein, putative | transcript_product=secreted ookinete protein, putative | location=Pf3D7_01_v3:352314-356211(-) |
4.75758	4.60811	4.39811	4.97884	4.55483	4.93031	4.92691	4.63913	4.93368	4.73571	4.56202	4.40589	4.9072	4.66595	4.96652	4.97074	4.54127	4.95427	S	2		___1	1	0.000319596	236.67	214.83	236.67	-0.013988	1966700000	885	0.107365	-0.0566886	0.148367	-0.0739622	0.0484682	-0.0172736	885	PF3D7_0108700	DLSNYNGRKSMYLNESLEDDMKNNDYDNKIN	PF3D7_0108700.1-p1 | transcript=PF3D7_0108700.1 | gene=PF3D7_0108700 | organism=Plasmodium_falciparum_3D7 | gene_product=secreted ookinete protein, putative | transcript_product=secreted ookinete protein, putative | location=Pf3D7_01_v3:352314-356211(-) |
3.585	3.18079	3.25727	3.30848	3.2504	2.69591	3.38541	3.45457	2.86631	3.6386	3.46974	3.25124	3.41617	3.2348	2.63834	3.42658	3.48651	2.9985	T	2		___1	1	0.000260613	278.93	242.49	278.93	-0.00046777	992440000	1037	0.00340563	-0.00124168	0.275074	-0.0757116	0.591132	-0.0744699	1037	PF3D7_0108700	NTQRNVPKEVTQRKNTEASVNNNVEENYLRN	PF3D7_0108700.1-p1 | transcript=PF3D7_0108700.1 | gene=PF3D7_0108700 | organism=Plasmodium_falciparum_3D7 | gene_product=secreted ookinete protein, putative | transcript_product=secreted ookinete protein, putative | location=Pf3D7_01_v3:352314-356211(-) |
-0.852659	0.224188	-1.10491	-1.21124	-0.933506	-0.0635147	-1.23517	-0.937168	-0.0954475	-1.05549	0.061985	-1.17167	-1.12896	-0.977339	-0.0854149	-1.05236	-0.933636	-0.207815	T	3		___1	0.909505	0.000412645	128.26	115.06	128.26	-0.28811	35078000	1076	0.032744	0.0205018	0.14389	-0.0839252	0.345949	-0.104427	1076	PF3D7_0108700	QSVENKLDEDKLKMSTHMVNNIFEGTKEYIK	PF3D7_0108700.1-p1 | transcript=PF3D7_0108700.1 | gene=PF3D7_0108700 | organism=Plasmodium_falciparum_3D7 | gene_product=secreted ookinete protein, putative | transcript_product=secreted ookinete protein, putative | location=Pf3D7_01_v3:352314-356211(-) |
1.4725	1.18337	1.1585	1.51406	1.61737	2.24182	1.59095	1.50442	2.17114	1.87072	1.55198	1.17362	1.49619	1.6048	2.20948	1.5799	1.49912	2.26135	S	3		___1	0.669209	1.69e-13	227.51	202.87	227.51	-0.81807	105390000	1127	0.890448	0.182326	0.828733	0.140983	0.149835	-0.0413434	1127	PF3D7_0108700	GSFSYAPPPYQGVENSSNKNQKYLTQRKERQ	PF3D7_0108700.1-p1 | transcript=PF3D7_0108700.1 | gene=PF3D7_0108700 | organism=Plasmodium_falciparum_3D7 | gene_product=secreted ookinete protein, putative | transcript_product=secreted ookinete protein, putative | location=Pf3D7_01_v3:352314-356211(-) |
-2.35258	-2.59481	-2.48159	-2.0789	-1.98987	-2.33004	-2.06239	-2.16946	-2.14371	-2.21153	-2.31616	-2.17063	-2.2437	-2.15183	-2.20696	-2.29813	-1.99806	-2.20037	S	4		___1	0.999993	2.99e-05	190.79	174.9	190.79	0.2681	76650000	1062	0.363043	0.208759	0.331165	0.206849	0.00259542	-0.00190989	1062	PF3D7_0108700	ENYLRNKVTNHDTEQSVENKLDEDKLKMSTH	PF3D7_0108700.1-p1 | transcript=PF3D7_0108700.1 | gene=PF3D7_0108700 | organism=Plasmodium_falciparum_3D7 | gene_product=secreted ookinete protein, putative | transcript_product=secreted ookinete protein, putative | location=Pf3D7_01_v3:352314-356211(-) |
-0.514402	-1.31209	0.0537949	-0.824869	-0.667658	-1.6159	-0.740881	-0.723082	-1.37966	-0.465456	-1.22331	0.0866413	-0.666061	-0.786442	-1.62402	-0.81407	-0.711527	-1.3559	S	4		___1	0.992594	0.0025383	51.888	34.809	51.888	-0.54606	18238000	717	0.906389	0.282696	0.931657	0.207816	0.156618	-0.07488	717	PF3D7_0108700	DKMRYSGFHSMENDKSPPNDKYNMDSYNMDS	PF3D7_0108700.1-p1 | transcript=PF3D7_0108700.1 | gene=PF3D7_0108700 | organism=Plasmodium_falciparum_3D7 | gene_product=secreted ookinete protein, putative | transcript_product=secreted ookinete protein, putative | location=Pf3D7_01_v3:352314-356211(-) |
3.72104	3.77755	3.07205	4.95919	4.25827	4.47973	4.88729	4.40429	4.47856	3.91891	4.33461	3.22228	5.03209	4.22852	4.47822	4.87597	4.34427	4.46134	S	2		___1	1	1.05e-77	491.21	439.48	278.93	-0.00046777	1376200000	1040	0.983334	0.301103	0.652284	0.245276	0.0968742	-0.0558275	1040	PF3D7_0108700	RNVPKEVTQRKNTEASVNNNVEENYLRNKVT	PF3D7_0108700.1-p1 | transcript=PF3D7_0108700.1 | gene=PF3D7_0108700 | organism=Plasmodium_falciparum_3D7 | gene_product=secreted ookinete protein, putative | transcript_product=secreted ookinete protein, putative | location=Pf3D7_01_v3:352314-356211(-) |
0.208521	-0.699247	0.82354	-0.250521	-0.145422	-1.67983	-0.301743	-0.125231	-1.62233	0.205916	-0.824545	0.729359	-0.232462	-0.00100517	-1.45782	-0.433891	-0.021471	-1.56053	S	3		___1	0.666266	8.07e-11	126.45	108.94	126.45	0.41148	203510000	1115	0.3387	0.315773	0.371785	0.312555	0.00287547	-0.00321801	1115	PF3D7_0108700	SKAGDPFLHNQEGSFSYAPPPYQGVENSSNK	PF3D7_0108700.1-p1 | transcript=PF3D7_0108700.1 | gene=PF3D7_0108700 | organism=Plasmodium_falciparum_3D7 | gene_product=secreted ookinete protein, putative | transcript_product=secreted ookinete protein, putative | location=Pf3D7_01_v3:352314-356211(-) |
1.49755	1.85206	1.13308	2.0106	1.99173	2.54517	1.93604	1.72723	2.37049	1.32708	1.66626	1.19706	1.96355	1.88175	2.34874	1.89798	1.79669	2.24751	S	4		___1	0.993784	7.49e-27	307.38	254.29	145.16	0.01814	3450500000	1113	0.318797	0.39046	0.503748	0.507689	0.0906165	0.117229	1113	PF3D7_0108700	NISKAGDPFLHNQEGSFSYAPPPYQGVENSS	PF3D7_0108700.1-p1 | transcript=PF3D7_0108700.1 | gene=PF3D7_0108700 | organism=Plasmodium_falciparum_3D7 | gene_product=secreted ookinete protein, putative | transcript_product=secreted ookinete protein, putative | location=Pf3D7_01_v3:352314-356211(-) |
-0.0863361	0.532741	-0.517851	-0.39538	-0.0142708	0.811441	-0.333473	-0.000263214	0.746687	0.00152397	0.720062	-0.499212	-0.434423	0.0871391	0.728714	-0.308079	-0.0140762	0.672308	S	3		___1	0.996917	0.000194184	149.3	121	149.3	0.39884	50880000	1008	0.550446	0.403739	0.562406	0.35677	0.0446681	-0.0469685	1008	PF3D7_0108700	YINKPPSNINRFSQTSIYNTHNKVTNPLLNT	PF3D7_0108700.1-p1 | transcript=PF3D7_0108700.1 | gene=PF3D7_0108700 | organism=Plasmodium_falciparum_3D7 | gene_product=secreted ookinete protein, putative | transcript_product=secreted ookinete protein, putative | location=Pf3D7_01_v3:352314-356211(-) |
-1.77485	-1.61962	-1.61507	-1.39206	-1.91697	-1.47882	-1.50321	-1.77296	-1.55455	-1.82846	-1.98743	-1.75437	-1.32795	-1.60998	-1.47434	-1.55191	-1.66647	-1.49215	S	2		___1	1	0.000430456	135.81	71.517	135.81	0.3836	117340000	1100	1.04614	0.477321	1.18527	0.535486	0.0768053	0.0581646	1100	PF3D7_0108700	GTKEYIKTNEDMNNISKAGDPFLHNQEGSFS	PF3D7_0108700.1-p1 | transcript=PF3D7_0108700.1 | gene=PF3D7_0108700 | organism=Plasmodium_falciparum_3D7 | gene_product=secreted ookinete protein, putative | transcript_product=secreted ookinete protein, putative | location=Pf3D7_01_v3:352314-356211(-) |
-2.86759	-3.26749	-2.29565	-2.84893	-2.61547	-2.63712	-3.07233	-2.58304	-2.78744	-2.80305	-3.03717	-2.22164	-2.76668	-2.47604	-2.60084	-3.02744	-2.64478	-2.5258	S	4		___2	0.993784	7.49e-27	307.38	254.29	145.16	0.01814	3450500000	1113	0.875024	0.482167	1.35689	0.59492	0.151435	0.112752	1113	PF3D7_0108700	NISKAGDPFLHNQEGSFSYAPPPYQGVENSS	PF3D7_0108700.1-p1 | transcript=PF3D7_0108700.1 | gene=PF3D7_0108700 | organism=Plasmodium_falciparum_3D7 | gene_product=secreted ookinete protein, putative | transcript_product=secreted ookinete protein, putative | location=Pf3D7_01_v3:352314-356211(-) |
1.75017	1.84983	1.62855	2.43862	2.21618	2.79571	2.26285	2.09377	2.63305	1.88218	2.19691	1.62944	2.64609	2.04462	2.62874	2.28477	2.25783	2.69977	S	3		___2	0.837231	3.7e-07	126.45	108.94	126.45	0.41148	39990000	1128	0.499272	0.502359	0.810297	0.685418	0.136151	0.183059	1128	PF3D7_0108700	SFSYAPPPYQGVENSSNKNQKYLTQRKERQQ	PF3D7_0108700.1-p1 | transcript=PF3D7_0108700.1 | gene=PF3D7_0108700 | organism=Plasmodium_falciparum_3D7 | gene_product=secreted ookinete protein, putative | transcript_product=secreted ookinete protein, putative | location=Pf3D7_01_v3:352314-356211(-) |
3.59448	2.96492	3.56426	4.20336	3.84753	3.65454	4.10192	3.73258	3.71904	3.69362	3.41053	3.49431	4.35257	3.64356	3.76765	4.04224	3.68668	3.58433	S	3		___2	0.666266	8.07e-11	126.45	108.94	126.45	0.41148	203510000	1115	0.499272	0.502359	0.810297	0.685418	0.136151	0.183059	1115	PF3D7_0108700	SKAGDPFLHNQEGSFSYAPPPYQGVENSSNK	PF3D7_0108700.1-p1 | transcript=PF3D7_0108700.1 | gene=PF3D7_0108700 | organism=Plasmodium_falciparum_3D7 | gene_product=secreted ookinete protein, putative | transcript_product=secreted ookinete protein, putative | location=Pf3D7_01_v3:352314-356211(-) |
0.864664	0.626181	0.713118	0.79545	0.958082	1.1173	0.738428	1.07537	0.946794	0.900736	0.619066	0.671434	0.722952	0.980778	0.948874	0.74753	1.08334	0.894474	S	3		___2	0.669209	1.69e-13	227.51	202.87	227.51	-0.81807	105390000	1127	0.880029	0.505452	1.36821	0.626747	0.161992	0.121296	1127	PF3D7_0108700	GSFSYAPPPYQGVENSSNKNQKYLTQRKERQ	PF3D7_0108700.1-p1 | transcript=PF3D7_0108700.1 | gene=PF3D7_0108700 | organism=Plasmodium_falciparum_3D7 | gene_product=secreted ookinete protein, putative | transcript_product=secreted ookinete protein, putative | location=Pf3D7_01_v3:352314-356211(-) |
0.681139	0.163504	0.197453	-0.142441	0.136667	-0.433416	-0.0740528	0.252783	-0.262718	0.632826	0.146652	0.123012	-0.0691223	0.0479393	-0.332083	0.00227737	0.200243	-0.369017	S	4		___1	0.954988	0.000484093	78.069	57.642	61.87	-0.06203	84015000	707	1.14161	0.583515	1.33599	0.563891	0.0217078	-0.0196231	707	PF3D7_0108700	NEYDEHFILNDKMRYSGFHSMENDKSPPNDK	PF3D7_0108700.1-p1 | transcript=PF3D7_0108700.1 | gene=PF3D7_0108700 | organism=Plasmodium_falciparum_3D7 | gene_product=secreted ookinete protein, putative | transcript_product=secreted ookinete protein, putative | location=Pf3D7_01_v3:352314-356211(-) |
1.11416	0.933016	1.27929	1.20526	1.18957	0.781921	1.13499	1.27643	0.696238	1.16429	1.07441	1.1272	1.18208	1.25028	0.845266	1.18012	1.26654	0.882978	S	3		___2	1	0.000190269	215.34	126.39	202.25	-0.002668	2866200000	711	0.53789	0.599851	0.719401	0.642316	0.026175	0.0424649	711	PF3D7_0108700	EHFILNDKMRYSGFHSMENDKSPPNDKYNMD	PF3D7_0108700.1-p1 | transcript=PF3D7_0108700.1 | gene=PF3D7_0108700 | organism=Plasmodium_falciparum_3D7 | gene_product=secreted ookinete protein, putative | transcript_product=secreted ookinete protein, putative | location=Pf3D7_01_v3:352314-356211(-) |
-2.1997	-2.08812	-1.67508	-2.05644	-2.06931	-2.66372	-1.75784	-1.84713	-2.50057	-2.01078	-2.02603	-1.61487	-1.97226	-1.95182	-2.50461	-1.81123	-1.92404	-2.30103	S	4		___2	0.954988	0.000484093	78.069	57.642	61.87	-0.06203	84015000	707	0.53789	0.599851	0.719401	0.642316	0.026175	0.0424649	707	PF3D7_0108700	NEYDEHFILNDKMRYSGFHSMENDKSPPNDK	PF3D7_0108700.1-p1 | transcript=PF3D7_0108700.1 | gene=PF3D7_0108700 | organism=Plasmodium_falciparum_3D7 | gene_product=secreted ookinete protein, putative | transcript_product=secreted ookinete protein, putative | location=Pf3D7_01_v3:352314-356211(-) |
2.29319	1.51955	2.35447	1.93759	2.00003	1.56036	1.95937	1.92277	1.3036	2.27325	1.39471	2.30396	2.08665	1.987	1.57134	2.01516	1.81144	1.26194	S	3		___1	0.5	0.000204187	178.5	140.57	178.5	-0.99053	22976000	663	1.40537	0.706129	1.49042	0.766898	0.0812865	0.0607688	663	PF3D7_0108700	IINELTTNGFIDEDTSNKMDKLKNFASINEY	PF3D7_0108700.1-p1 | transcript=PF3D7_0108700.1 | gene=PF3D7_0108700 | organism=Plasmodium_falciparum_3D7 | gene_product=secreted ookinete protein, putative | transcript_product=secreted ookinete protein, putative | location=Pf3D7_01_v3:352314-356211(-) |
0.059515	0.375734	2.26743	0.498379	0.942404	-0.0495758	0.282017	1.26199	-0.00496674	0.0700493	0.440805	2.24701	0.554531	1.09139	0.0222931	0.447498	1.14322	-0.105646	T	3		___1	0.583534	0.000204187	178.5	140.57	168.22	0.5994	46351000	662	1.21009	0.718828	1.41928	0.76348	0.0534819	0.0446526	662	PF3D7_0108700	LIINELTTNGFIDEDTSNKMDKLKNFASINE	PF3D7_0108700.1-p1 | transcript=PF3D7_0108700.1 | gene=PF3D7_0108700 | organism=Plasmodium_falciparum_3D7 | gene_product=secreted ookinete protein, putative | transcript_product=secreted ookinete protein, putative | location=Pf3D7_01_v3:352314-356211(-) |
-1.52986	-2.52433	-1.21052	-1.85287	-1.55971	-3.03239	-1.80622	-1.80636	-3.10208	-1.57424	-2.35838	-1.43906	-1.84386	-1.65623	-2.97372	-1.68897	-1.85644	-3.01615	S	4		___1	0.997318	0.000866186	68.513	46.956	68.513	0.61946	9373200	939	1.31708	0.814739	1.57485	0.636621	0.18849	-0.178118	939	PF3D7_0108700	EKNKTNDMDEKKKDESFIHYDNKKIINNLNP	PF3D7_0108700.1-p1 | transcript=PF3D7_0108700.1 | gene=PF3D7_0108700 | organism=Plasmodium_falciparum_3D7 | gene_product=secreted ookinete protein, putative | transcript_product=secreted ookinete protein, putative | location=Pf3D7_01_v3:352314-356211(-) |
0.457979	-0.0198116	0.290201	0.0457115	0.20619	0.4583	0.116339	0.117048	0.277189	0.548931	0.116789	0.217533	0.0942421	0.245678	0.440464	0.0116863	0.136536	0.275097	S	2		___1	1	0.000333959	148.52	96.645	142.1	-1.6659	317820000	135	0.0737952	-0.0684894	0.110207	-0.0962515	0.0372792	-0.0277621	135	PF3D7_0108800	RDIYDKKLIRNYENNSMNDKENDNNFIGDSI	PF3D7_0108800.1-p1 | transcript=PF3D7_0108800.1 | gene=PF3D7_0108800 | organism=Plasmodium_falciparum_3D7 | gene_product=mitochondrial carrier protein, putative | transcript_product=mitochondrial carrier protein, putative | location=Pf3D7_01_v3:357834-3603
2.99054	3.80724	1.41574	1.7769	1.87484	2.58059	1.97094	1.48057	2.68102	2.26695	2.65073	1.06266	2.00493	1.84484	2.59406	2.08076	1.69988	2.63615	S	3		___1	1	0.000284263	153.23	104.79	153.23	0.17055	43074000	28	0.271893	-0.0786527	0.168394	-0.0589883	0.0419525	0.0196644	28	PF3D7_0109000	DKQGNIKEIDFLSCKSVILPEQHLNAKDNFI	PF3D7_0109000.1-p1 | transcript=PF3D7_0109000.1 | gene=PF3D7_0109000 | organism=Plasmodium_falciparum_3D7 | gene_product=photosensitized INA-labeled protein PHIL1 | transcript_product=photosensitized INA-labeled protein PHIL1 | location=Pf3D7_01_v3:363318-
-2.81563	-1.64675	-2.64112	-2.96258	-2.1852	-2.19744	-2.89859	-2.24862	-2.13786	-2.56732	-1.83279	-2.70445	-2.70037	-2.31229	-2.18255	-2.82412	-2.28126	-2.05225	S	2		___1	0.999989	0.000683593	174.59	151.37	142.45	-0.006426	388600000	176	0.564866	0.211182	0.476248	0.203704	0.0169911	-0.00747776	176	PF3D7_0109000	NVFKRRSKGEANSEWSNAFVTRVDPYECTDP	PF3D7_0109000.1-p1 | transcript=PF3D7_0109000.1 | gene=PF3D7_0109000 | organism=Plasmodium_falciparum_3D7 | gene_product=photosensitized INA-labeled protein PHIL1 | transcript_product=photosensitized INA-labeled protein PHIL1 | location=Pf3D7_01_v3:363318-
0.868895	1.02284	0.457748	0.947914	0.131245	1.6331	0.624342	-0.0533028	1.24296	0.866406	1.00047	0.496941	0.815489	0.0698872	1.51667	0.630825	-0.056282	1.1981	S	3		___1	0.998922	0.000377109	83.423	63.845	83.423	-0.48125	29339000	167	0.581365	0.390677	0.5287	0.317214	0.0696497	-0.0734638	167	PF3D7_0109000	QSIPIKSSPNVFKRRSKGEANSEWSNAFVTR	PF3D7_0109000.1-p1 | transcript=PF3D7_0109000.1 | gene=PF3D7_0109000 | organism=Plasmodium_falciparum_3D7 | gene_product=photosensitized INA-labeled protein PHIL1 | transcript_product=photosensitized INA-labeled protein PHIL1 | location=Pf3D7_01_v3:363318-
1.71206	0.772944	1.61097	2.22468	1.6622	1.37788	2.16715	1.5427	1.3978	1.65395	0.930824	1.61059	2.33915	1.68759	1.3744	2.17577	1.53828	1.36383	S	2		___1	0.987313	0.00265258	137.95	73.689	135.43	0.34783	686230000	158	1.9943	0.411592	1.27893	0.328939	0.303513	-0.0826527	158	PF3D7_0109000	ALFAYNSAFQSIPIKSSPNVFKRRSKGEANS	PF3D7_0109000.1-p1 | transcript=PF3D7_0109000.1 | gene=PF3D7_0109000 | organism=Plasmodium_falciparum_3D7 | gene_product=photosensitized INA-labeled protein PHIL1 | transcript_product=photosensitized INA-labeled protein PHIL1 | location=Pf3D7_01_v3:363318-
0.0946503	-0.202005	-0.0129032	0.0373402	-0.0782204	-0.634943	-0.000589371	-0.0624943	-0.623898	0.178867	-0.393864	-0.031065	-0.0566502	-0.137226	-0.557957	-0.00731468	-0.187845	-0.556189	S	2		___1	0.868229	0.00132792	137.05	47.293	137.05	0.0090832	602540000	159	1.69882	0.417185	1.19054	0.34993	0.22076	-0.0672553	159	PF3D7_0109000	LFAYNSAFQSIPIKSSPNVFKRRSKGEANSE	PF3D7_0109000.1-p1 | transcript=PF3D7_0109000.1 | gene=PF3D7_0109000 | organism=Plasmodium_falciparum_3D7 | gene_product=photosensitized INA-labeled protein PHIL1 | transcript_product=photosensitized INA-labeled protein PHIL1 | location=Pf3D7_01_v3:363318-
1.98693	1.69878	1.94639	1.74804	1.78677	1.85074	1.67666	1.80545	2.08728	2.00251	1.47425	1.9373	1.79699	1.81694	1.80484	1.70789	1.8377	2.10648	S	2		___2	0.999989	0.000683593	174.59	151.37	142.45	-0.006426	388600000	176	1.22822	0.502186	1.14063	0.480978	0.0313526	-0.0212078	176	PF3D7_0109000	NVFKRRSKGEANSEWSNAFVTRVDPYECTDP	PF3D7_0109000.1-p1 | transcript=PF3D7_0109000.1 | gene=PF3D7_0109000 | organism=Plasmodium_falciparum_3D7 | gene_product=photosensitized INA-labeled protein PHIL1 | transcript_product=photosensitized INA-labeled protein PHIL1 | location=Pf3D7_01_v3:363318-
2.66909	2.28859	2.71168	2.5144	2.38351	2.50476	2.42974	2.46031	2.5973	2.69406	2.16514	2.68137	2.45724	2.43062	2.40385	2.37758	2.47774	2.62244	S	2		___2	0.999983	0.000823657	81.632	53.463	81.632	-0.044301	18345000	173	1.22822	0.502186	1.14063	0.480978	0.0313526	-0.0212078	173	PF3D7_0109000	SSPNVFKRRSKGEANSEWSNAFVTRVDPYEC	PF3D7_0109000.1-p1 | transcript=PF3D7_0109000.1 | gene=PF3D7_0109000 | organism=Plasmodium_falciparum_3D7 | gene_product=photosensitized INA-labeled protein PHIL1 | transcript_product=photosensitized INA-labeled protein PHIL1 | location=Pf3D7_01_v3:363318-
-1.8526	-0.953108	-1.98596	-1.7284	-1.46098	0.220482	-1.49866	-1.57693	-0.436096	-1.91128	-0.796631	-2.02117	-1.84626	-1.48259	0.173351	-1.79839	-1.51063	-0.336782	T	2		___1	1	0.000522682	173.27	149.79	173.27	-0.042036	55969000	211	1.00178	0.553437	0.843821	0.427993	0.139591	-0.125443	211	PF3D7_0109000	KPYEVTKYYDEGKVKTVFNFDQENYNQDM__	PF3D7_0109000.1-p1 | transcript=PF3D7_0109000.1 | gene=PF3D7_0109000 | organism=Plasmodium_falciparum_3D7 | gene_product=photosensitized INA-labeled protein PHIL1 | transcript_product=photosensitized INA-labeled protein PHIL1 | location=Pf3D7_01_v3:363318-
-1.01703	-1.32658	-0.802393	-0.864943	-0.998865	-0.989653	-0.827641	-0.872175	-0.999437	-0.789948	-0.924889	-0.783299	-0.855749	-0.864439	-0.986286	-0.834541	-0.852354	-1.04244	T	3		___1	1	3.13e-08	231.9	209.1	231.9	0.11557	9395300000	189	1.26539	0.791011	1.20447	0.755013	0.0382039	-0.0359987	189	PF3D7_0109000	EWSNAFVTRVDPYECTDPEEEFKPYEVTKYY	PF3D7_0109000.1-p1 | transcript=PF3D7_0109000.1 | gene=PF3D7_0109000 | organism=Plasmodium_falciparum_3D7 | gene_product=photosensitized INA-labeled protein PHIL1 | transcript_product=photosensitized INA-labeled protein PHIL1 | location=Pf3D7_01_v3:363318-
-0.721022	-1.05059	-0.847366	-0.617378	-0.904383	-0.898628	-0.700949	-0.698595	-0.810604	-0.730524	-1.07951	-0.836762	-0.88806	-0.717169	-0.67766	-0.862856	-0.848318	-0.791832	S	2		___1	0.999998	0.000288752	164.65	139.79	164.65	0.13511	26247000	150	0.203957	0.0688276	0.442047	0.13053	0.147718	0.0617021	150	PF3D7_0109400	VFLHIKDATLPSSKKSVISEPVLYQMEECID	PF3D7_0109400.1-p1 | transcript=PF3D7_0109400.1 | gene=PF3D7_0109400 | organism=Plasmodium_falciparum_3D7 | gene_product=tubulin-specific chaperone a, putative | transcript_product=tubulin-specific chaperone a, putative | location=Pf3D7_01_v3:374439-375087
0.704206	1.38366	0.518454	0.817751	0.954319	1.31619	0.843653	1.00125	1.23503	0.72422	1.36417	0.38907	0.866053	0.983194	1.34613	0.861162	0.996883	1.16769	Y	4		___3	0.999581	0.0499765	47.808	6.3845	47.808	4.3485	45707000	170	0.485706	-0.215124	0.556475	-0.216	0.00192249	-0.000876109	170	PF3D7_0110000	DVKKEYNEAKMDSFIYQIYMMKSEFDKNLNY	PF3D7_0110000.1-p1 | transcript=PF3D7_0110000.1 | gene=PF3D7_0110000 | organism=Plasmodium_falciparum_3D7 | gene_product=conserved Plasmodium protein, unknown function | transcript_product=conserved Plasmodium protein, unknown function | location=Pf3D7_01_
1.77731	1.59237	1.81318	2.16914	1.90118	1.71951	2.16699	1.91104	1.6464	1.83893	1.62214	1.82999	2.1359	1.9613	1.74745	2.18161	1.88884	1.74155	Y	4		___3	0.999602	0.0499765	47.808	6.3845	47.808	4.3485	45707000	173	0.485706	-0.215124	0.556475	-0.216	0.00192249	-0.000876109	173	PF3D7_0110000	KEYNEAKMDSFIYQIYMMKSEFDKNLNYMNA	PF3D7_0110000.1-p1 | transcript=PF3D7_0110000.1 | gene=PF3D7_0110000 | organism=Plasmodium_falciparum_3D7 | gene_product=conserved Plasmodium protein, unknown function | transcript_product=conserved Plasmodium protein, unknown function | location=Pf3D7_01_
1.64232	1.55927	1.76483	1.40065	1.79084	1.53372	1.26237	1.74511	1.5985	1.60582	1.30859	1.73621	1.45118	1.77498	1.64416	1.3357	1.85363	1.67774	S	3		___1	1	0.000130963	146.67	76.079	136.24	0.033596	1000600000	635	0.159381	0.0520175	0.211522	0.0361754	0.0462616	-0.0158421	635	PF3D7_0110100	NNNKKNKKNGNKNEHSDDIIKNEHGEDINKN	PF3D7_0110100.1-p1 | transcript=PF3D7_0110100.1 | gene=PF3D7_0110100 | organism=Plasmodium_falciparum_3D7 | gene_product=selenocysteine-specific elongation factor, putative | transcript_product=selenocysteine-specific elongation factor, putative | location
4.27716	3.93521	4.2039	4.58597	4.52741	4.52948	4.43761	4.3916	4.5337	4.464	4.29158	4.239	4.59268	4.52005	4.56526	4.37573	4.42775	4.59878	S	3		___1	1	4.29e-06	281.28	231.23	128.54	-0.077094	758410000	653	1.05623	0.239733	2.02467	0.244404	0.0144019	0.0046711	653	PF3D7_0110100	IIKNEHGEDINKNEHSDDNNKNEHGDDNNKN	PF3D7_0110100.1-p1 | transcript=PF3D7_0110100.1 | gene=PF3D7_0110100 | organism=Plasmodium_falciparum_3D7 | gene_product=selenocysteine-specific elongation factor, putative | transcript_product=selenocysteine-specific elongation factor, putative | location
1.85976	0.94726	1.59764	1.61904	1.70629	-0.189449	1.58608	1.66275	-0.133533	1.82132	1.04945	1.6778	1.65383	1.68188	-0.174877	1.64136	1.7414	0.147409	S	3		___1	1	0.00021492	192.25	150.21	192.25	-0.014162	403950000	159	0.640521	-0.197108	0.724395	-0.234586	0.118551	-0.0374781	159	PF3D7_0110400	NNNFFLKSEKDNFVLSNHDDGYIKKNKKAWR	PF3D7_0110400.1-p1 | transcript=PF3D7_0110400.1 | gene=PF3D7_0110400 | organism=Plasmodium_falciparum_3D7 | gene_product=DNA-directed RNA polymerase II subunit RPB9, putative | transcript_product=DNA-directed RNA polymerase II subunit RPB9, putative | loca
-3.53143	-3.78054	-3.9329	-3.66698	-3.74919	-2.84849	-3.78718	-3.96202	-3.21748	-4.01479	-3.72238	-3.92837	-3.32212	-3.9689	-3.30222	-3.52205	-3.92267	-3.36554	S	3		___1	0.980487	0.00138675	49.445	41.548	49.445	0.031197	11960000	232	0.264408	-0.105726	0.182229	-0.106301	0.0009873	-0.000574271	232	PF3D7_0110400	LNEKKSNDKLQNEVQSEGENDYDINVEEYFC	PF3D7_0110400.1-p1 | transcript=PF3D7_0110400.1 | gene=PF3D7_0110400 | organism=Plasmodium_falciparum_3D7 | gene_product=DNA-directed RNA polymerase II subunit RPB9, putative | transcript_product=DNA-directed RNA polymerase II subunit RPB9, putative | loca
1.22772	1.5496	1.35189	2.08211	1.6052	2.26539	1.80468	1.54559	2.05167	1.24625	1.33732	1.34766	1.84751	1.61845	2.16721	1.91451	1.63786	2.11371	T	3		___1	0.981569	0.000169823	116.55	89.065	116.55	-0.64099	51072000	1510	1.95024	-0.566884	1.80268	-0.520295	0.302712	0.0465895	1510	PF3D7_0110500	NLKDDTHHSDDKKHSTDHENSKKHNMDHINN	PF3D7_0110500.1-p1 | transcript=PF3D7_0110500.1 | gene=PF3D7_0110500 | organism=Plasmodium_falciparum_3D7 | gene_product=bromodomain protein 3, putative | transcript_product=bromodomain protein 3, putative | location=Pf3D7_01_v3:396591-403606(+) | protein_
6.58087	5.92155	6.87037	6.55389	6.57304	5.00956	6.53717	6.64333	5.09935	6.58259	5.97673	6.8637	6.53825	6.59765	5.13382	6.54544	6.63413	5.21542	S	4		___1	1	1.75e-05	157.73	151.29	157.73	-0.043163	28685000	1543	1.13204	-0.295368	0.677352	-0.188489	0.360778	0.106879	1543	PF3D7_0110500	IQEEKNNKIKIVLKDSNVVNNFEENMQHRNK	PF3D7_0110500.1-p1 | transcript=PF3D7_0110500.1 | gene=PF3D7_0110500 | organism=Plasmodium_falciparum_3D7 | gene_product=bromodomain protein 3, putative | transcript_product=bromodomain protein 3, putative | location=Pf3D7_01_v3:396591-403606(+) | protein_
-1.40991	-0.946194	-1.54868	-1.52898	-1.12038	-1.26204	-1.3484	-1.1904	-1.1053	-1.35068	-0.630867	-1.69855	-1.40083	-1.20084	-1.14124	-1.52641	-1.1203	-1.0532	S	4		___1	1	0.000671341	201.12	117.39	201.12	-0.21085	255630000	1526	0.375513	-0.244014	0.54132	-0.361304	0.172097	-0.117289	1526	PF3D7_0110500	DHENSKKHNMDHINNSPIQEEKNNKIKIVLK	PF3D7_0110500.1-p1 | transcript=PF3D7_0110500.1 | gene=PF3D7_0110500 | organism=Plasmodium_falciparum_3D7 | gene_product=bromodomain protein 3, putative | transcript_product=bromodomain protein 3, putative | location=Pf3D7_01_v3:396591-403606(+) | protein_
3.19522	2.82829	3.02318	3.44986	3.06277	2.88915	3.39468	3.15409	2.91449	3.19645	2.85836	3.0416	3.51682	3.01003	2.94744	3.40705	3.11293	2.94259	S	3		___1	1	0.000219374	139.98	106.1	139.98	-0.46409	500070000	986	0.19935	-0.235156	0.232209	-0.247919	0.0130145	-0.012763	986	PF3D7_0110500	NKYKSSISSNMLKGLSLENHKNNLKDGINKE	PF3D7_0110500.1-p1 | transcript=PF3D7_0110500.1 | gene=PF3D7_0110500 | organism=Plasmodium_falciparum_3D7 | gene_product=bromodomain protein 3, putative | transcript_product=bromodomain protein 3, putative | location=Pf3D7_01_v3:396591-403606(+) | protein_
2.84726	2.53265	2.773	2.66948	2.7842	2.62091	2.66857	2.71355	2.60207	2.98992	2.67289	2.8065	2.70208	2.75163	2.54532	2.64687	2.79714	2.55526	S	2		___1	0.69761	0.000297008	215.72	164.92	215.72	0.56273	45038000	979	0.243628	-0.203212	0.20945	-0.196894	0.00507254	0.00631873	979	PF3D7_0110500	EDDTCTHNKYKSSISSNMLKGLSLENHKNNL	PF3D7_0110500.1-p1 | transcript=PF3D7_0110500.1 | gene=PF3D7_0110500 | organism=Plasmodium_falciparum_3D7 | gene_product=bromodomain protein 3, putative | transcript_product=bromodomain protein 3, putative | location=Pf3D7_01_v3:396591-403606(+) | protein_
-0.344301	-1.17598	-0.989826	-0.488016	-0.684948	-0.345186	-0.583553	-0.732031	-0.2327	-0.269516	-0.901999	-1.10675	-0.703774	-0.676184	-0.223072	-0.583267	-0.657496	-0.22682	S	3		___1	1	0.000172748	174.83	93.846	165.34	0.1235	213270000	1752	0.512928	-0.147172	0.512018	-0.161417	0.0470044	-0.014245	1752	PF3D7_0110500	YNYDNTNCKIHVFHYSPNEDKNNTYITNDVN	PF3D7_0110500.1-p1 | transcript=PF3D7_0110500.1 | gene=PF3D7_0110500 | organism=Plasmodium_falciparum_3D7 | gene_product=bromodomain protein 3, putative | transcript_product=bromodomain protein 3, putative | location=Pf3D7_01_v3:396591-403606(+) | protein_
2.88439	3.08801	2.5991	3.29047	3.12538	3.35469	3.29399	3.12672	3.35828	2.89525	2.98994	2.6085	3.23446	3.1768	3.33761	3.34272	3.10904	3.37568	S	3		___1	0.747858	0.00435181	63.857	32.343	46.839	0.18561	36818000	745	0.231382	-0.0494792	0.0937658	0.0253216	0.325539	0.0748008	745	PF3D7_0110500	MINNENDDYTNICFSSHDIKEKLIERVMINK	PF3D7_0110500.1-p1 | transcript=PF3D7_0110500.1 | gene=PF3D7_0110500 | organism=Plasmodium_falciparum_3D7 | gene_product=bromodomain protein 3, putative | transcript_product=bromodomain protein 3, putative | location=Pf3D7_01_v3:396591-403606(+) | protein_
-0.670151	-0.395691	-0.620832	-0.627493	-0.529331	-0.592701	-1.0262	-0.835678	-0.683382	-0.687071	-0.41822	-0.536194	-0.615208	-0.492647	-0.654982	-0.993555	-0.848425	-0.679457	S	3		___1	0.52879	5.04e-05	81.807	70.175	81.807	0.21335	40568000	1892	0.0615414	-0.0348504	0.130003	-0.0725835	0.179183	-0.0377331	1892	PF3D7_0110500	NMNVHKHATNDQINESYECASFNDTLKCDVE	PF3D7_0110500.1-p1 | transcript=PF3D7_0110500.1 | gene=PF3D7_0110500 | organism=Plasmodium_falciparum_3D7 | gene_product=bromodomain protein 3, putative | transcript_product=bromodomain protein 3, putative | location=Pf3D7_01_v3:396591-403606(+) | protein_
-3.34914	-2.94725	-3.75625	-3.22481	-3.75086	-2.99968	-3.34535	-3.56638	-3.09282	-3.34416	-2.97907	-3.62395	-3.37757	-3.36412	-2.77014	-3.39812	-3.36409	-2.87948	S	2		___1	0.5	0.0024648	90.05	15.209	90.05	0.70467	27267000	70	0.0896553	-0.0251071	0.0644831	-0.0169408	0.0225144	0.00816631	70	PF3D7_0110500	GNKNNRKGLQEKENNSSNLKEDLEKNIKNKR	PF3D7_0110500.1-p1 | transcript=PF3D7_0110500.1 | gene=PF3D7_0110500 | organism=Plasmodium_falciparum_3D7 | gene_product=bromodomain protein 3, putative | transcript_product=bromodomain protein 3, putative | location=Pf3D7_01_v3:396591-403606(+) | protein_
-3.34914	-2.94725	-3.75625	-3.22481	-3.75086	-2.99968	-3.34535	-3.56638	-3.09282	-3.34416	-2.97907	-3.62395	-3.37757	-3.36412	-2.77014	-3.39812	-3.36409	-2.87948	S	2		___1	0.5	0.0024648	90.05	15.209	90.05	0.70467	27267000	71	0.0896553	-0.0251071	0.0644831	-0.0169408	0.0225144	0.00816631	71	PF3D7_0110500	NKNNRKGLQEKENNSSNLKEDLEKNIKNKRT	PF3D7_0110500.1-p1 | transcript=PF3D7_0110500.1 | gene=PF3D7_0110500 | organism=Plasmodium_falciparum_3D7 | gene_product=bromodomain protein 3, putative | transcript_product=bromodomain protein 3, putative | location=Pf3D7_01_v3:396591-403606(+) | protein_
1.59432	1.5474	1.04465	1.19341	1.14678	1.05451	1.21485	1.28619	1.18973	1.72459	1.55031	1.01081	1.01584	1.14071	1.06317	1.24267	1.28636	1.11931	S	3		___1	0.999999	0.000390867	155.06	115.35	155.06	-0.66983	575610000	1490	0.00182806	-0.00138474	0.0914161	-0.0551882	0.136516	-0.0538034	1490	PF3D7_0110500	LYEMEKNHHLNRTHMSYEKFNLKDDTHHSDD	PF3D7_0110500.1-p1 | transcript=PF3D7_0110500.1 | gene=PF3D7_0110500 | organism=Plasmodium_falciparum_3D7 | gene_product=bromodomain protein 3, putative | transcript_product=bromodomain protein 3, putative | location=Pf3D7_01_v3:396591-403606(+) | protein_
2.30939	2.26595	1.92713	1.88735	2.08517	1.73773	1.93949	1.98139	1.71296	2.31305	2.13768	1.96446	1.82018	2.17065	1.70143	1.95167	1.96138	1.72266	S	4		___1	0.999996	0.00016265	211.06	163.87	211.06	-0.0182	1585500000	1503	0.0977485	0.0314929	0.203992	-0.0590553	0.282416	-0.0905482	1503	PF3D7_0110500	HMSYEKFNLKDDTHHSDDKKHSTDHENSKKH	PF3D7_0110500.1-p1 | transcript=PF3D7_0110500.1 | gene=PF3D7_0110500 | organism=Plasmodium_falciparum_3D7 | gene_product=bromodomain protein 3, putative | transcript_product=bromodomain protein 3, putative | location=Pf3D7_01_v3:396591-403606(+) | protein_
-1.22362	0.0659714	-1.44032	-1.10476	-0.598045	0.369877	-0.87653	-0.50272	0.40728	-1.30492	0.0107098	-1.47775	-0.999313	-0.650734	0.360199	-0.94857	-0.524218	0.411249	S	4		___1	1	0.000265029	176.42	124.7	176.42	0.15655	41025000	890	0.261938	0.0553506	0.15132	-0.0408427	0.485952	-0.0961933	890	PF3D7_0110500	EEKYFLKFFIEPEKLSEHNNEKGVPSNKNKT	PF3D7_0110500.1-p1 | transcript=PF3D7_0110500.1 | gene=PF3D7_0110500 | organism=Plasmodium_falciparum_3D7 | gene_product=bromodomain protein 3, putative | transcript_product=bromodomain protein 3, putative | location=Pf3D7_01_v3:396591-403606(+) | protein_
2.44468	1.63576	2.59113	2.74768	2.41151	2.73618	2.71581	2.72839	2.67276	2.63227	2.32555	2.55111	2.85708	2.44294	2.6532	2.60278	2.51727	2.56283	S	3		___1	0.859221	2.44e-09	94.807	87.932	94.807	0.30864	37893000	672	0.541978	0.178432	0.351516	0.10825	0.136987	-0.0701818	672	PF3D7_0110500	KSERSNKKENEEENNSDDDDDNDSYNSIEIE	PF3D7_0110500.1-p1 | transcript=PF3D7_0110500.1 | gene=PF3D7_0110500 | organism=Plasmodium_falciparum_3D7 | gene_product=bromodomain protein 3, putative | transcript_product=bromodomain protein 3, putative | location=Pf3D7_01_v3:396591-403606(+) | protein_
-1.0748	-1.99357	-1.91313	0.580084	-2.3139	-1.59492	0.0946159	-2.6527	-1.40421	-1.25838	-2.84633	-1.80544	0.599213	-2.38484	-1.63863	-0.0589085	-2.33444	-1.20461	S	4		___1	1	0.000114172	356.93	279.54	57.499	-0.3086	1270000000	1626	0.904048	0.183261	0.296344	0.0786416	0.7863	-0.104619	1626	PF3D7_0110500	YKNIFRNLHEFIDDKSTEGNDEKRSSHQNGT	PF3D7_0110500.1-p1 | transcript=PF3D7_0110500.1 | gene=PF3D7_0110500 | organism=Plasmodium_falciparum_3D7 | gene_product=bromodomain protein 3, putative | transcript_product=bromodomain protein 3, putative | location=Pf3D7_01_v3:396591-403606(+) | protein_
0.023716	-0.641918	-0.118332	-0.258898	-0.450689	-1.11994	-0.566504	-0.464024	-1.1883	0.0121498	-0.855249	-0.131777	-0.576668	-0.325087	-1.07615	-0.260248	-0.516867	-1.01673	T	4		___2	1	0.00533407	57.499	40.097	57.499	-0.3086	8064100	1627	0.727561	0.194589	0.955078	0.230793	0.152146	0.0362043	1627	PF3D7_0110500	KNIFRNLHEFIDDKSTEGNDEKRSSHQNGTS	PF3D7_0110500.1-p1 | transcript=PF3D7_0110500.1 | gene=PF3D7_0110500 | organism=Plasmodium_falciparum_3D7 | gene_product=bromodomain protein 3, putative | transcript_product=bromodomain protein 3, putative | location=Pf3D7_01_v3:396591-403606(+) | protein_
2.51018	2.61179	1.94909	1.65856	1.86785	1.61665	1.73634	1.74732	1.75892	1.88141	1.77651	1.89077	1.80687	1.87885	1.69297	1.78742	1.81566	1.60524	S	4		___2	1	0.000114172	356.93	279.54	57.499	-0.3086	1270000000	1626	0.727561	0.194589	0.955078	0.230793	0.152146	0.0362043	1626	PF3D7_0110500	YKNIFRNLHEFIDDKSTEGNDEKRSSHQNGT	PF3D7_0110500.1-p1 | transcript=PF3D7_0110500.1 | gene=PF3D7_0110500 | organism=Plasmodium_falciparum_3D7 | gene_product=bromodomain protein 3, putative | transcript_product=bromodomain protein 3, putative | location=Pf3D7_01_v3:396591-403606(+) | protein_
-3.09286	-3.0017	-2.64756	-2.46039	-2.95516	-2.75444	-2.72424	-2.8708	-2.67159	-2.7689	-2.82175	-2.54941	-2.59653	-2.74747	-2.51626	-2.75431	-2.20078	-2.70364	S	2		___1	1	0.000344631	124.86	102.38	124.86	-0.14301	28306000	501	2.06855	0.259725	1.17891	0.198572	0.279778	-0.0611537	501	PF3D7_0110500	ENDLNIIKQIDEIIISEKESSQDSCTNVLNK	PF3D7_0110500.1-p1 | transcript=PF3D7_0110500.1 | gene=PF3D7_0110500 | organism=Plasmodium_falciparum_3D7 | gene_product=bromodomain protein 3, putative | transcript_product=bromodomain protein 3, putative | location=Pf3D7_01_v3:396591-403606(+) | protein_
-0.188412	0.0230446	-0.201578	-0.194555	-0.386137	0.0334701	-0.264872	-0.323147	-0.125465	-0.187918	-0.243582	-0.295813	-0.0647202	-0.440861	-0.124506	-0.207264	-0.471701	0.105282	S	2		___3	0.996682	0.00057226	126.1	88.076	126.1	0.10991	844710000	794	1.75031	-0.749689	1.50208	-0.693844	0.11104	0.0558453	794	PF3D7_0110600	HFSNNLKKKKKKNVTSPRPSSKEYERKVTYH	PF3D7_0110600.1-p1 | transcript=PF3D7_0110600.1 | gene=PF3D7_0110600 | organism=Plasmodium_falciparum_3D7 | gene_product=phosphatidylinositol-4-phosphate 5-kinase | transcript_product=phosphatidylinositol-4-phosphate 5-kinase | location=Pf3D7_01_v3:405739-
0.887169	0.425114	1.3993	1.15406	0.763416	2.6119	0.955967	0.661417	2.50947	0.910126	0.344236	1.40287	1.12647	0.727058	2.73602	1.13302	0.68811	2.48398	S	2		___3	0.999998	0.000595723	126.1	88.076	126.1	0.10991	886720000	799	1.75031	-0.749689	1.50208	-0.693844	0.11104	0.0558453	799	PF3D7_0110600	LKKKKKKNVTSPRPSSKEYERKVTYHKECCS	PF3D7_0110600.1-p1 | transcript=PF3D7_0110600.1 | gene=PF3D7_0110600 | organism=Plasmodium_falciparum_3D7 | gene_product=phosphatidylinositol-4-phosphate 5-kinase | transcript_product=phosphatidylinositol-4-phosphate 5-kinase | location=Pf3D7_01_v3:405739-
0.887169	0.425114	1.3993	1.15406	0.763416	2.6119	0.955967	0.661417	2.50947	0.910126	0.344236	1.40287	1.12647	0.727058	2.73602	1.13302	0.68811	2.48398	S	2		___3	0.999977	0.000767954	126.1	88.076	126.1	0.10991	311510000	798	1.75031	-0.749689	1.50208	-0.693844	0.11104	0.0558453	798	PF3D7_0110600	NLKKKKKKNVTSPRPSSKEYERKVTYHKECC	PF3D7_0110600.1-p1 | transcript=PF3D7_0110600.1 | gene=PF3D7_0110600 | organism=Plasmodium_falciparum_3D7 | gene_product=phosphatidylinositol-4-phosphate 5-kinase | transcript_product=phosphatidylinositol-4-phosphate 5-kinase | location=Pf3D7_01_v3:405739-
-2.50725	-3.07845	-2.52663	-2.82711	-2.86019	-3.36927	-2.84476	-2.61741	-2.98222	-2.54294	-2.90762	-2.62289	-2.7885	-2.70934	-2.90042	-2.98726	-2.64561	-3.1636	S	3		___1	0.698287	0.000201581	104.89	84.431	104.89	0.13622	19690000	419	1.17202	-0.446035	0.845972	-0.309414	0.638937	0.136621	419	PF3D7_0110600	SFSESTNTRGSIINDSTSFLFLRKQKKKKKK	PF3D7_0110600.1-p1 | transcript=PF3D7_0110600.1 | gene=PF3D7_0110600 | organism=Plasmodium_falciparum_3D7 | gene_product=phosphatidylinositol-4-phosphate 5-kinase | transcript_product=phosphatidylinositol-4-phosphate 5-kinase | location=Pf3D7_01_v3:405739-
1.77229	0.535572	1.55245	1.62826	1.18475	-0.552034	1.52007	1.47626	-0.339603	1.73168	0.732775	1.45264	1.49439	1.29228	-0.612667	1.4109	1.37813	-0.444687	S	2		___1	0.999998	0.000595723	126.1	88.076	126.1	0.10991	886720000	799	0.322644	-0.198085	0.253908	-0.145288	0.10597	0.052797	799	PF3D7_0110600	LKKKKKKNVTSPRPSSKEYERKVTYHKECCS	PF3D7_0110600.1-p1 | transcript=PF3D7_0110600.1 | gene=PF3D7_0110600 | organism=Plasmodium_falciparum_3D7 | gene_product=phosphatidylinositol-4-phosphate 5-kinase | transcript_product=phosphatidylinositol-4-phosphate 5-kinase | location=Pf3D7_01_v3:405739-
-0.81741	-1.29067	-1.52628	-1.39625	-1.44249	-1.77794	-1.25374	-1.18409	-1.62255	-0.810539	-1.37765	-1.52144	-1.30239	-1.42989	-1.83697	-1.39481	-1.06896	-1.66109	S	4		___1	1	0.000298897	159.22	127.79	56.482	0.12312	1609200000	656	2.03144	-0.169739	0.832945	-0.0756721	2.0322	0.0940666	656	PF3D7_0110600	CSFINNDKNIVRDEDSNHKNVRKTDDYFIID	PF3D7_0110600.1-p1 | transcript=PF3D7_0110600.1 | gene=PF3D7_0110600 | organism=Plasmodium_falciparum_3D7 | gene_product=phosphatidylinositol-4-phosphate 5-kinase | transcript_product=phosphatidylinositol-4-phosphate 5-kinase | location=Pf3D7_01_v3:405739-
1.28714	1.70537	1.16962	1.37668	1.1567	0.704136	1.44448	1.1271	0.929447	1.28948	1.7213	1.1371	1.56906	1.17266	0.763143	1.17696	1.07926	0.565147	S	2		___2	0.989267	0.000191492	202.2	186.46	160.11	-0.41616	308530000	408	0.0984862	-0.132851	0.0649663	0.0841678	0.211869	0.217019	408	PF3D7_0110600	SNRIANHLIIKSFSESTNTRGSIINDSTSFL	PF3D7_0110600.1-p1 | transcript=PF3D7_0110600.1 | gene=PF3D7_0110600 | organism=Plasmodium_falciparum_3D7 | gene_product=phosphatidylinositol-4-phosphate 5-kinase | transcript_product=phosphatidylinositol-4-phosphate 5-kinase | location=Pf3D7_01_v3:405739-
1.27273	2.19055	0.57165	1.25826	1.39523	2.92309	1.23244	1.37851	2.94004	1.13598	2.41984	0.568972	1.30055	1.39172	2.79991	1.26798	1.42512	2.88315	S	3		___1	0.948656	0.00258219	98.573	61.726	98.573	0.14914	30602000	421	0.2798	-0.119874	0.0435795	0.0252387	0.260098	0.145113	421	PF3D7_0110600	SESTNTRGSIINDSTSFLFLRKQKKKKKKKK	PF3D7_0110600.1-p1 | transcript=PF3D7_0110600.1 | gene=PF3D7_0110600 | organism=Plasmodium_falciparum_3D7 | gene_product=phosphatidylinositol-4-phosphate 5-kinase | transcript_product=phosphatidylinositol-4-phosphate 5-kinase | location=Pf3D7_01_v3:405739-
-2.99715	-2.08557	-2.63491	-2.41559	-2.65845	-1.04659	-2.59802	-2.5908	-1.65336	-2.81102	-2.21287	-2.46475	-2.50634	-2.74545	-1.31864	-2.26353	-2.63107	-1.40128	S	2		___2	1	0.000179773	164.97	156.24	135.73	0.59583	572980000	404	0.0922511	-0.116435	0.0855856	0.102004	0.239386	0.218439	404	PF3D7_0110600	YKNDSNRIANHLIIKSFSESTNTRGSIINDS	PF3D7_0110600.1-p1 | transcript=PF3D7_0110600.1 | gene=PF3D7_0110600 | organism=Plasmodium_falciparum_3D7 | gene_product=phosphatidylinositol-4-phosphate 5-kinase | transcript_product=phosphatidylinositol-4-phosphate 5-kinase | location=Pf3D7_01_v3:405739-
2.9212	2.45096	3.19104	3.37936	3.33485	3.73136	3.33161	3.2894	3.74202	3.32832	3.12664	3.18697	3.33595	3.37472	3.64039	3.24999	3.25214	3.74486	S	2		___2	0.999977	0.000767954	126.1	88.076	126.1	0.10991	311510000	798	0.162286	-0.0953274	0.282105	-0.159805	0.117127	-0.0644779	798	PF3D7_0110600	NLKKKKKKNVTSPRPSSKEYERKVTYHKECC	PF3D7_0110600.1-p1 | transcript=PF3D7_0110600.1 | gene=PF3D7_0110600 | organism=Plasmodium_falciparum_3D7 | gene_product=phosphatidylinositol-4-phosphate 5-kinase | transcript_product=phosphatidylinositol-4-phosphate 5-kinase | location=Pf3D7_01_v3:405739-
0.0328827	0.12405	0.561333	-0.519924	0.233707	-0.228012	-0.217331	0.165922	-0.408567	0.0600395	0.146231	0.352926	-0.43466	0.0529118	-0.142235	-0.574709	-0.00227547	-0.361826	S	4		___1	1	0.00225439	57.52	26.692	57.52	-0.75403	10716000	393	0.444783	-0.0893256	0.645098	-0.120423	0.123895	-0.0310977	393	PF3D7_0110600	TKNGTMRNRKKYKNDSNRIANHLIIKSFSES	PF3D7_0110600.1-p1 | transcript=PF3D7_0110600.1 | gene=PF3D7_0110600 | organism=Plasmodium_falciparum_3D7 | gene_product=phosphatidylinositol-4-phosphate 5-kinase | transcript_product=phosphatidylinositol-4-phosphate 5-kinase | location=Pf3D7_01_v3:405739-
-1.08839	-1.37446	-0.772747	-1.38878	-1.20995	-1.60928	-1.3953	-1.22031	-1.71404	-0.876484	-0.9655	-0.833752	-1.34612	-1.18856	-1.64134	-1.44622	-1.13062	-1.5318	S	2		___2	0.996682	0.00057226	126.1	88.076	126.1	0.10991	844710000	794	0.147448	-0.081584	0.297555	-0.164599	0.171096	-0.0830151	794	PF3D7_0110600	HFSNNLKKKKKKNVTSPRPSSKEYERKVTYH	PF3D7_0110600.1-p1 | transcript=PF3D7_0110600.1 | gene=PF3D7_0110600 | organism=Plasmodium_falciparum_3D7 | gene_product=phosphatidylinositol-4-phosphate 5-kinase | transcript_product=phosphatidylinositol-4-phosphate 5-kinase | location=Pf3D7_01_v3:405739-
-1.67183	-1.73724	-1.67498	-1.76623	-1.62236	-1.34798	-1.60936	-1.54323	-1.25726	-1.56985	-1.63411	-1.72065	-1.71098	-1.46705	-1.17461	-1.70875	-1.62187	-1.24664	S	2		___2	0.998422	0.000377152	175.43	168.2	135.73	0.59583	439390000	406	0.0689588	-0.075387	0.109007	0.111195	0.264436	0.186582	406	PF3D7_0110600	NDSNRIANHLIIKSFSESTNTRGSIINDSTS	PF3D7_0110600.1-p1 | transcript=PF3D7_0110600.1 | gene=PF3D7_0110600 | organism=Plasmodium_falciparum_3D7 | gene_product=phosphatidylinositol-4-phosphate 5-kinase | transcript_product=phosphatidylinositol-4-phosphate 5-kinase | location=Pf3D7_01_v3:405739-
5.98252	5.61685	5.57335	6.12976	5.87065	6.06442	6.11437	5.66993	6.04867	6.18582	5.8926	5.59971	6.18308	5.83267	6.05295	6.13008	5.7047	6.07179	S	2		___2	0.999998	0.000595723	126.1	88.076	126.1	0.10991	886720000	799	0.134119	-0.0722965	0.284062	-0.156432	0.180105	-0.0841351	799	PF3D7_0110600	LKKKKKKNVTSPRPSSKEYERKVTYHKECCS	PF3D7_0110600.1-p1 | transcript=PF3D7_0110600.1 | gene=PF3D7_0110600 | organism=Plasmodium_falciparum_3D7 | gene_product=phosphatidylinositol-4-phosphate 5-kinase | transcript_product=phosphatidylinositol-4-phosphate 5-kinase | location=Pf3D7_01_v3:405739-
3.83411	3.53213	3.62547	2.71285	3.14963	2.4081	2.89035	3.41223	2.41493	3.7806	3.61234	3.56901	2.83267	3.00903	2.28569	2.80187	3.27619	2.31654	T	2		___2	0.61727	0.00331245	74.537	54.017	74.537	-0.13555	139440000	793	0.0919747	-0.051877	0.0912829	-0.0545133	0.00428825	-0.00263627	793	PF3D7_0110600	IHFSNNLKKKKKKNVTSPRPSSKEYERKVTY	PF3D7_0110600.1-p1 | transcript=PF3D7_0110600.1 | gene=PF3D7_0110600 | organism=Plasmodium_falciparum_3D7 | gene_product=phosphatidylinositol-4-phosphate 5-kinase | transcript_product=phosphatidylinositol-4-phosphate 5-kinase | location=Pf3D7_01_v3:405739-
-0.906	-0.977493	-1.14441	-0.673422	-0.896934	-0.739027	-0.645603	-0.995316	-0.68038	-0.977305	-1.04038	-1.13529	-0.697058	-0.839115	-0.686735	-0.612358	-0.887852	-0.597502	S	2		___1	0.795109	0.000513195	111.43	83.571	97.417	0.4489	38235000	509	0.256539	0.0744394	0.324553	0.0954339	0.0567399	0.0209945	509	PF3D7_0110600	LIPNECDHKPNEEVKSTSDVLTPIFFNNGDE	PF3D7_0110600.1-p1 | transcript=PF3D7_0110600.1 | gene=PF3D7_0110600 | organism=Plasmodium_falciparum_3D7 | gene_product=phosphatidylinositol-4-phosphate 5-kinase | transcript_product=phosphatidylinositol-4-phosphate 5-kinase | location=Pf3D7_01_v3:405739-
-0.345268	0.114363	-0.554411	-0.297047	-0.318956	0.0496712	-0.0315342	-0.415644	0.0500679	-0.388376	0.184265	-0.338654	-0.204716	-0.217144	0.222298	-0.0897427	-0.289166	0.136551	S	2		___1	1	0.000179773	164.97	156.24	135.73	0.59583	572980000	404	0.225342	0.132998	0.147033	0.0896349	0.103139	-0.0433629	404	PF3D7_0110600	YKNDSNRIANHLIIKSFSESTNTRGSIINDS	PF3D7_0110600.1-p1 | transcript=PF3D7_0110600.1 | gene=PF3D7_0110600 | organism=Plasmodium_falciparum_3D7 | gene_product=phosphatidylinositol-4-phosphate 5-kinase | transcript_product=phosphatidylinositol-4-phosphate 5-kinase | location=Pf3D7_01_v3:405739-
-1.17135	-1.89295	-0.850178	-1.47902	-1.13527	-2.16976	-1.57284	-1.20339	-2.20612	-1.14686	-1.76803	-0.968706	-1.6331	-1.24303	-2.17415	-1.37643	-1.19326	-2.23409	S	2		___1	0.99977	0.000397716	236.08	168.07	236.08	0.23042	1186800000	1012	0.563655	0.162139	0.59498	0.187787	0.049544	0.0256478	1012	PF3D7_0110600	GINCCTNLFKDDDTLSALEKNVTNNNLIKIM	PF3D7_0110600.1-p1 | transcript=PF3D7_0110600.1 | gene=PF3D7_0110600 | organism=Plasmodium_falciparum_3D7 | gene_product=phosphatidylinositol-4-phosphate 5-kinase | transcript_product=phosphatidylinositol-4-phosphate 5-kinase | location=Pf3D7_01_v3:405739-
-3.67815	-3.98368	-2.57095	-3.73768	-3.39445	-3.63321	-3.58425	-3.33118	-3.98627	-3.6302	-3.79629	-2.66705	-3.71628	-3.26346	-3.92836	-3.59163	-3.23121	-4.10037	S	2		___1	1	2.26e-56	197.15	181.76	79.652	-0.10393	63707000	552	0.564844	0.174026	0.658393	0.234765	0.128106	0.0607389	552	PF3D7_0110600	HKNNVDDNLVDGDVVSQGKRCSFFSSCENKK	PF3D7_0110600.1-p1 | transcript=PF3D7_0110600.1 | gene=PF3D7_0110600 | organism=Plasmodium_falciparum_3D7 | gene_product=phosphatidylinositol-4-phosphate 5-kinase | transcript_product=phosphatidylinositol-4-phosphate 5-kinase | location=Pf3D7_01_v3:405739-
-2.0949	-0.917261	-2.228	-2.38937	-1.88585	-1.47679	-2.14692	-1.74897	-1.53774	-2.43613	-1.21615	-2.26721	-2.32834	-1.93895	-1.46914	-2.17831	-1.87917	-1.48463	S	2		___1	1	0.000984544	120.63	94.029	120.63	0.19869	38934000	826	0.951527	0.178902	1.06437	0.219937	0.121923	0.0410353	826	PF3D7_0110600	ECCSNERMKNIKVNESDLGMFCVNNDKTNIE	PF3D7_0110600.1-p1 | transcript=PF3D7_0110600.1 | gene=PF3D7_0110600 | organism=Plasmodium_falciparum_3D7 | gene_product=phosphatidylinositol-4-phosphate 5-kinase | transcript_product=phosphatidylinositol-4-phosphate 5-kinase | location=Pf3D7_01_v3:405739-
-2.08809	-2.06919	-1.30399	-2.32177	-2.15321	-0.615311	-1.98663	-2.16662	-0.969608	-2.16341	-2.13407	-1.23957	-2.17658	-2.07842	-0.77725	-2.1392	-2.12617	-1.00194	S	2		___1	0.996682	0.00057226	126.1	88.076	126.1	0.10991	844710000	794	0.730571	0.180735	0.414771	0.104263	0.244928	-0.0764716	794	PF3D7_0110600	HFSNNLKKKKKKNVTSPRPSSKEYERKVTYH	PF3D7_0110600.1-p1 | transcript=PF3D7_0110600.1 | gene=PF3D7_0110600 | organism=Plasmodium_falciparum_3D7 | gene_product=phosphatidylinositol-4-phosphate 5-kinase | transcript_product=phosphatidylinositol-4-phosphate 5-kinase | location=Pf3D7_01_v3:405739-
-2.31732	-3.20693	-1.34377	-2.35686	-2.08833	-2.6597	-2.35395	-2.13108	-2.56693	-2.01722	-2.46247	-1.38121	-2.32279	-2.11284	-2.50723	-2.26395	-2.32019	-2.67125	S	3		___1	0.994696	0.000395909	188.66	162.06	128.54	0.16124	775940000	703	2.08165	0.25326	1.74686	0.215162	0.64918	-0.0380977	703	PF3D7_0110600	TNDRERKLLKTFSSSSLKKKSLLKNYNYHIK	PF3D7_0110600.1-p1 | transcript=PF3D7_0110600.1 | gene=PF3D7_0110600 | organism=Plasmodium_falciparum_3D7 | gene_product=phosphatidylinositol-4-phosphate 5-kinase | transcript_product=phosphatidylinositol-4-phosphate 5-kinase | location=Pf3D7_01_v3:405739-
-1.18973	-2.13922	-1.36042	-1.26709	-1.35296	-2.77011	-1.54147	-1.36559	-2.58502	-0.968384	-2.01702	-1.41709	-1.31231	-1.30342	-2.42105	-1.22785	-1.36418	-2.46761	S	3		___2	0.964887	3.6e-09	258.9	236.89	258.9	0.035854	1812900000	491	0.810216	0.279944	0.919712	0.30433	0.0603104	0.0243851	491	PF3D7_0110600	IKSVSRILSRVNKLSSTELIPNECDHKPNEE	PF3D7_0110600.1-p1 | transcript=PF3D7_0110600.1 | gene=PF3D7_0110600 | organism=Plasmodium_falciparum_3D7 | gene_product=phosphatidylinositol-4-phosphate 5-kinase | transcript_product=phosphatidylinositol-4-phosphate 5-kinase | location=Pf3D7_01_v3:405739-
0.27372	-0.192576	0.336887	0.30187	0.42967	1.06098	0.413849	0.395296	1.05391	0.497503	0.649258	0.273367	0.479958	0.486002	1.07308	0.312687	0.460444	0.908987	S	5		___2	0.960287	1.93e-05	94.606	82.753	94.606	1.0148	230240000	490	0.853937	0.295956	0.947278	0.317755	0.0521981	0.0217988	490	PF3D7_0110600	NIKSVSRILSRVNKLSSTELIPNECDHKPNE	PF3D7_0110600.1-p1 | transcript=PF3D7_0110600.1 | gene=PF3D7_0110600 | organism=Plasmodium_falciparum_3D7 | gene_product=phosphatidylinositol-4-phosphate 5-kinase | transcript_product=phosphatidylinositol-4-phosphate 5-kinase | location=Pf3D7_01_v3:405739-
-0.957989	-0.88829	-1.15354	-0.497015	-1.02921	-0.511782	-0.565367	-0.911875	-0.500134	-0.879417	-0.940884	-1.09734	-0.537575	-0.931045	-0.490906	-0.764038	-0.893356	-0.581749	T	2		___2	0.973121	0.00300518	97.813	83.515	97.813	0.49134	245820000	698	2.13317	0.574629	2.02971	0.577182	0.00444248	0.0025533	698	PF3D7_0110600	ISKNKTNDRERKLLKTFSSSSLKKKSLLKNY	PF3D7_0110600.1-p1 | transcript=PF3D7_0110600.1 | gene=PF3D7_0110600 | organism=Plasmodium_falciparum_3D7 | gene_product=phosphatidylinositol-4-phosphate 5-kinase | transcript_product=phosphatidylinositol-4-phosphate 5-kinase | location=Pf3D7_01_v3:405739-
-0.797378	-0.0939732	-1.41193	-0.718323	-0.673838	0.491274	-0.581949	-0.542177	0.427408	-1.05487	-0.47839	-1.54799	-0.575174	-0.67544	0.355015	-0.625515	-0.663494	0.369272	T	5		___2	0.953991	0.000200856	82.593	69.405	62.377	-0.34584	29725000	492	1.33299	0.585105	1.18177	0.560974	0.038069	-0.0241305	492	PF3D7_0110600	KSVSRILSRVNKLSSTELIPNECDHKPNEEV	PF3D7_0110600.1-p1 | transcript=PF3D7_0110600.1 | gene=PF3D7_0110600 | organism=Plasmodium_falciparum_3D7 | gene_product=phosphatidylinositol-4-phosphate 5-kinase | transcript_product=phosphatidylinositol-4-phosphate 5-kinase | location=Pf3D7_01_v3:405739-
-0.858381	-0.293531	-0.590672	-0.736145	-0.566339	-0.202072	-0.752535	-0.481106	-0.29636	-0.652573	-0.455872	-0.622133	-0.797279	-0.539499	-0.149813	-0.5298	-0.673199	-0.164625	S	2		___1	0.999733	0.000395909	173.64	146.34	173.64	0.56646	309650000	700	2.59006	0.60898	2.21531	0.531221	0.839	-0.0777585	700	PF3D7_0110600	KNKTNDRERKLLKTFSSSSLKKKSLLKNYNY	PF3D7_0110600.1-p1 | transcript=PF3D7_0110600.1 | gene=PF3D7_0110600 | organism=Plasmodium_falciparum_3D7 | gene_product=phosphatidylinositol-4-phosphate 5-kinase | transcript_product=phosphatidylinositol-4-phosphate 5-kinase | location=Pf3D7_01_v3:405739-
1.76614	2.06405	1.48336	2.18062	1.91512	2.64707	2.03577	1.87258	2.47202	1.89689	2.06154	1.41146	2.01858	2.0168	2.63955	2.13409	1.97348	2.61762	S	2		___1	0.989267	0.000191492	202.2	186.46	160.11	-0.41616	308530000	408	2.04465	0.638822	1.82969	0.594577	0.280245	-0.0442448	408	PF3D7_0110600	SNRIANHLIIKSFSESTNTRGSIINDSTSFL	PF3D7_0110600.1-p1 | transcript=PF3D7_0110600.1 | gene=PF3D7_0110600 | organism=Plasmodium_falciparum_3D7 | gene_product=phosphatidylinositol-4-phosphate 5-kinase | transcript_product=phosphatidylinositol-4-phosphate 5-kinase | location=Pf3D7_01_v3:405739-
2.46947	1.50687	2.64362	1.5413	2.11198	0.765221	1.61411	2.09058	0.637321	2.32166	1.48012	2.60757	1.73674	2.03524	0.830784	1.51759	2.04825	0.693615	S	2		___1	0.998422	0.000377152	175.43	168.2	135.73	0.59583	439390000	406	2.44496	0.696951	2.23915	0.596467	0.489887	-0.100484	406	PF3D7_0110600	NDSNRIANHLIIKSFSESTNTRGSIINDSTS	PF3D7_0110600.1-p1 | transcript=PF3D7_0110600.1 | gene=PF3D7_0110600 | organism=Plasmodium_falciparum_3D7 | gene_product=phosphatidylinositol-4-phosphate 5-kinase | transcript_product=phosphatidylinositol-4-phosphate 5-kinase | location=Pf3D7_01_v3:405739-
-1.83772	-1.90109	-1.62987	-1.85669	-1.99003	-1.81758	-2.26451	-1.83011	-1.6928	-2.07525	-2.16754	-1.86021	-2.1041	-1.77993	-1.93257	-2.32188	-1.78303	-1.66564	T	2		___1	0.890847	7.65e-10	156.17	110.1	147.37	0.96327	55436000	454	1.99426	0.736671	1.86871	0.582578	0.276461	-0.154092	454	PF3D7_0110600	KKKKEKKAILYERKSTFSSSMENKSQNKSQN	PF3D7_0110600.1-p1 | transcript=PF3D7_0110600.1 | gene=PF3D7_0110600 | organism=Plasmodium_falciparum_3D7 | gene_product=phosphatidylinositol-4-phosphate 5-kinase | transcript_product=phosphatidylinositol-4-phosphate 5-kinase | location=Pf3D7_01_v3:405739-
0.796648	0.0226421	1.97689	0.512545	0.905556	-0.569523	0.431961	1.01514	-0.409822	0.740194	0.0269737	1.97925	0.758209	0.910137	-0.254343	0.469671	0.965651	-0.439932	S	3		___2	0.994696	0.000395909	188.66	162.06	128.54	0.16124	775940000	703	2.04247	0.744929	2.22055	0.764061	0.0275903	0.019132	703	PF3D7_0110600	TNDRERKLLKTFSSSSLKKKSLLKNYNYHIK	PF3D7_0110600.1-p1 | transcript=PF3D7_0110600.1 | gene=PF3D7_0110600 | organism=Plasmodium_falciparum_3D7 | gene_product=phosphatidylinositol-4-phosphate 5-kinase | transcript_product=phosphatidylinositol-4-phosphate 5-kinase | location=Pf3D7_01_v3:405739-
-0.305769	-0.180181	-0.149189	-0.14823	-0.261623	0.00747299	-0.0281429	-0.252275	-0.0569801	-0.316221	-0.201454	-0.13154	-0.140736	-0.222235	-0.00642014	-0.0467701	-0.32082	-0.114441	S	3		___1	0.964887	3.6e-09	258.9	236.89	258.9	0.035854	1812900000	491	1.26509	0.747128	1.46505	0.808202	0.077896	0.0610746	491	PF3D7_0110600	IKSVSRILSRVNKLSSTELIPNECDHKPNEE	PF3D7_0110600.1-p1 | transcript=PF3D7_0110600.1 | gene=PF3D7_0110600 | organism=Plasmodium_falciparum_3D7 | gene_product=phosphatidylinositol-4-phosphate 5-kinase | transcript_product=phosphatidylinositol-4-phosphate 5-kinase | location=Pf3D7_01_v3:405739-
1.22712	1.00061	1.05806	1.15188	0.963917	1.36692	1.13231	0.978956	1.35924	1.25249	0.948069	1.03755	1.14336	1.02688	1.29457	1.09839	0.94838	1.37718	S	3		___2	0.589586	0.00792428	51.727	33.112	51.727	0.097211	72316000	701	1.86126	0.765624	2.23449	0.795904	0.0423413	0.0302795	701	PF3D7_0110600	NKTNDRERKLLKTFSSSSLKKKSLLKNYNYH	PF3D7_0110600.1-p1 | transcript=PF3D7_0110600.1 | gene=PF3D7_0110600 | organism=Plasmodium_falciparum_3D7 | gene_product=phosphatidylinositol-4-phosphate 5-kinase | transcript_product=phosphatidylinositol-4-phosphate 5-kinase | location=Pf3D7_01_v3:405739-
-0.787909	-0.322441	-1.30621	-0.951605	-1.39129	-2.065	-1.21866	-1.58288	-1.63187	-1.23944	-1.34709	-1.54919	-0.987551	-1.38064	-1.85467	-1.10348	-1.57313	-1.55255	S	2		___2	0.999733	0.000395909	173.64	146.34	173.64	0.56646	309650000	700	2.03004	0.778124	2.23433	0.804252	0.0363516	0.0261275	700	PF3D7_0110600	KNKTNDRERKLLKTFSSSSLKKKSLLKNYNY	PF3D7_0110600.1-p1 | transcript=PF3D7_0110600.1 | gene=PF3D7_0110600 | organism=Plasmodium_falciparum_3D7 | gene_product=phosphatidylinositol-4-phosphate 5-kinase | transcript_product=phosphatidylinositol-4-phosphate 5-kinase | location=Pf3D7_01_v3:405739-
0.420462	1.46481	2.25431	1.00466	2.1885	3.16884	1.49622	2.32132	2.91346	0.415037	1.61293	2.10809	0.980009	2.23848	3.03869	1.4686	2.39443	2.98152	S	3		___2	0.629692	0.00792428	51.727	33.112	51.727	0.097211	97534000	702	1.99047	0.791872	2.30288	0.794248	0.00333823	0.00237528	702	PF3D7_0110600	KTNDRERKLLKTFSSSSLKKKSLLKNYNYHI	PF3D7_0110600.1-p1 | transcript=PF3D7_0110600.1 | gene=PF3D7_0110600 | organism=Plasmodium_falciparum_3D7 | gene_product=phosphatidylinositol-4-phosphate 5-kinase | transcript_product=phosphatidylinositol-4-phosphate 5-kinase | location=Pf3D7_01_v3:405739-
-1.6916	-0.748375	-1.62354	-1.15661	-1.28957	-0.969572	-1.39572	-1.46393	-1.16497	-1.85033	-1.52675	-1.5722	-1.15535	-1.35208	-1.07882	-1.46427	-1.45685	-1.22492	S	3		___2	1	1.56e-10	356.75	338.5	88.226	-0.41739	1644900000	12	0.781247	-0.643033	0.798988	-0.652436	0.0110349	-0.00940355	12	PF3D7_0110700	____MSSPKESKKRKSNALDEACLELSEEVE	PF3D7_0110700.1-p1 | transcript=PF3D7_0110700.1 | gene=PF3D7_0110700 | organism=Plasmodium_falciparum_3D7 | gene_product=chromatin assembly factor 1 subunit C, putative | transcript_product=chromatin assembly factor 1 subunit C, putative | location=Pf3D7_0
0.486576	0.469114	0.235008	0.113121	0.0347385	0.150202	0.30652	-0.0185719	0.17531	0.453188	0.576994	0.148733	0.25631	0.140766	0.285725	0.220861	0.232195	0.0970802	S	3		___2	1	8.53e-13	356.75	338.5	88.226	-0.41739	3135000000	23	0.797938	-0.595296	0.822317	-0.607443	0.0156587	-0.012147	23	PF3D7_0110700	KKRKSNALDEACLELSEEVENDVSHEKIDED	PF3D7_0110700.1-p1 | transcript=PF3D7_0110700.1 | gene=PF3D7_0110700 | organism=Plasmodium_falciparum_3D7 | gene_product=chromatin assembly factor 1 subunit C, putative | transcript_product=chromatin assembly factor 1 subunit C, putative | location=Pf3D7_0
-1.30919	-0.528854	-1.66455	-1.20719	-1.05252	-1.19464	-1.17576	-0.918661	-1.07002	-1.18669	-0.368177	-1.6997	-1.14116	-1.03814	-0.853989	-1.03327	-0.928476	-0.949333	S	3		___1	1	8.53e-13	356.75	338.5	88.226	-0.41739	3135000000	23	0.631144	-0.358553	0.675462	-0.35563	0.00335227	0.00292269	23	PF3D7_0110700	KKRKSNALDEACLELSEEVENDVSHEKIDED	PF3D7_0110700.1-p1 | transcript=PF3D7_0110700.1 | gene=PF3D7_0110700 | organism=Plasmodium_falciparum_3D7 | gene_product=chromatin assembly factor 1 subunit C, putative | transcript_product=chromatin assembly factor 1 subunit C, putative | location=Pf3D7_0
1.92642	1.86929	1.86629	2.13003	2.31003	2.77816	2.26805	2.38428	2.89245	2.25588	2.55668	1.79254	2.03258	2.32614	2.88938	2.22918	2.26375	2.89924	S	3		___2	1	5.1e-06	155.55	146.45	88.226	-0.41739	205100000	31	0.7176	-0.309412	0.799724	-0.333616	0.051064	-0.0242033	31	PF3D7_0110700	DEACLELSEEVENDVSHEKIDEDEEEDVETQ	PF3D7_0110700.1-p1 | transcript=PF3D7_0110700.1 | gene=PF3D7_0110700 | organism=Plasmodium_falciparum_3D7 | gene_product=chromatin assembly factor 1 subunit C, putative | transcript_product=chromatin assembly factor 1 subunit C, putative | location=Pf3D7_0
2.88931	2.40133	3.1931	3.00809	2.97033	2.1611	2.95822	2.96589	2.26137	2.93992	2.45909	3.23364	2.98368	2.93881	2.23774	2.89945	2.96475	2.28325	S	3		___3	1	1.56e-10	356.75	338.5	88.226	-0.41739	1644900000	12	0.518783	-0.280448	0.833817	-0.391399	0.42135	-0.110951	12	PF3D7_0110700	____MSSPKESKKRKSNALDEACLELSEEVE	PF3D7_0110700.1-p1 | transcript=PF3D7_0110700.1 | gene=PF3D7_0110700 | organism=Plasmodium_falciparum_3D7 | gene_product=chromatin assembly factor 1 subunit C, putative | transcript_product=chromatin assembly factor 1 subunit C, putative | location=Pf3D7_0
2.88931	2.40133	3.1931	3.00809	2.97033	2.1611	2.95822	2.96589	2.26137	2.93992	2.45909	3.23364	2.98368	2.93881	2.23774	2.89945	2.96475	2.28325	S	3		___3	1	5.1e-06	155.55	146.45	88.226	-0.41739	205100000	31	0.518783	-0.280448	0.833817	-0.391399	0.42135	-0.110951	31	PF3D7_0110700	DEACLELSEEVENDVSHEKIDEDEEEDVETQ	PF3D7_0110700.1-p1 | transcript=PF3D7_0110700.1 | gene=PF3D7_0110700 | organism=Plasmodium_falciparum_3D7 | gene_product=chromatin assembly factor 1 subunit C, putative | transcript_product=chromatin assembly factor 1 subunit C, putative | location=Pf3D7_0
-3.49555	-3.64357	-3.55283	-3.67644	-3.66615	-3.72752	-4.08143	-3.47166	-3.67205	-3.35452	-3.64501	-3.32915	-3.56494	-3.62653	-3.71486	-3.61581	-3.56425	-3.67322	S	3		___3	1	8.53e-13	356.75	338.5	88.226	-0.41739	3135000000	23	0.518783	-0.280448	0.833817	-0.391399	0.42135	-0.110951	23	PF3D7_0110700	KKRKSNALDEACLELSEEVENDVSHEKIDED	PF3D7_0110700.1-p1 | transcript=PF3D7_0110700.1 | gene=PF3D7_0110700 | organism=Plasmodium_falciparum_3D7 | gene_product=chromatin assembly factor 1 subunit C, putative | transcript_product=chromatin assembly factor 1 subunit C, putative | location=Pf3D7_0
3.63292	2.8185	3.73622	3.38281	3.52024	2.39263	3.30208	3.52657	2.2868	3.63246	2.8393	3.73573	3.27646	3.56081	2.35028	3.28796	3.47998	2.3746	S	2		___1	1	0.000662287	282.49	230.42	282.49	0.37981	136480000	127	0.343787	-0.202618	0.276892	-0.166754	0.0445378	0.0358639	127	PF3D7_0110700	LFPLEQVPQEKCIYKSNENYEGFDFCSEKKK	PF3D7_0110700.1-p1 | transcript=PF3D7_0110700.1 | gene=PF3D7_0110700 | organism=Plasmodium_falciparum_3D7 | gene_product=chromatin assembly factor 1 subunit C, putative | transcript_product=chromatin assembly factor 1 subunit C, putative | location=Pf3D7_0
1.49204	1.43445	1.23557	1.47593	1.54256	2.10014	1.49178	1.4867	2.1148	1.54771	1.45007	1.26458	1.4448	1.50591	2.11992	1.47751	1.49318	2.20137	S	3		___1	1	1.56e-10	356.75	338.5	88.226	-0.41739	1644900000	12	0.109548	-0.0924435	0.187457	-0.144798	0.0741686	-0.0523545	12	PF3D7_0110700	____MSSPKESKKRKSNALDEACLELSEEVE	PF3D7_0110700.1-p1 | transcript=PF3D7_0110700.1 | gene=PF3D7_0110700 | organism=Plasmodium_falciparum_3D7 | gene_product=chromatin assembly factor 1 subunit C, putative | transcript_product=chromatin assembly factor 1 subunit C, putative | location=Pf3D7_0
-2.35664	-2.6125	-1.38835	-2.3787	-2.14966	-2.65832	-2.83211	-2.25276	-3.06731	-2.19798	-2.63778	-1.45156	-2.2354	-2.19496	-2.68959	-2.45971	-2.21494	-2.84069	S	2		___2	0.653376	0.00143205	75.695	52.091	41.54	-1.6546	4395000	441	0.147976	-0.0533258	0.869825	0.215613	0.913289	0.268938	441	PF3D7_0110700	QLKSELLDETNTIPTSNTDVE__________	PF3D7_0110700.1-p1 | transcript=PF3D7_0110700.1 | gene=PF3D7_0110700 | organism=Plasmodium_falciparum_3D7 | gene_product=chromatin assembly factor 1 subunit C, putative | transcript_product=chromatin assembly factor 1 subunit C, putative | location=Pf3D7_0
0.47747	-0.0313568	1.43217	0.410854	0.732252	0.271994	0.66342	0.595251	0.030693	0.601473	0.378889	1.47812	0.478443	0.67647	0.0920296	0.558067	0.805798	0.0841408	T	2		___2	0.654042	0.00143205	75.695	52.091	41.54	-1.6546	4395000	440	0.147976	-0.0533258	0.869825	0.215613	0.913289	0.268938	440	PF3D7_0110700	WQLKSELLDETNTIPTSNTDVE_________	PF3D7_0110700.1-p1 | transcript=PF3D7_0110700.1 | gene=PF3D7_0110700 | organism=Plasmodium_falciparum_3D7 | gene_product=chromatin assembly factor 1 subunit C, putative | transcript_product=chromatin assembly factor 1 subunit C, putative | location=Pf3D7_0
-0.546524	-0.928791	-0.754362	-1.08561	-0.972593	-0.813806	-1.04181	-0.912445	-0.569166	-0.453434	-0.875366	-0.765507	-1.08238	-0.898716	-0.780992	-1.38732	-1.04275	-0.737989	T	2		___2	0.652182	0.00143205	99.451	74.234	41.54	-1.6546	13045000	443	1.01587	0.170397	0.677454	0.136216	0.116527	-0.0341816	443	PF3D7_0110700	KSELLDETNTIPTSNTDVE____________	PF3D7_0110700.1-p1 | transcript=PF3D7_0110700.1 | gene=PF3D7_0110700 | organism=Plasmodium_falciparum_3D7 | gene_product=chromatin assembly factor 1 subunit C, putative | transcript_product=chromatin assembly factor 1 subunit C, putative | location=Pf3D7_0
-3.70965	-3.92659	-3.65138	-1.85625	-3.04372	-0.0293922	-1.91729	-3.33464	-0.549175	-3.14702	-3.40342	-3.75512	-1.70334	-3.09148	-0.297758	-1.9189	-3.2079	-0.489092	T	2		___2	0.987048	0.0140211	99.451	74.234	99.451	0.088311	13946000	437	1.31946	0.2326	0.516658	0.113858	0.539258	-0.118742	437	PF3D7_0110700	LQFWQLKSELLDETNTIPTSNTDVE______	PF3D7_0110700.1-p1 | transcript=PF3D7_0110700.1 | gene=PF3D7_0110700 | organism=Plasmodium_falciparum_3D7 | gene_product=chromatin assembly factor 1 subunit C, putative | transcript_product=chromatin assembly factor 1 subunit C, putative | location=Pf3D7_0
-3.11661	-4.05974	-3.40664	-1.83792	-3.45827	-3.59832	-1.93152	-3.42618	-3.27488	-2.8181	-3.71205	-3.56173	-1.86998	-3.67306	-3.35817	-1.62415	-3.26845	-3.35581	S	2		___1	0.999957	0.000577803	139.46	123.24	131.69	-0.33684	37829000	28	0.0342877	-0.0376549	0.0488704	0.0525064	0.348391	0.0901613	28	PF3D7_0110800	TSASDKPITLIRTNVSNENNNVRRKMLRNFR	PF3D7_0110800.1-p1 | transcript=PF3D7_0110800.1 | gene=PF3D7_0110800 | organism=Plasmodium_falciparum_3D7 | gene_product=transcription initiation factor TFIIB, putative | transcript_product=transcription initiation factor TFIIB, putative | location=Pf3D7_0
1.50097	2.15181	1.11351	1.77655	1.22737	2.19422	1.95034	1.19356	2.24813	1.26629	2.16548	1.32609	2.16207	1.12536	2.01889	1.85044	1.19068	2.11898	S	2		___1	0.862825	0.00927122	52.79	19.527	51.346	0.31159	101800000	5	0.295962	0.421222	0.249337	0.321924	0.0475594	-0.0992978	5	PF3D7_0110800	___________MSSISPNKKFALTSASDKPI	PF3D7_0110800.1-p1 | transcript=PF3D7_0110800.1 | gene=PF3D7_0110800 | organism=Plasmodium_falciparum_3D7 | gene_product=transcription initiation factor TFIIB, putative | transcript_product=transcription initiation factor TFIIB, putative | location=Pf3D7_0
-3.17608	-3.65483	-2.83671	-2.97642	-2.9697	-3.19849	-2.81267	-3.01636	-3.2628	-3.05517	-3.26589	-2.88484	-2.89619	-3.1277	-3.20493	-2.90345	-3.03719	-3.30467	S	2		___1	0.987064	0.000473938	143.42	57.466	143.42	0.40505	52510000	455	0.272659	-0.19148	0.312411	-0.229019	0.0643981	-0.0375388	455	PF3D7_0111000	MINIWNKSSSKKNISSNEWDKMKKSFCNIEN	PF3D7_0111000.1-p1 | transcript=PF3D7_0111000.1 | gene=PF3D7_0111000 | organism=Plasmodium_falciparum_3D7 | gene_product=kinesin-8B, putative | transcript_product=kinesin-8B, putative | location=Pf3D7_01_v3:421776-427575(-) | protein_length=1664 | sequence
-0.449421	-0.957214	-0.188145	-0.814589	-0.644367	-1.21126	-1.0538	-0.83683	-1.25665	-0.356396	-1.16988	-0.384487	-0.820383	-0.562765	-1.69647	-0.851502	-0.741343	-1.39662	S	2		___2	0.980176	0.000503723	233.46	156.52	68.132	0.03755	367790000	208	1.43717	-0.510668	1.10628	-0.405924	0.285708	0.104744	208	PF3D7_0111400	NQAVFFTPKKSVLNSSNEKKDTEYKKSQNMN	PF3D7_0111400.1-p1 | transcript=PF3D7_0111400.1 | gene=PF3D7_0111400 | organism=Plasmodium_falciparum_3D7 | gene_product=gametocyte exported protein 19 | transcript_product=gametocyte exported protein 19 | location=Pf3D7_01_v3:436408-438564(+) | protein_le
-0.585674	-1.48884	-0.368372	-0.811543	-0.857807	-2.14293	-0.776985	-0.795704	-1.91349	-0.616695	-1.53414	-0.371223	-0.759485	-0.779373	-1.98885	-0.93996	-0.840921	-2.09034	S	2		___2	0.833712	0.00496125	70.942	47.622	68.132	0.03755	117060000	207	1.43717	-0.510668	1.10628	-0.405924	0.285708	0.104744	207	PF3D7_0111400	VNQAVFFTPKKSVLNSSNEKKDTEYKKSQNM	PF3D7_0111400.1-p1 | transcript=PF3D7_0111400.1 | gene=PF3D7_0111400 | organism=Plasmodium_falciparum_3D7 | gene_product=gametocyte exported protein 19 | transcript_product=gametocyte exported protein 19 | location=Pf3D7_01_v3:436408-438564(+) | protein_le
0.607645	0.063097	0.690928	0.966042	0.71258	1.17038	0.992859	0.826305	1.24319	0.854534	0.816971	0.758171	1.08305	0.730469	0.962311	0.905897	0.735767	1.16369	S	2		___1	0.980176	0.000503723	233.46	156.52	68.132	0.03755	367790000	208	0.593401	-0.449029	0.679406	-0.530414	0.0813648	-0.081385	208	PF3D7_0111400	NQAVFFTPKKSVLNSSNEKKDTEYKKSQNMN	PF3D7_0111400.1-p1 | transcript=PF3D7_0111400.1 | gene=PF3D7_0111400 | organism=Plasmodium_falciparum_3D7 | gene_product=gametocyte exported protein 19 | transcript_product=gametocyte exported protein 19 | location=Pf3D7_01_v3:436408-438564(+) | protein_le
-3.71051	-4.09945	-2.97831	-3.74689	-4.03314	-4.6989	-4.18142	-3.76134	-5.21557	-3.59353	-4.19916	-3.07557	-4.03507	-3.70095	-4.91175	-3.83573	-3.51073	-4.82834	S	2		___1	1	1.37e-05	366.92	301.88	326.53	0.11639	356430000	345	0.620225	-0.384597	0.571811	-0.364213	0.0293526	0.0203845	345	PF3D7_0111400	MCEDKGEIEIYTIVGSDTEKDNNNNKEKDNN	PF3D7_0111400.1-p1 | transcript=PF3D7_0111400.1 | gene=PF3D7_0111400 | organism=Plasmodium_falciparum_3D7 | gene_product=gametocyte exported protein 19 | transcript_product=gametocyte exported protein 19 | location=Pf3D7_01_v3:436408-438564(+) | protein_le
0.720129	1.22038	0.456539	0.723993	1.05343	1.49728	0.778637	1.01234	1.62289	0.691166	1.05907	0.346687	0.896034	1.04325	1.50796	0.758688	0.854025	1.42886	T	3		___1	0.999991	0.001708	62.042	48.379	62.042	-0.80522	12550000	199	0.268688	-0.229464	0.344073	-0.276718	0.093994	-0.0472542	199	PF3D7_0111400	KTKKKTFLVNQAVFFTPKKSVLNSSNEKKDT	PF3D7_0111400.1-p1 | transcript=PF3D7_0111400.1 | gene=PF3D7_0111400 | organism=Plasmodium_falciparum_3D7 | gene_product=gametocyte exported protein 19 | transcript_product=gametocyte exported protein 19 | location=Pf3D7_01_v3:436408-438564(+) | protein_le
0.545479	2.56923	0.606031	0.541298	0.891262	1.51686	0.557493	1.04017	1.52877	0.546009	2.46162	0.64006	0.539003	0.840074	1.57695	0.610098	1.10632	1.46831	S	3		___1	0.95699	0.00220732	112.33	95.801	112.33	0.49359	23587000	447	0.210323	-0.198738	0.184548	-0.177232	0.0273362	0.0215058	447	PF3D7_0111400	VNNLNNPNNEETDINSNTKKLDYLNLCNYST	PF3D7_0111400.1-p1 | transcript=PF3D7_0111400.1 | gene=PF3D7_0111400 | organism=Plasmodium_falciparum_3D7 | gene_product=gametocyte exported protein 19 | transcript_product=gametocyte exported protein 19 | location=Pf3D7_01_v3:436408-438564(+) | protein_le
1.00217	0.695829	0.302195	1.10824	1.00762	0.861542	1.07964	0.880938	0.841871	0.93613	0.615715	0.31032	0.963779	1.00714	0.793827	1.12873	0.91651	0.857103	S	2		___1	0.833712	0.00496125	70.942	47.622	68.132	0.03755	117060000	207	0.329545	-0.159981	0.447263	-0.223503	0.125273	-0.063522	207	PF3D7_0111400	VNQAVFFTPKKSVLNSSNEKKDTEYKKSQNM	PF3D7_0111400.1-p1 | transcript=PF3D7_0111400.1 | gene=PF3D7_0111400 | organism=Plasmodium_falciparum_3D7 | gene_product=gametocyte exported protein 19 | transcript_product=gametocyte exported protein 19 | location=Pf3D7_01_v3:436408-438564(+) | protein_le
-0.0435867	-0.115292	-0.8447	0.175621	-0.221903	-0.334484	-0.00264549	-0.231157	-0.166563	-0.127363	-0.429318	-0.580355	0.216999	0.035244	-0.353424	0.0330143	-0.315775	-0.226582	Y	3		___2	0.501473	0.0353961	75.378	10.073	75.378	1.7425	7285000	136	0.861474	0.244785	0.833198	0.305662	0.129953	0.0608773	136	PF3D7_0111400	TDSYYNIKNMRSNMYYSKYMNTDINNNLYKD	PF3D7_0111400.1-p1 | transcript=PF3D7_0111400.1 | gene=PF3D7_0111400 | organism=Plasmodium_falciparum_3D7 | gene_product=gametocyte exported protein 19 | transcript_product=gametocyte exported protein 19 | location=Pf3D7_01_v3:436408-438564(+) | protein_le
-1.09778	-0.906053	-1.11514	-0.904278	-0.815805	-0.940103	-1.09375	-1.01284	-0.880508	-0.872309	-1.17736	-1.1724	-0.881889	-0.920616	-0.768433	-0.831718	-1.04024	-0.629604	Y	3		___2	0.501473	0.0353961	75.378	10.073	75.378	1.7425	7285000	135	0.861474	0.244785	0.833198	0.305662	0.129953	0.0608773	135	PF3D7_0111400	YTDSYYNIKNMRSNMYYSKYMNTDINNNLYK	PF3D7_0111400.1-p1 | transcript=PF3D7_0111400.1 | gene=PF3D7_0111400 | organism=Plasmodium_falciparum_3D7 | gene_product=gametocyte exported protein 19 | transcript_product=gametocyte exported protein 19 | location=Pf3D7_01_v3:436408-438564(+) | protein_le
-1.38699	-0.56934	-1.67632	-1.01935	-0.674809	-0.10457	-0.997824	-0.754671	-0.180864	-1.37252	-0.754148	-1.87563	-1.04732	-0.76325	-0.150946	-0.941231	-0.748526	-0.277817	S	4		___1	0.962923	0.000357562	133.05	104.09	133.05	0.23234	35012000	212	1.03727	1.05055	0.920746	0.782361	0.155932	-0.268186	212	PF3D7_0111500	ELNDQGESGVEKKKDSFSFKKLDENANIKNI	PF3D7_0111500.1-p1 | transcript=PF3D7_0111500.1 | gene=PF3D7_0111500 | organism=Plasmodium_falciparum_3D7 | gene_product=UMP-CMP kinase, putative | transcript_product=UMP-CMP kinase, putative | location=Pf3D7_01_v3:439652-441418(-) | protein_length=371 | s
-2.44787	-1.54304	-2.69252	-2.18392	-2.03189	-1.54871	-2.23698	-2.16591	-1.49181	-2.09249	-1.07672	-2.73096	-2.11647	-2.08124	-1.3987	-2.04164	-2.04364	-1.43357	S	3		___1	0.999984	0.000282031	143.71	110.51	143.71	-0.34926	1112200000	83	1.03792	0.226762	1.84799	0.301366	0.25114	0.074604	83	PF3D7_0111600	KIKKVQNKKKNINIHSDYQSIEKYFKMIQKK	PF3D7_0111600.1-p1 | transcript=PF3D7_0111600.1 | gene=PF3D7_0111600 | organism=Plasmodium_falciparum_3D7 | gene_product=conserved Plasmodium protein, unknown function | transcript_product=conserved Plasmodium protein, unknown function | location=Pf3D7_01_
-3.51605	-3.68835	-3.59744	-3.858	-3.66734	-3.90231	-3.97695	-3.6925	-4.04418	-3.53378	-3.81972	-3.73175	-3.87307	-3.73058	-3.71408	-3.65146	-3.6984	-3.69001	Y	2		___1	0.74466	0.00516068	91.584	44.386	91.584	-0.39999	44950000	85	1.31866	0.275183	1.13812	0.240773	0.119719	-0.0344108	85	PF3D7_0111600	KKVQNKKKNINIHSDYQSIEKYFKMIQKKEI	PF3D7_0111600.1-p1 | transcript=PF3D7_0111600.1 | gene=PF3D7_0111600 | organism=Plasmodium_falciparum_3D7 | gene_product=conserved Plasmodium protein, unknown function | transcript_product=conserved Plasmodium protein, unknown function | location=Pf3D7_01_
7.77395	7.59055	6.88093	7.06433	6.86102	7.56769	8.36132	7.68261	7.59018	7.60517	7.3061	6.88831	7.10937	6.83468	7.58334	8.3012	7.6384	7.54754	S	4		___1	1	0.000329605	120.84	90.834	73.783	0.043886	379400000	123	0.829112	-0.410043	0.881904	-0.408	0.00261126	0.00204277	123	PF3D7_0111800	ITKNENDEIIKEDKNSNLGKTNGYNIKDIRR	PF3D7_0111800.1-p1 | transcript=PF3D7_0111800.1 | gene=PF3D7_0111800 | organism=Plasmodium_falciparum_3D7 | gene_product=eukaryotic translation initiation factor 4E, putative | transcript_product=eukaryotic translation initiation factor 4E, putative | loca
-2.08127	-2.5562	-2.0384	-1.77332	-2.32409	-1.82607	-1.97283	-2.33837	-1.86703	-2.03249	-2.31726	-2.05065	-1.69546	-2.31372	-2.1254	-2.15106	-2.37535	-2.03871	S	2		___1	1	4.66e-05	370.25	307.33	370.25	-0.23512	508360000	578	0.337482	-0.278217	0.413794	-0.325175	0.0487678	-0.0469577	578	PF3D7_0111800	LKNEDYKKKSMNSLNSNDIYEDSKSTTCIKS	PF3D7_0111800.1-p1 | transcript=PF3D7_0111800.1 | gene=PF3D7_0111800 | organism=Plasmodium_falciparum_3D7 | gene_product=eukaryotic translation initiation factor 4E, putative | transcript_product=eukaryotic translation initiation factor 4E, putative | loca
-0.17903	-0.0185661	0.022522	0.509989	0.248924	0.140255	0.0387363	0.180883	0.46579	0.139997	-0.196089	-0.0467396	0.308376	0.235363	0.50478	0.422903	0.21187	0.594469	S	3		___1	1	0.0115337	46.606	29.28	46.606	-0.12208	16034000	550	0.349997	-0.173164	0.12825	-0.0713339	0.31482	0.10183	550	PF3D7_0111800	DINVPSNFVNNKMNGSIIVDKKSKIDYGLKN	PF3D7_0111800.1-p1 | transcript=PF3D7_0111800.1 | gene=PF3D7_0111800 | organism=Plasmodium_falciparum_3D7 | gene_product=eukaryotic translation initiation factor 4E, putative | transcript_product=eukaryotic translation initiation factor 4E, putative | loca
-0.657219	-0.828831	-0.278732	-0.987864	-0.782648	-1.08434	-0.909252	-0.725172	-1.18751	-0.688152	-1.06438	-0.323917	-1.04906	-0.71393	-1.25823	-1.04275	-0.678114	-1.13195	T	2		___1	0.715056	0.001164	129.85	85.24	129.85	0.23037	53909000	12	1.12804	0.165455	0.922785	0.210406	0.134238	0.0449508	12	PF3D7_0111900	____MENRSKTISQNTIKAHVEANDECKEKK	PF3D7_0111900.1-p1 | transcript=PF3D7_0111900.1 | gene=PF3D7_0111900 | organism=Plasmodium_falciparum_3D7 | gene_product=mitochondrial distribution and morphology protein, putative | transcript_product=mitochondrial distribution and morphology protein, put
3.30267	2.30938	3.23886	2.89997	3.21818	1.84882	2.75909	3.20715	1.8776	3.54031	2.53944	3.25597	2.94748	3.29172	1.95161	2.91733	3.10724	1.876	S	2		___1	0.992391	0.00170455	99.283	67.348	94.297	0.094032	52988000	9	1.44536	0.236828	1.26987	0.210205	0.108615	-0.0266228	9	PF3D7_0111900	_______MENRSKTISQNTIKAHVEANDECK	PF3D7_0111900.1-p1 | transcript=PF3D7_0111900.1 | gene=PF3D7_0111900 | organism=Plasmodium_falciparum_3D7 | gene_product=mitochondrial distribution and morphology protein, putative | transcript_product=mitochondrial distribution and morphology protein, put
-0.356218	-0.0289841	-0.308317	0.0922298	-0.144331	0.302011	-0.00692558	0.00932884	0.240915	-0.234047	-0.141577	-0.353403	0.0170441	0.105587	0.30419	0.0392799	0.00883484	0.319609	S	2		___2	0.953168	0.000612452	164.13	120.52	113.25	0.10096	160300000	257	1.30656	-0.73016	0.780408	-0.55891	0.170976	0.17125	257	PF3D7_0112200	EISRDFLSIGKNASSSSSGIKNNNKNIDNNK	PF3D7_0112200.1-p1 | transcript=PF3D7_0112200.1 | gene=PF3D7_0112200 | organism=Plasmodium_falciparum_3D7 | gene_product=ABC transporter C family member 1 | transcript_product=ABC transporter C family member 1 | location=Pf3D7_01_v3:464726-470194(+) | prot
1.16255	1.40549	0.91564	1.08015	1.05616	1.4786	1.19089	0.979958	1.49862	1.08326	0.993851	0.882866	1.19497	1.04185	1.43638	1.10407	1.05365	1.55037	S	4		___1	0.778965	1.78e-06	170.65	145.13	140.42	-0.19201	254380000	87	1.54068	-0.679461	1.3358	-0.568031	0.192421	0.11143	87	PF3D7_0112200	DIEVEDSEFYSEKNSSNEHVLHHCNSNDASE	PF3D7_0112200.1-p1 | transcript=PF3D7_0112200.1 | gene=PF3D7_0112200 | organism=Plasmodium_falciparum_3D7 | gene_product=ABC transporter C family member 1 | transcript_product=ABC transporter C family member 1 | location=Pf3D7_01_v3:464726-470194(+) | prot
1.95437	2.19518	1.31738	1.28354	1.62896	2.03077	1.46584	1.72273	2.06918	1.61988	1.54655	1.39974	1.48178	1.58576	2.00342	1.3536	1.79793	1.89676	S	4		___1	0.823572	1.78e-06	285.26	248.2	275.15	-0.45353	317280000	86	1.445	-0.640256	1.4875	-0.696011	0.0835645	-0.0557547	86	PF3D7_0112200	RDIEVEDSEFYSEKNSSNEHVLHHCNSNDAS	PF3D7_0112200.1-p1 | transcript=PF3D7_0112200.1 | gene=PF3D7_0112200 | organism=Plasmodium_falciparum_3D7 | gene_product=ABC transporter C family member 1 | transcript_product=ABC transporter C family member 1 | location=Pf3D7_01_v3:464726-470194(+) | prot
0.331871	1.88606	0.437696	0.827358	1.35307	1.31969	0.845045	1.31249	1.22691	0.557661	1.61266	0.408064	0.261072	1.29495	1.53366	0.96373	1.18999	1.53059	S	3		___1	1	0.000357796	137.16	112.36	137.16	-0.83174	26716000	249	1.18089	-0.599376	0.790536	-0.419359	0.22898	0.180017	249	PF3D7_0112200	FSSQTEIDEISRDFLSIGKNASSSSSGIKNN	PF3D7_0112200.1-p1 | transcript=PF3D7_0112200.1 | gene=PF3D7_0112200 | organism=Plasmodium_falciparum_3D7 | gene_product=ABC transporter C family member 1 | transcript_product=ABC transporter C family member 1 | location=Pf3D7_01_v3:464726-470194(+) | prot
1.87133	1.53227	1.61885	1.64199	1.90013	2.06828	1.58346	1.82098	2.09236	1.8225	1.40772	1.48451	1.70952	1.94856	2.05672	1.58077	1.82221	2.0527	S	2		___2	0.97527	3.47e-05	231.07	177	164.13	0.099309	624900000	258	1.0102	-0.534061	0.562477	-0.367438	0.187143	0.166623	258	PF3D7_0112200	ISRDFLSIGKNASSSSSGIKNNNKNIDNNKF	PF3D7_0112200.1-p1 | transcript=PF3D7_0112200.1 | gene=PF3D7_0112200 | organism=Plasmodium_falciparum_3D7 | gene_product=ABC transporter C family member 1 | transcript_product=ABC transporter C family member 1 | location=Pf3D7_01_v3:464726-470194(+) | prot
1.94277	1.85728	2.31275	2.33506	2.32918	2.7191	2.33295	2.35636	2.56688	2.11595	2.07258	2.27765	2.35367	2.37348	2.73528	2.33977	2.33772	2.64174	S	4		___1	0.872772	0.000160024	217.42	159.74	158.64	-0.03256	214880000	620	1.31232	-0.497168	0.956841	-0.362563	0.380425	0.134605	620	PF3D7_0112200	CFQEHKSNSTYNYNSSHIHEKKEEYENIHNS	PF3D7_0112200.1-p1 | transcript=PF3D7_0112200.1 | gene=PF3D7_0112200 | organism=Plasmodium_falciparum_3D7 | gene_product=ABC transporter C family member 1 | transcript_product=ABC transporter C family member 1 | location=Pf3D7_01_v3:464726-470194(+) | prot
-2.88315	-2.71455	-2.66529	-3.06512	-2.451	-2.09848	-2.81694	-2.7231	-1.91787	-2.87581	-2.86154	-2.76167	-3.00831	-2.67773	-1.99353	-2.75631	-2.81112	-2.07359	S	4		___1	0.983157	3.88e-09	254.75	214.89	166.69	-0.41432	689440000	544	1.10277	-0.464437	0.732453	-0.350308	0.193851	0.114129	544	PF3D7_0112200	NIVVDKTFLQNENITSHDDGTSHNLKHLKNV	PF3D7_0112200.1-p1 | transcript=PF3D7_0112200.1 | gene=PF3D7_0112200 | organism=Plasmodium_falciparum_3D7 | gene_product=ABC transporter C family member 1 | transcript_product=ABC transporter C family member 1 | location=Pf3D7_01_v3:464726-470194(+) | prot
2.2349	2.27896	2.02061	2.35173	2.2786	2.49008	2.30432	2.26394	2.49299	2.33668	2.15756	1.94497	2.37074	2.2392	2.59381	2.4026	2.21621	2.53459	S	2		___1	0.999489	0.000680139	175.39	150.84	175.39	-1.6024	18695000	1523	0.725096	-0.427222	0.38589	-0.244969	0.312426	0.182253	1523	PF3D7_0112200	NISDKISAIVEYKNVSLSSIINSSQDDESKK	PF3D7_0112200.1-p1 | transcript=PF3D7_0112200.1 | gene=PF3D7_0112200 | organism=Plasmodium_falciparum_3D7 | gene_product=ABC transporter C family member 1 | transcript_product=ABC transporter C family member 1 | location=Pf3D7_01_v3:464726-470194(+) | prot
-0.0602627	0.681416	0.0155277	-0.444595	-0.143911	0.244396	-0.257275	-0.259106	0.285902	0.0313778	0.664747	-0.0236168	-0.517296	-0.110941	0.280825	-0.278992	-0.176165	0.25872	S	2		___1	0.97527	3.47e-05	231.07	177	164.13	0.099309	624900000	258	0.606274	-0.416611	0.355493	-0.305689	0.0962033	0.110922	258	PF3D7_0112200	ISRDFLSIGKNASSSSSGIKNNNKNIDNNKF	PF3D7_0112200.1-p1 | transcript=PF3D7_0112200.1 | gene=PF3D7_0112200 | organism=Plasmodium_falciparum_3D7 | gene_product=ABC transporter C family member 1 | transcript_product=ABC transporter C family member 1 | location=Pf3D7_01_v3:464726-470194(+) | prot
-1.12621	-0.694662	-0.747282	-1.15179	-0.595222	-0.0609703	-0.922457	-0.758814	-0.314201	-0.880802	-0.773714	-0.604282	-1.03346	-0.568735	-0.461782	-0.992516	-0.645533	-0.313497	T	4		___1	0.827626	0.000182952	113.53	91.69	97.509	-0.42024	83932000	543	1.03821	-0.382895	0.700975	-0.272855	0.244381	0.11004	543	PF3D7_0112200	YNIVVDKTFLQNENITSHDDGTSHNLKHLKN	PF3D7_0112200.1-p1 | transcript=PF3D7_0112200.1 | gene=PF3D7_0112200 | organism=Plasmodium_falciparum_3D7 | gene_product=ABC transporter C family member 1 | transcript_product=ABC transporter C family member 1 | location=Pf3D7_01_v3:464726-470194(+) | prot
-1.51521	-2.23278	-2.08406	-2.73329	-2.25669	-2.35114	-2.41692	-2.29309	-1.99715	-1.74509	-2.19045	-1.86392	-2.3568	-2.34727	-2.46618	-2.40133	-2.28126	-2.06202	S	2		___2	0.965335	0.00052582	166.79	126.73	88.338	-0.15313	334410000	255	0.613441	-0.366749	0.347926	-0.249079	0.132093	0.11767	255	PF3D7_0112200	IDEISRDFLSIGKNASSSSSGIKNNNKNIDN	PF3D7_0112200.1-p1 | transcript=PF3D7_0112200.1 | gene=PF3D7_0112200 | organism=Plasmodium_falciparum_3D7 | gene_product=ABC transporter C family member 1 | transcript_product=ABC transporter C family member 1 | location=Pf3D7_01_v3:464726-470194(+) | prot
-3.94585	-3.55357	-3.95437	-3.30264	-3.52145	-2.89426	-3.51458	-3.49425	-2.84775	-3.70658	-3.38255	-3.75824	-3.68057	-3.62942	-2.82824	-3.61346	-3.68441	-2.91543	T	4		___1	0.816436	0.000137782	120.92	107.73	120.92	-0.6139	126450000	639	0.91981	-0.356247	0.679368	-0.327458	0.0436433	0.0287895	639	PF3D7_0112200	EKKEEYENIHNSSNSTMSNEFKEKKKNNEYI	PF3D7_0112200.1-p1 | transcript=PF3D7_0112200.1 | gene=PF3D7_0112200 | organism=Plasmodium_falciparum_3D7 | gene_product=ABC transporter C family member 1 | transcript_product=ABC transporter C family member 1 | location=Pf3D7_01_v3:464726-470194(+) | prot
1.03432	0.754513	1.21316	0.868387	0.998985	0.562082	0.836273	0.941902	0.645472	1.02229	0.632698	1.23046	0.889216	0.962585	0.526819	0.899843	0.905876	0.614996	S	4		___1	1	3.56e-06	308.61	264.61	285.26	-0.17554	897750000	97	0.55346	-0.337693	0.422569	-0.286202	0.0561485	0.0514911	97	PF3D7_0112200	SEKNSSNEHVLHHCNSNDASEKKVYNVYYHN	PF3D7_0112200.1-p1 | transcript=PF3D7_0112200.1 | gene=PF3D7_0112200 | organism=Plasmodium_falciparum_3D7 | gene_product=ABC transporter C family member 1 | transcript_product=ABC transporter C family member 1 | location=Pf3D7_01_v3:464726-470194(+) | prot
2.94666	2.99839	2.95027	2.74375	2.80513	2.8515	2.81225	2.91744	2.76147	2.93195	3.00185	2.94667	2.78716	2.83196	2.73717	2.74805	2.96121	2.86073	S	4		___1	0.99949	8.2e-05	190.37	134.63	190.37	-0.63594	236820000	641	1.10786	-0.301778	0.832554	-0.253852	0.117869	0.0479259	641	PF3D7_0112200	KEEYENIHNSSNSTMSNEFKEKKKNNEYIIK	PF3D7_0112200.1-p1 | transcript=PF3D7_0112200.1 | gene=PF3D7_0112200 | organism=Plasmodium_falciparum_3D7 | gene_product=ABC transporter C family member 1 | transcript_product=ABC transporter C family member 1 | location=Pf3D7_01_v3:464726-470194(+) | prot
1.45632	2.25886	0.248772	0.622814	1.10678	2.05814	1.12447	1.15626	1.861	1.38526	2.3226	0.250244	0.809179	0.986813	2.20084	1.02679	1.02363	1.86569	S	2		___1	0.999982	2.98e-12	398.31	298.58	398.31	0.10966	477560000	1129	0.439786	-0.275841	0.188759	-0.148278	0.132551	0.127563	1129	PF3D7_0112200	EEFNKSSSMPFVKSSSNMINNPSNFKYEDNS	PF3D7_0112200.1-p1 | transcript=PF3D7_0112200.1 | gene=PF3D7_0112200 | organism=Plasmodium_falciparum_3D7 | gene_product=ABC transporter C family member 1 | transcript_product=ABC transporter C family member 1 | location=Pf3D7_01_v3:464726-470194(+) | prot
2.16587	2.80665	1.30878	2.52045	2.24901	3.3823	2.57408	1.8634	3.19925	2.15999	2.89052	1.44642	2.73066	1.98284	3.12565	2.67762	1.97753	3.30052	S	2		___2	0.71685	0.000885393	95.346	72.855	95.346	0.46618	72959000	259	0.432349	-0.274027	0.364175	-0.258859	0.0148266	0.0151682	259	PF3D7_0112200	SRDFLSIGKNASSSSSGIKNNNKNIDNNKFV	PF3D7_0112200.1-p1 | transcript=PF3D7_0112200.1 | gene=PF3D7_0112200 | organism=Plasmodium_falciparum_3D7 | gene_product=ABC transporter C family member 1 | transcript_product=ABC transporter C family member 1 | location=Pf3D7_01_v3:464726-470194(+) | prot
3.23997	3.68274	3.42573	2.87159	3.10905	3.34079	2.92886	3.09321	3.52257	3.29089	3.83354	3.41412	2.8011	2.98184	3.26413	2.91793	3.0605	3.46163	S	2		___3	0.953168	0.000612452	164.13	120.52	113.25	0.10096	160300000	257	0.469379	-0.235974	0.394736	-0.218033	0.0253755	0.0179405	257	PF3D7_0112200	EISRDFLSIGKNASSSSSGIKNNNKNIDNNK	PF3D7_0112200.1-p1 | transcript=PF3D7_0112200.1 | gene=PF3D7_0112200 | organism=Plasmodium_falciparum_3D7 | gene_product=ABC transporter C family member 1 | transcript_product=ABC transporter C family member 1 | location=Pf3D7_01_v3:464726-470194(+) | prot
3.40688	3.86408	3.59133	2.99382	3.2637	3.49736	3.05282	3.24782	3.66708	3.45795	4.00862	3.58306	2.91882	3.1537	3.42037	3.04471	3.21754	3.61515	S	2		___3	0.965335	0.00052582	166.79	126.73	88.338	-0.15313	334410000	255	0.469379	-0.235974	0.394736	-0.218033	0.0253755	0.0179405	255	PF3D7_0112200	IDEISRDFLSIGKNASSSSSGIKNNNKNIDN	PF3D7_0112200.1-p1 | transcript=PF3D7_0112200.1 | gene=PF3D7_0112200 | organism=Plasmodium_falciparum_3D7 | gene_product=ABC transporter C family member 1 | transcript_product=ABC transporter C family member 1 | location=Pf3D7_01_v3:464726-470194(+) | prot
0.729796	1.31173	0.835938	0.00152588	0.491865	0.707035	0.0299854	0.475508	0.812904	0.725267	1.36444	0.87989	-0.110481	0.500193	0.63662	0.0413628	0.475334	0.826672	S	2		___3	0.97527	3.47e-05	231.07	177	164.13	0.099309	624900000	258	0.469379	-0.235974	0.394736	-0.218033	0.0253755	0.0179405	258	PF3D7_0112200	ISRDFLSIGKNASSSSSGIKNNNKNIDNNKF	PF3D7_0112200.1-p1 | transcript=PF3D7_0112200.1 | gene=PF3D7_0112200 | organism=Plasmodium_falciparum_3D7 | gene_product=ABC transporter C family member 1 | transcript_product=ABC transporter C family member 1 | location=Pf3D7_01_v3:464726-470194(+) | prot
4.00232	3.72034	3.70972	3.82863	3.914	3.64674	3.67794	4.07097	3.67364	4.05155	3.67699	3.70442	3.76743	3.98489	3.64544	3.71624	4.04055	3.71828	S	4		___2	0.823572	1.78e-06	285.26	248.2	275.15	-0.45353	317280000	86	0.569233	-0.231579	0.175479	-0.0944122	0.250247	0.137167	86	PF3D7_0112200	RDIEVEDSEFYSEKNSSNEHVLHHCNSNDAS	PF3D7_0112200.1-p1 | transcript=PF3D7_0112200.1 | gene=PF3D7_0112200 | organism=Plasmodium_falciparum_3D7 | gene_product=ABC transporter C family member 1 | transcript_product=ABC transporter C family member 1 | location=Pf3D7_01_v3:464726-470194(+) | prot
-0.460178	-0.528303	-0.739645	-0.209372	-0.632244	-0.379028	-0.305202	-0.751959	-0.473812	-0.459292	-0.819607	-0.554558	-0.253	-0.609516	-0.462604	-0.0794945	-0.542709	-0.42737	S	4		___2	1	3.56e-06	308.61	264.61	285.26	-0.17554	897750000	97	0.607467	-0.230834	0.173746	-0.0914612	0.25923	0.139373	97	PF3D7_0112200	SEKNSSNEHVLHHCNSNDASEKKVYNVYYHN	PF3D7_0112200.1-p1 | transcript=PF3D7_0112200.1 | gene=PF3D7_0112200 | organism=Plasmodium_falciparum_3D7 | gene_product=ABC transporter C family member 1 | transcript_product=ABC transporter C family member 1 | location=Pf3D7_01_v3:464726-470194(+) | prot
1.30665	0.621393	1.59313	1.29645	1.57664	1.61931	1.46474	1.46547	1.83588	1.47548	1.34511	1.60428	1.49413	1.51833	1.42507	1.29428	1.45613	1.81072	S	4		___2	0.778965	1.78e-06	170.65	145.13	140.42	-0.19201	254380000	87	0.66522	-0.229768	0.169694	-0.0874001	0.269904	0.142368	87	PF3D7_0112200	DIEVEDSEFYSEKNSSNEHVLHHCNSNDASE	PF3D7_0112200.1-p1 | transcript=PF3D7_0112200.1 | gene=PF3D7_0112200 | organism=Plasmodium_falciparum_3D7 | gene_product=ABC transporter C family member 1 | transcript_product=ABC transporter C family member 1 | location=Pf3D7_01_v3:464726-470194(+) | prot
1.99393	1.63927	2.97343	1.84864	1.87181	0.757065	1.36297	2.07459	0.496756	2.00333	1.54939	3.09929	1.54039	1.98332	0.340021	1.62981	2.11185	0.464661	S	2		___1	0.99872	0.000560553	137.14	55.587	135.71	0.73051	708800000	1121	0.483064	-0.221038	0.207215	-0.14025	0.098419	0.0807883	1121	PF3D7_0112200	KPLYKDTHEEFNKSSSMPFVKSSSNMINNPS	PF3D7_0112200.1-p1 | transcript=PF3D7_0112200.1 | gene=PF3D7_0112200 | organism=Plasmodium_falciparum_3D7 | gene_product=ABC transporter C family member 1 | transcript_product=ABC transporter C family member 1 | location=Pf3D7_01_v3:464726-470194(+) | prot
-0.824301	-0.275373	-0.508354	-1.33719	-0.315165	-0.27849	-1.3444	-0.229425	-0.320744	-0.864254	-0.248987	-0.534218	-1.19104	-0.303392	-0.25874	-1.27448	-0.260569	-0.3125	S	4		___3	0.99949	8.2e-05	190.37	134.63	190.37	-0.63594	236820000	641	0.496513	-0.193257	0.338364	-0.155078	0.0799018	0.0381794	641	PF3D7_0112200	KEEYENIHNSSNSTMSNEFKEKKKNNEYIIK	PF3D7_0112200.1-p1 | transcript=PF3D7_0112200.1 | gene=PF3D7_0112200 | organism=Plasmodium_falciparum_3D7 | gene_product=ABC transporter C family member 1 | transcript_product=ABC transporter C family member 1 | location=Pf3D7_01_v3:464726-470194(+) | prot
-2.62066	-2.13765	-3.12496	-2.61983	-2.82	-2.82111	-2.52232	-2.94144	-3.01359	-2.43779	-2.36318	-3.15652	-2.40153	-2.79463	-3.04912	-2.64072	-2.7394	-2.92127	S	4		___3	0.889587	0.000142206	75.623	65.911	75.623	-0.70264	12107000	635	0.496513	-0.193257	0.338364	-0.155078	0.0799018	0.0381794	635	PF3D7_0112200	SHIHEKKEEYENIHNSSNSTMSNEFKEKKKN	PF3D7_0112200.1-p1 | transcript=PF3D7_0112200.1 | gene=PF3D7_0112200 | organism=Plasmodium_falciparum_3D7 | gene_product=ABC transporter C family member 1 | transcript_product=ABC transporter C family member 1 | location=Pf3D7_01_v3:464726-470194(+) | prot
4.23686	4.39837	3.48211	4.75439	4.23203	4.76947	4.61128	4.24261	4.80263	4.23681	4.53868	3.65255	4.6707	4.20235	4.78066	4.66959	4.22883	4.88329	S	2		___2	0.693982	0.0020437	80.245	64.979	80.245	0.044036	29223000	256	0.291032	-0.192318	0.0097407	-0.00698884	0.248508	0.185329	256	PF3D7_0112200	DEISRDFLSIGKNASSSSSGIKNNNKNIDNN	PF3D7_0112200.1-p1 | transcript=PF3D7_0112200.1 | gene=PF3D7_0112200 | organism=Plasmodium_falciparum_3D7 | gene_product=ABC transporter C family member 1 | transcript_product=ABC transporter C family member 1 | location=Pf3D7_01_v3:464726-470194(+) | prot
1.32173	0.79406	1.39202	1.12868	1.04238	0.341167	0.943117	1.11601	0.329714	1.25641	0.522554	1.43494	1.06079	1.06767	0.38023	0.921242	1.15499	0.338434	S	4		___2	0.99949	8.2e-05	190.37	134.63	190.37	-0.63594	236820000	641	0.280051	-0.136641	0.049611	-0.029342	0.447284	0.107299	641	PF3D7_0112200	KEEYENIHNSSNSTMSNEFKEKKKNNEYIIK	PF3D7_0112200.1-p1 | transcript=PF3D7_0112200.1 | gene=PF3D7_0112200 | organism=Plasmodium_falciparum_3D7 | gene_product=ABC transporter C family member 1 | transcript_product=ABC transporter C family member 1 | location=Pf3D7_01_v3:464726-470194(+) | prot
0.431465	-0.219162	1.21564	0.865917	0.849545	0.422384	0.612246	0.824074	0.242453	0.973114	0.409035	1.28713	0.798906	0.789515	0.262484	0.6889	0.761352	0.314674	S	2		___1	0.965335	0.00052582	166.79	126.73	88.338	-0.15313	334410000	255	0.0145483	-0.0107565	0.262827	0.143147	0.253791	0.153903	255	PF3D7_0112200	IDEISRDFLSIGKNASSSSSGIKNNNKNIDN	PF3D7_0112200.1-p1 | transcript=PF3D7_0112200.1 | gene=PF3D7_0112200 | organism=Plasmodium_falciparum_3D7 | gene_product=ABC transporter C family member 1 | transcript_product=ABC transporter C family member 1 | location=Pf3D7_01_v3:464726-470194(+) | prot
3.78394	2.99314	3.58073	3.4116	3.59769	2.71198	3.53279	3.5358	2.70412	3.79898	3.10996	3.54536	3.39203	3.62239	2.71487	3.56314	3.5528	2.77788	S	2		___1	1	0.000749346	165.58	131.2	165.58	0.67948	411920000	1016	0.0540889	0.0315806	0.237308	0.12147	0.169152	0.0898898	1016	PF3D7_0112200	YFVKGNTESVSFEIDSINKEYIKKMKKKNYK	PF3D7_0112200.1-p1 | transcript=PF3D7_0112200.1 | gene=PF3D7_0112200 | organism=Plasmodium_falciparum_3D7 | gene_product=ABC transporter C family member 1 | transcript_product=ABC transporter C family member 1 | location=Pf3D7_01_v3:464726-470194(+) | prot
0.481913	0.353767	-0.031229	1.15414	0.489651	2.17078	1.05002	0.337738	1.90385	0.470755	0.356062	-0.00430489	1.21116	0.519077	2.00626	1.18012	0.402561	1.64444	S	2		___1	0.999975	0.000605346	300.54	239.99	300.54	0.59465	203140000	1011	0.608771	0.0526819	1.16752	0.114408	0.509769	0.0617259	1011	PF3D7_0112200	IYKEAYFVKGNTESVSFEIDSINKEYIKKMK	PF3D7_0112200.1-p1 | transcript=PF3D7_0112200.1 | gene=PF3D7_0112200 | organism=Plasmodium_falciparum_3D7 | gene_product=ABC transporter C family member 1 | transcript_product=ABC transporter C family member 1 | location=Pf3D7_01_v3:464726-470194(+) | prot
-2.1175	-1.80973	-2.49657	-1.85068	-1.68234	-1.39413	-1.96786	-1.84207	-1.4361	-1.96374	-1.91465	-2.51417	-1.68944	-1.78028	-1.01361	-1.77836	-2.04542	-1.44023	S	3		___1	0.849882	0.000684837	122.3	104.47	122.3	0.056057	15650000	236	0.108189	0.0625316	0.204328	0.102962	0.0647348	0.0404307	236	PF3D7_0112200	LQNPDAFYNTYRKFSSQTEIDEISRDFLSIG	PF3D7_0112200.1-p1 | transcript=PF3D7_0112200.1 | gene=PF3D7_0112200 | organism=Plasmodium_falciparum_3D7 | gene_product=ABC transporter C family member 1 | transcript_product=ABC transporter C family member 1 | location=Pf3D7_01_v3:464726-470194(+) | prot
-1.41805	-1.98765	-0.706434	-1.13342	-1.38227	-2.4028	-1.31133	-1.30678	-2.11392	-1.17719	-1.95264	-0.629246	-1.37766	-1.32303	-2.12532	-1.23965	-1.34228	-2.14682	S	2		___1	1	5.61e-07	133.42	101.55	133.42	1.1197	5559600	116	0.0115712	0.0090278	1.19799	0.531799	1.14643	0.522771	116	PF3D7_0113000	DPTNIINVNDKDNENSVDKKKDKKEKKHKKD	PF3D7_0113000.1-p1 | transcript=PF3D7_0113000.1 | gene=PF3D7_0113000 | organism=Plasmodium_falciparum_3D7 | gene_product=glutamic acid-rich protein GARP | transcript_product=glutamic acid-rich protein GARP | location=Pf3D7_01_v3:487892-490127(-) | protein_
-4.19175	-2.90242	-3.49676	-3.32332	-3.01961	-2.02493	-3.49408	-3.14174	-2.03879	-3.77036	-2.66887	-3.30781	-3.29601	-2.83557	-1.98669	-3.46903	-3.22336	-2.07731	S	4		___1	0.999989	0.000280674	104.93	68.164	104.93	0.03277	522400000	172	0.163356	0.130534	0.573895	0.300591	0.236006	0.170056	172	PF3D7_0113000	KHKKDKKKEENSEVMSLYKTGQHKPKNATEH	PF3D7_0113000.1-p1 | transcript=PF3D7_0113000.1 | gene=PF3D7_0113000 | organism=Plasmodium_falciparum_3D7 | gene_product=glutamic acid-rich protein GARP | transcript_product=glutamic acid-rich protein GARP | location=Pf3D7_01_v3:487892-490127(-) | protein_
0.804884	0.38884	0.650374	0.511692	0.563435	-0.026186	0.527584	0.483072	-0.0614262	0.80238	0.364075	0.641577	0.627945	0.435991	-0.143702	0.46917	0.39657	-0.0964642	S	3		___1	0.877605	1.16e-10	287.05	235.36	287.05	0.29313	208240000	98	0.775936	0.188898	2.07892	0.511688	1.32879	0.322789	98	PF3D7_0113000	SNDNLKNAHNNNEISSSTDPTNIINVNDKDN	PF3D7_0113000.1-p1 | transcript=PF3D7_0113000.1 | gene=PF3D7_0113000 | organism=Plasmodium_falciparum_3D7 | gene_product=glutamic acid-rich protein GARP | transcript_product=glutamic acid-rich protein GARP | location=Pf3D7_01_v3:487892-490127(-) | protein_
-1.06478	-1.48226	-0.627233	-1.23015	-1.21058	-2.10145	-1.31879	-1.26522	-1.97685	-1.13061	-1.96422	-0.647091	-1.14186	-1.0943	-2.00551	-1.19523	-1.21572	-1.87445	S	2		___1	0.869946	0.000977097	85.288	64.959	85.288	-0.087149	65751000	83	0.658116	0.22306	1.90648	0.565959	1.18412	0.342898	83	PF3D7_0113000	LLKEEKDEKDDVPTTSNDNLKNAHNNNEISS	PF3D7_0113000.1-p1 | transcript=PF3D7_0113000.1 | gene=PF3D7_0113000 | organism=Plasmodium_falciparum_3D7 | gene_product=glutamic acid-rich protein GARP | transcript_product=glutamic acid-rich protein GARP | location=Pf3D7_01_v3:487892-490127(-) | protein_
0.468229	0.63166	-0.0383759	0.734554	0.670376	1.17562	0.82513	0.588343	1.2331	0.464653	0.571264	-0.107842	0.746204	0.667639	1.15147	0.849035	0.584045	1.11284	S	4		___1	1	0.00021198	180.81	133.85	180.81	0.24892	247600000	168	1.40304	0.526562	2.86168	0.818691	0.763534	0.29213	168	PF3D7_0113000	KKEKKHKKDKKKEENSEVMSLYKTGQHKPKN	PF3D7_0113000.1-p1 | transcript=PF3D7_0113000.1 | gene=PF3D7_0113000 | organism=Plasmodium_falciparum_3D7 | gene_product=glutamic acid-rich protein GARP | transcript_product=glutamic acid-rich protein GARP | location=Pf3D7_01_v3:487892-490127(-) | protein_
-0.81946	0.00191116	-1.20222	-0.86034	-0.468693	0.0486355	-0.776649	-0.288782	-0.262566	-0.757118	-0.0266552	-1.26161	-0.748188	-0.430649	0.0569267	-0.876537	-0.409262	-0.3724	S	4		___2	0.999989	0.000280674	104.93	68.164	104.93	0.03277	522400000	172	0.841229	0.549906	0.999108	0.493566	0.0724049	-0.0563399	172	PF3D7_0113000	KHKKDKKKEENSEVMSLYKTGQHKPKNATEH	PF3D7_0113000.1-p1 | transcript=PF3D7_0113000.1 | gene=PF3D7_0113000 | organism=Plasmodium_falciparum_3D7 | gene_product=glutamic acid-rich protein GARP | transcript_product=glutamic acid-rich protein GARP | location=Pf3D7_01_v3:487892-490127(-) | protein_
0.75732	1.80657	0.192617	0.601036	1.163	1.75658	0.766409	1.3393	1.39718	0.660877	1.86816	0.323088	0.592113	1.19834	1.78639	0.407232	1.30053	1.34627	S	4		___2	1	0.00021198	180.81	133.85	180.81	0.24892	247600000	168	0.841229	0.549906	0.999108	0.493566	0.0724049	-0.0563399	168	PF3D7_0113000	KKEKKHKKDKKKEENSEVMSLYKTGQHKPKN	PF3D7_0113000.1-p1 | transcript=PF3D7_0113000.1 | gene=PF3D7_0113000 | organism=Plasmodium_falciparum_3D7 | gene_product=glutamic acid-rich protein GARP | transcript_product=glutamic acid-rich protein GARP | location=Pf3D7_01_v3:487892-490127(-) | protein_
3.21115	2.98657	3.04239	3.25835	3.15722	3.29387	3.13465	3.201	3.29542	3.2999	3.01245	3.093	3.14797	3.18663	3.24171	3.13592	3.17999	3.33427	S	4		___1	0.99302	0.000370795	185.55	95.926	185.55	-0.26763	432730000	393	0.83004	-0.208293	0.626716	-0.155324	0.332824	0.0529687	393	PF3D7_0113200	VVYNDKIRKSNNRHESLHSYNIKETPKKNKK	PF3D7_0113200.1-p1 | transcript=PF3D7_0113200.1 | gene=PF3D7_0113200 | organism=Plasmodium_falciparum_3D7 | gene_product=Plasmodium exported protein, unknown function | transcript_product=Plasmodium exported protein, unknown function | location=Pf3D7_01_v3
1.85448	1.66466	2.87397	2.06908	2.27785	0.864641	1.7857	2.10472	0.763689	1.83238	1.56405	2.76299	1.91737	2.24281	0.946047	2.12066	2.09969	0.979519	S	3		___1	0.999098	2.93e-06	137.61	114.89	134.29	-0.30383	157740000	339	0.222905	-0.0790596	0.020214	-0.00784397	0.463164	0.0712156	339	PF3D7_0113200	YSRYTSRSNNPPRQDSQTSYYGRYTSRTNNQ	PF3D7_0113200.1-p1 | transcript=PF3D7_0113200.1 | gene=PF3D7_0113200 | organism=Plasmodium_falciparum_3D7 | gene_product=Plasmodium exported protein, unknown function | transcript_product=Plasmodium exported protein, unknown function | location=Pf3D7_01_v3
-3.3369	-3.79988	-3.14617	-3.58369	-3.62927	-3.94817	-3.49368	-3.34438	-4.11251	-3.42419	-3.89274	-3.11515	-3.40058	-3.35908	-4.07251	-3.62128	-3.32997	-3.82288	S	3		___1	0.853372	0.00501404	50.392	34.821	50.392	0.18687	8315300	131	0.0740785	0.0203079	0.84893	0.143743	0.676631	0.123435	131	PF3D7_0113200	SNVKKEEQKNKQTKNSGLSHMFSSEINKTQT	PF3D7_0113200.1-p1 | transcript=PF3D7_0113200.1 | gene=PF3D7_0113200 | organism=Plasmodium_falciparum_3D7 | gene_product=Plasmodium exported protein, unknown function | transcript_product=Plasmodium exported protein, unknown function | location=Pf3D7_01_v3
-2.40855	-1.58007	-3.38948	-4.4042	-4.65182	-3.01725	-4.49225	-4.30109	-3.26189	-2.21927	-1.5289	-3.46007	-4.39299	-4.20143	-2.9942	-4.56203	-4.21279	-3.14647	S	4		___1	0.999588	0.00011794	198.42	164.57	198.42	-0.50778	352930000	299	0.606577	0.105299	0.218473	0.0501242	0.230524	-0.0551745	299	PF3D7_0113200	ENKNKNKIINYPRQDSQTNHYGRYTSRTNNQ	PF3D7_0113200.1-p1 | transcript=PF3D7_0113200.1 | gene=PF3D7_0113200 | organism=Plasmodium_falciparum_3D7 | gene_product=Plasmodium exported protein, unknown function | transcript_product=Plasmodium exported protein, unknown function | location=Pf3D7_01_v3
1.25093	0.780758	1.0775	0.91593	1.15172	1.52066	1.00278	1.19252	1.33827	1.30285	0.890925	1.11157	0.897358	1.13609	1.45954	0.808352	1.10153	1.34086	T	3		___1	0.5	0.00011794	125.46	89.946	125.46	0.56129	37119000	301	0.544723	0.110309	0.196648	0.0480146	0.328299	-0.062294	301	PF3D7_0113200	KNKNKIINYPRQDSQTNHYGRYTSRTNNQPR	PF3D7_0113200.1-p1 | transcript=PF3D7_0113200.1 | gene=PF3D7_0113200 | organism=Plasmodium_falciparum_3D7 | gene_product=Plasmodium exported protein, unknown function | transcript_product=Plasmodium exported protein, unknown function | location=Pf3D7_01_v3
-0.833763	-0.972229	-1.35795	0.200048	-0.429335	-0.0776081	0.0972729	-0.612965	-0.260498	-1.17131	-1.1005	-1.29613	-0.0967445	-0.37994	0.0231819	0.0580502	-0.788462	-0.410006	T	2		___2	0.935943	0.00159511	79.286	63.715	79.286	-0.36804	59568000	341	0.611516	0.131313	0.928418	0.1975	0.331806	0.0661872	341	PF3D7_0113200	RYTSRSNNPPRQDSQTSYYGRYTSRTNNQHR	PF3D7_0113200.1-p1 | transcript=PF3D7_0113200.1 | gene=PF3D7_0113200 | organism=Plasmodium_falciparum_3D7 | gene_product=Plasmodium exported protein, unknown function | transcript_product=Plasmodium exported protein, unknown function | location=Pf3D7_01_v3
0.413788	0.0621815	0.244478	1.92353	0.794313	1.12891	1.85539	0.69005	0.969234	0.587671	0.191446	0.252411	1.89414	0.691717	1.20165	1.90534	0.693821	0.986219	S	3		___2	0.999098	2.93e-06	137.61	114.89	134.29	-0.30383	157740000	339	0.611516	0.131313	0.928418	0.1975	0.331806	0.0661872	339	PF3D7_0113200	YSRYTSRSNNPPRQDSQTSYYGRYTSRTNNQ	PF3D7_0113200.1-p1 | transcript=PF3D7_0113200.1 | gene=PF3D7_0113200 | organism=Plasmodium_falciparum_3D7 | gene_product=Plasmodium exported protein, unknown function | transcript_product=Plasmodium exported protein, unknown function | location=Pf3D7_01_v3
1.75078	0.985166	2.24947	1.39854	1.58739	0.384716	1.26311	1.67659	0.328672	1.58754	0.908276	2.23252	1.39123	1.61472	0.307772	1.25819	1.67875	0.347631	S	2		___1	0.998083	0.000532031	160.56	149.73	108.7	0.80438	307260000	309	0.884558	0.18228	0.696561	0.130116	0.180415	-0.0521644	309	PF3D7_0113200	YPRQDSQTNHYGRYTSRTNNQPRQDNQTNYY	PF3D7_0113200.1-p1 | transcript=PF3D7_0113200.1 | gene=PF3D7_0113200 | organism=Plasmodium_falciparum_3D7 | gene_product=Plasmodium exported protein, unknown function | transcript_product=Plasmodium exported protein, unknown function | location=Pf3D7_01_v3
-3.95582	-2.91535	-4.76764	-3.11503	-3.95499	-2.95374	-2.9938	-3.90284	-2.70649	-3.86872	-3.26893	-5.30922	-3.05731	-3.8451	-2.84588	-3.03556	-3.78126	-2.61782	S	4		___1	0.530982	0.00325727	45.784	33.819	45.784	-0.14549	49629000	190	0.667574	0.262697	0.712108	0.281978	0.0897502	0.0192814	190	PF3D7_0113200	DKRNISISNKRNQSISSNNNNNNNKEEEEEC	PF3D7_0113200.1-p1 | transcript=PF3D7_0113200.1 | gene=PF3D7_0113200 | organism=Plasmodium_falciparum_3D7 | gene_product=Plasmodium exported protein, unknown function | transcript_product=Plasmodium exported protein, unknown function | location=Pf3D7_01_v3
-3.10759	-3.31552	-3.44664	-2.95489	-2.7983	-2.67204	-2.91722	-3.33437	-2.82607	-3.04885	-3.19783	-3.30888	-3.02768	-3.12671	-2.9137	-2.60914	-3.40485	-2.82697	S	3		___1	1	7.75e-37	387.65	359.97	387.65	-0.19998	2183300000	365	1.60453	0.304878	1.94201	0.387223	0.341179	0.082345	365	PF3D7_0113200	RTNNQHRSENENDDESDYDDDEELQGHSVVY	PF3D7_0113200.1-p1 | transcript=PF3D7_0113200.1 | gene=PF3D7_0113200 | organism=Plasmodium_falciparum_3D7 | gene_product=Plasmodium exported protein, unknown function | transcript_product=Plasmodium exported protein, unknown function | location=Pf3D7_01_v3
4.8133	4.78069	4.68896	4.81323	4.89362	5.09355	4.86999	4.72661	5.10754	4.83814	4.84818	4.69947	4.82949	4.86926	5.16083	4.85163	4.78363	5.13525	S	4		___1	0.991758	1.71e-14	255.95	235.51	255.95	0.02194	227060000	188	1.0334	0.372243	0.959214	0.342151	0.218266	-0.0300919	188	PF3D7_0113200	KKDKRNISISNKRNQSISSNNNNNNNKEEEE	PF3D7_0113200.1-p1 | transcript=PF3D7_0113200.1 | gene=PF3D7_0113200 | organism=Plasmodium_falciparum_3D7 | gene_product=Plasmodium exported protein, unknown function | transcript_product=Plasmodium exported protein, unknown function | location=Pf3D7_01_v3
-2.43247	-2.14906	-2.34734	-2.30257	-2.26323	-1.79633	-2.25715	-2.18059	-1.99889	-2.25712	-1.92238	-2.56052	-2.35329	-2.34287	-1.80454	-2.49894	-2.37039	-1.74638	T	2		___1	0.715257	0.00971944	101.43	42.513	101.43	-0.74113	13123000	158	2.13459	0.421564	2.38601	0.387444	0.130176	-0.0341202	158	PF3D7_0113200	KTQTNESNNKREISLTVKNQKNQTNKSKNNK	PF3D7_0113200.1-p1 | transcript=PF3D7_0113200.1 | gene=PF3D7_0113200 | organism=Plasmodium_falciparum_3D7 | gene_product=Plasmodium exported protein, unknown function | transcript_product=Plasmodium exported protein, unknown function | location=Pf3D7_01_v3
-3.08712	-2.58231	-3.48754	-2.77611	-2.73994	-2.52005	-2.7006	-2.7272	-2.83706	-3.09267	-2.72811	-3.56058	-2.95061	-2.49051	-2.6226	-2.59497	-2.82065	-2.66304	S	3		___1	1	0.000160543	148.78	87.811	148.78	-0.11559	353240000	180	1.99372	0.442788	1.34488	0.291394	0.784024	-0.151394	180	PF3D7_0113200	QTNKSKNNKKDKRNISISNKRNQSISSNNNN	PF3D7_0113200.1-p1 | transcript=PF3D7_0113200.1 | gene=PF3D7_0113200 | organism=Plasmodium_falciparum_3D7 | gene_product=Plasmodium exported protein, unknown function | transcript_product=Plasmodium exported protein, unknown function | location=Pf3D7_01_v3
1.60914	1.04015	1.55026	1.50303	1.55812	0.794975	1.56197	1.56746	0.800341	1.68997	0.947523	1.51171	1.57055	1.59975	0.85066	1.44852	1.51873	0.810944	S	3		___1	0.999992	0.000151731	150.44	69.107	150.44	-0.546	309920000	156	2.34287	0.462425	2.5872	0.399245	0.271101	-0.06318	156	PF3D7_0113200	INKTQTNESNNKREISLTVKNQKNQTNKSKN	PF3D7_0113200.1-p1 | transcript=PF3D7_0113200.1 | gene=PF3D7_0113200 | organism=Plasmodium_falciparum_3D7 | gene_product=Plasmodium exported protein, unknown function | transcript_product=Plasmodium exported protein, unknown function | location=Pf3D7_01_v3
1.3472	1.07754	0.906099	0.802029	1.05337	1.32297	0.910337	1.00204	1.39986	1.36819	1.11388	0.918322	0.861706	1.06269	1.31388	0.824862	0.964485	1.37712	T	3		___2	1	0.0131309	51.774	38.574	51.774	1.2733	23415000	1552	0.0361149	-0.0369711	0.000541056	-0.000603994	0.0296126	0.0363671	1552	PF3D7_0115700	EKIKKHYKRQNEKGDTEMISLVRNFLGDVQP	PF3D7_0115700.1-p1 | transcript=PF3D7_0115700.1 | gene=PF3D7_0115700 | organism=Plasmodium_falciparum_3D7 | gene_product=erythrocyte membrane protein 1, PfEMP1 | transcript_product=erythrocyte membrane protein 1, PfEMP1 | location=Pf3D7_01_v3:607390-614893
1.58836	1.43657	1.54708	1.17732	1.47265	1.65371	1.16676	1.36245	1.56175	1.4867	1.41317	1.53604	1.25691	1.44483	1.60913	1.22289	1.37148	1.50621	S	3		___2	1	0.0131309	51.774	38.574	51.774	1.2733	23415000	1556	0.0361149	-0.0369711	0.000541056	-0.000603994	0.0296126	0.0363671	1556	PF3D7_0115700	KHYKRQNEKGDTEMISLVRNFLGDVQPQTEV	PF3D7_0115700.1-p1 | transcript=PF3D7_0115700.1 | gene=PF3D7_0115700 | organism=Plasmodium_falciparum_3D7 | gene_product=erythrocyte membrane protein 1, PfEMP1 | transcript_product=erythrocyte membrane protein 1, PfEMP1 | location=Pf3D7_01_v3:607390-614893
-2.41283	-2.06644	-3.36817	-2.34228	-2.63869	-1.41575	-2.10584	-2.90643	-1.55974	-2.44325	-2.21086	-3.32	-2.07158	-2.5907	-1.20598	-2.15656	-2.95263	-1.61589	T	3		___2	0.566027	0.00388473	48.115	41.003	48.115	0.29894	16021000	171	0.228021	0.125899	0.920208	0.38881	0.456307	0.262911	171	PF3D7_0201500	IVEIKDETNDETDNETNDETDNETNDEKSIK	PF3D7_0201500.1-p1 | transcript=PF3D7_0201500.1 | gene=PF3D7_0201500 | organism=Plasmodium_falciparum_3D7 | gene_product=Plasmodium exported protein (hyp9), unknown function | transcript_product=Plasmodium exported protein (hyp9), unknown function | locati
-0.982283	-0.505467	-1.30426	-0.386221	-0.744581	-0.0915108	-0.545635	-0.674768	0.0275249	-1.04305	-0.396124	-1.37392	-0.554314	-0.495832	-0.0451737	-0.417496	-0.740603	-0.0463257	T	3		___2	0.566027	0.00388473	48.115	41.003	48.115	0.29894	16021000	175	0.228021	0.125899	0.920208	0.38881	0.456307	0.262911	175	PF3D7_0201500	KDETNDETDNETNDETDNETNDEKSIKKKKK	PF3D7_0201500.1-p1 | transcript=PF3D7_0201500.1 | gene=PF3D7_0201500 | organism=Plasmodium_falciparum_3D7 | gene_product=Plasmodium exported protein (hyp9), unknown function | transcript_product=Plasmodium exported protein (hyp9), unknown function | locati
4.08214	4.3196	3.75438	4.52365	4.39574	4.88327	4.54972	4.36286	5.0051	4.16131	4.57747	3.78357	4.57339	4.38762	4.91833	4.54921	4.28285	5.02255	T	3		___2	0.566027	0.00388473	48.115	41.003	48.115	0.29894	16021000	167	0.228021	0.125899	0.920208	0.38881	0.456307	0.262911	167	PF3D7_0201500	NVEKIVEIKDETNDETDNETNDETDNETNDE	PF3D7_0201500.1-p1 | transcript=PF3D7_0201500.1 | gene=PF3D7_0201500 | organism=Plasmodium_falciparum_3D7 | gene_product=Plasmodium exported protein (hyp9), unknown function | transcript_product=Plasmodium exported protein (hyp9), unknown function | locati
-0.533941	-0.751615	-0.162264	0.0288334	-0.557157	-0.327347	-0.309025	-0.272083	-0.100578	-0.602331	-0.807428	-0.359734	-0.2712	-0.422392	-0.457472	-0.209034	-0.507236	-0.325993	S	3		___1	0.591432	1.09e-09	85.184	79.154	85.184	0.16634	49415000	776	2.08523	2.20894	1.7985	1.99497	0.102898	-0.213973	776	PF3D7_0201700	NISNVNEKSSSNDNSSDDENQNENENENQNE	PF3D7_0201700.1-p1 | transcript=PF3D7_0201700.1 | gene=PF3D7_0201700 | organism=Plasmodium_falciparum_3D7 | gene_product=DnaJ protein, putative | transcript_product=DnaJ protein, putative | location=Pf3D7_02_v3:81291-84165(-) | protein_length=900 | sequenc
0.735943	0.620594	0.45928	1.088	0.725643	0.914888	0.922069	0.825487	0.838625	0.736111	0.761665	0.555435	1.0553	0.737721	0.721294	0.812323	0.608438	0.994394	T	2		___1	0.999982	0.00180318	134.21	97.65	97.69	0.50063	48547000	1704	0.347557	0.128663	3.24027	0.661417	1.5839	0.532754	1704	PF3D7_0201900	QNTGLKNTPSGGQQNTGLKNTPNERQQNTGL	PF3D7_0201900.1-p1 | transcript=PF3D7_0201900.1 | gene=PF3D7_0201900 | organism=Plasmodium_falciparum_3D7 | gene_product=erythrocyte membrane protein 3 | transcript_product=erythrocyte membrane protein 3 | location=Pf3D7_02_v3:91318-98838(-) | protein_leng
-3.70852	-3.28776	-4.51343	-3.5727	-3.84736	-2.45639	-3.51118	-4.24278	-2.67959	-3.90649	-3.25046	-4.7729	-3.52529	-3.90157	-2.80056	-3.26614	-3.99681	-2.82641	T	2		___1	1	0.00119747	153.33	115.24	94.692	0.27875	820400000	1340	0.653091	0.317321	2.73133	0.817374	1.15494	0.500053	1340	PF3D7_0201900	QNTGLKNTPSKGQQNTGLKNTPNERQQNTGL	PF3D7_0201900.1-p1 | transcript=PF3D7_0201900.1 | gene=PF3D7_0201900 | organism=Plasmodium_falciparum_3D7 | gene_product=erythrocyte membrane protein 3 | transcript_product=erythrocyte membrane protein 3 | location=Pf3D7_02_v3:91318-98838(-) | protein_leng
-0.684385	-0.250046	-1.48692	-0.942381	-0.858347	0.751459	-0.385862	-0.489965	0.112015	-1.05443	-0.00222206	-1.35132	-0.802053	-0.884546	-0.225739	-1.01005	-0.772972	0.00502014	S	3		___3	1	5.6e-05	270.71	237.63	62.19	0.35406	1081400000	2426	1.18896	0.327787	1.28277	0.406853	0.281321	0.079066	2426	PF3D7_0201900	DGLKNVKDDELSDNESSDNEKSKKNLRGKKN	PF3D7_0201900.1-p1 | transcript=PF3D7_0201900.1 | gene=PF3D7_0201900 | organism=Plasmodium_falciparum_3D7 | gene_product=erythrocyte membrane protein 3 | transcript_product=erythrocyte membrane protein 3 | location=Pf3D7_02_v3:91318-98838(-) | protein_leng
2.39155	2.69372	1.79527	2.41992	2.44047	2.77277	2.46014	2.49941	2.87086	2.3678	2.92003	1.72257	2.59828	2.44925	2.99535	2.45546	2.43432	2.74136	S	3		___3	1	5.57e-10	127.71	110.94	62.19	0.35406	181340000	2427	1.18896	0.327787	1.28277	0.406853	0.281321	0.079066	2427	PF3D7_0201900	GLKNVKDDELSDNESSDNEKSKKNLRGKKN_	PF3D7_0201900.1-p1 | transcript=PF3D7_0201900.1 | gene=PF3D7_0201900 | organism=Plasmodium_falciparum_3D7 | gene_product=erythrocyte membrane protein 3 | transcript_product=erythrocyte membrane protein 3 | location=Pf3D7_02_v3:91318-98838(-) | protein_leng
2.27016	3.21005	1.28802	1.90505	2.34335	3.39272	2.18587	2.47589	3.32686	2.2367	3.20945	1.23202	1.97075	2.37615	3.18161	2.16051	2.43921	3.27254	S	3		___3	1	5.57e-10	354.45	293.85	62.19	0.35406	3441200000	2422	1.18896	0.327787	1.28277	0.406853	0.281321	0.079066	2422	PF3D7_0201900	NKPTDGLKNVKDDELSDNESSDNEKSKKNLR	PF3D7_0201900.1-p1 | transcript=PF3D7_0201900.1 | gene=PF3D7_0201900 | organism=Plasmodium_falciparum_3D7 | gene_product=erythrocyte membrane protein 3 | transcript_product=erythrocyte membrane protein 3 | location=Pf3D7_02_v3:91318-98838(-) | protein_leng
-3.49213	-3.51481	-3.00677	-3.5082	-3.36796	-2.84574	-3.66964	-3.31024	-2.84174	-3.36192	-3.3639	-3.05829	-3.49845	-3.31279	-2.84148	-3.4183	-3.36791	-3.0615	T	2		___1	1	0.0125527	117.52	59.29	117.52	0.38233	430550000	1327	1.09723	0.357473	2.85431	0.778956	1.20803	0.421484	1327	PF3D7_0201900	RNKDLKSIGNMEQQNTGLKNTPSKGQQNTGL	PF3D7_0201900.1-p1 | transcript=PF3D7_0201900.1 | gene=PF3D7_0201900 | organism=Plasmodium_falciparum_3D7 | gene_product=erythrocyte membrane protein 3 | transcript_product=erythrocyte membrane protein 3 | location=Pf3D7_02_v3:91318-98838(-) | protein_leng
-0.945291	-1.27339	-1.3516	-1.09462	-0.950184	-0.989111	-0.996506	-0.938936	-1.06006	-0.920586	-1.04636	-1.2316	-1.09919	-0.965319	-0.946482	-0.941164	-0.957293	-1.11199	T	2		___1	1	9.62e-48	454.4	311.43	454.4	0.59182	212070000	1366	1.1335	0.397653	3.68852	0.917302	1.41752	0.519649	1366	PF3D7_0201900	QNTGLKNTPSEGQQNTGLKNTPSEGQQNTGL	PF3D7_0201900.1-p1 | transcript=PF3D7_0201900.1 | gene=PF3D7_0201900 | organism=Plasmodium_falciparum_3D7 | gene_product=erythrocyte membrane protein 3 | transcript_product=erythrocyte membrane protein 3 | location=Pf3D7_02_v3:91318-98838(-) | protein_leng
3.72367	4.82499	3.46035	4.85355	4.44114	5.76723	4.78874	4.36446	5.56753	3.91102	4.95805	3.48417	4.81163	4.46326	5.7223	4.83824	4.42736	5.67278	S	3		___1	1	5.57e-10	354.45	293.85	62.19	0.35406	3441200000	2422	2.16549	0.633201	2.69393	0.876351	0.727195	0.24315	2422	PF3D7_0201900	NKPTDGLKNVKDDELSDNESSDNEKSKKNLR	PF3D7_0201900.1-p1 | transcript=PF3D7_0201900.1 | gene=PF3D7_0201900 | organism=Plasmodium_falciparum_3D7 | gene_product=erythrocyte membrane protein 3 | transcript_product=erythrocyte membrane protein 3 | location=Pf3D7_02_v3:91318-98838(-) | protein_leng
0.951252	0.000547409	1.69343	0.412287	0.831722	-0.486135	0.556036	0.76573	-0.618616	0.975908	0.199509	1.6558	0.293675	0.735308	-0.327694	0.327055	0.616272	-0.428282	S	3		___2	1	5.57e-10	127.71	110.94	62.19	0.35406	181340000	2427	2.02712	0.895411	2.17963	1.15252	0.571782	0.257114	2427	PF3D7_0201900	GLKNVKDDELSDNESSDNEKSKKNLRGKKN_	PF3D7_0201900.1-p1 | transcript=PF3D7_0201900.1 | gene=PF3D7_0201900 | organism=Plasmodium_falciparum_3D7 | gene_product=erythrocyte membrane protein 3 | transcript_product=erythrocyte membrane protein 3 | location=Pf3D7_02_v3:91318-98838(-) | protein_leng
-1.08182	-1.59081	-1.55472	-0.806925	-1.60708	-1.72588	-0.709448	-1.49692	-1.54043	-1.27548	-1.52985	-1.61422	-0.924444	-1.54123	-1.41087	-0.77902	-1.76852	-1.58591	S	3		___2	1	5.57e-10	354.45	293.85	62.19	0.35406	3441200000	2422	2.50239	0.974047	2.37229	1.15334	0.50351	0.179294	2422	PF3D7_0201900	NKPTDGLKNVKDDELSDNESSDNEKSKKNLR	PF3D7_0201900.1-p1 | transcript=PF3D7_0201900.1 | gene=PF3D7_0201900 | organism=Plasmodium_falciparum_3D7 | gene_product=erythrocyte membrane protein 3 | transcript_product=erythrocyte membrane protein 3 | location=Pf3D7_02_v3:91318-98838(-) | protein_leng
-2.75171	-3.01378	-2.71466	-2.6178	-2.49485	-2.7248	-2.24009	-2.76873	-2.85443	-2.29568	-2.81483	-2.53651	-2.31542	-2.77138	-2.63842	-2.30388	-2.31072	-2.60635	S	3		___2	1	5.6e-05	270.71	237.63	62.19	0.35406	1081400000	2426	2.53623	0.980158	2.38742	1.15337	0.494491	0.173208	2426	PF3D7_0201900	DGLKNVKDDELSDNESSDNEKSKKNLRGKKN	PF3D7_0201900.1-p1 | transcript=PF3D7_0201900.1 | gene=PF3D7_0201900 | organism=Plasmodium_falciparum_3D7 | gene_product=erythrocyte membrane protein 3 | transcript_product=erythrocyte membrane protein 3 | location=Pf3D7_02_v3:91318-98838(-) | protein_leng
-1.48174	-1.35077	-2.00935	-1.17728	-1.47976	-0.711311	-1.05588	-1.52173	-0.81188	-1.55162	-1.35796	-1.93159	-1.17877	-1.68943	-0.692503	-1.13064	-1.58157	-0.74889	S	2		___1	1	1.24e-18	414.35	298.43	414.35	0.21849	666820000	1360	2.79108	1.01055	3.74074	0.820236	0.5949	-0.19031	1360	PF3D7_0201900	TPNERQQNTGLKNTPSEGQQNTGLKNTPSEG	PF3D7_0201900.1-p1 | transcript=PF3D7_0201900.1 | gene=PF3D7_0201900 | organism=Plasmodium_falciparum_3D7 | gene_product=erythrocyte membrane protein 3 | transcript_product=erythrocyte membrane protein 3 | location=Pf3D7_02_v3:91318-98838(-) | protein_leng
-2.13592	-1.2461	-2.10458	-1.92806	-1.70086	-2.35373	-2.60235	-1.85913	-1.96347	-2.32692	-1.11572	-2.16836	-1.74984	-1.93275	-2.3577	-2.63671	-1.88469	-2.08913	S	3		___1	1	0.00570152	69.954	69.954	69.954	0.64925	13844000	556	2.17519	1.01146	3.66968	1.59178	1.30825	0.580315	556	PF3D7_0201900	HVIRPSDLMDKGENKSAGHPFKYQPTKGLKE	PF3D7_0201900.1-p1 | transcript=PF3D7_0201900.1 | gene=PF3D7_0201900 | organism=Plasmodium_falciparum_3D7 | gene_product=erythrocyte membrane protein 3 | transcript_product=erythrocyte membrane protein 3 | location=Pf3D7_02_v3:91318-98838(-) | protein_leng
0.468857	1.74121	0.296705	0.857521	0.855162	0.507227	0.0416546	0.626751	0.670109	0.262016	1.47248	0.226837	0.934361	0.958841	0.497801	0.0755062	1.56713	0.653589	S	2		___1	0.866317	0.000213605	128.01	71.774	82.505	0.42417	247910000	142	4.06287	1.28354	4.86726	1.56792	1.25949	0.284384	142	PF3D7_0201900	QKAKDLTKKESQDSSSEKSLKEKVNGEALKE	PF3D7_0201900.1-p1 | transcript=PF3D7_0201900.1 | gene=PF3D7_0201900 | organism=Plasmodium_falciparum_3D7 | gene_product=erythrocyte membrane protein 3 | transcript_product=erythrocyte membrane protein 3 | location=Pf3D7_02_v3:91318-98838(-) | protein_leng
1.6298	1.75443	1.15403	1.25753	1.24801	1.94665	1.15293	1.25101	1.90113	1.30091	1.1156	1.16267	1.20645	1.21213	1.88966	1.25688	1.25164	1.79509	S	3		___2	0.914907	0.00290717	60.628	34.48	60.628	-0.079337	30443000	140	4.31762	1.59573	3.16186	1.70292	0.170025	0.10719	140	PF3D7_0201900	DAQKAKDLTKKESQDSSSEKSLKEKVNGEAL	PF3D7_0201900.1-p1 | transcript=PF3D7_0201900.1 | gene=PF3D7_0201900 | organism=Plasmodium_falciparum_3D7 | gene_product=erythrocyte membrane protein 3 | transcript_product=erythrocyte membrane protein 3 | location=Pf3D7_02_v3:91318-98838(-) | protein_leng
-1.25163	-1.27812	-0.700035	-0.842699	-0.97967	-1.34919	-0.830559	-1.00605	-1.12196	-1.3895	-1.34407	-0.794344	-0.767965	-1.048	-1.21972	-0.897598	-0.957293	-1.42174	S	2		___2	0.866317	0.000213605	128.01	71.774	82.505	0.42417	247910000	142	4.31762	1.59573	3.16186	1.70292	0.170025	0.10719	142	PF3D7_0201900	QKAKDLTKKESQDSSSEKSLKEKVNGEALKE	PF3D7_0201900.1-p1 | transcript=PF3D7_0201900.1 | gene=PF3D7_0201900 | organism=Plasmodium_falciparum_3D7 | gene_product=erythrocyte membrane protein 3 | transcript_product=erythrocyte membrane protein 3 | location=Pf3D7_02_v3:91318-98838(-) | protein_leng
-0.647175	-0.800114	-1.11281	-0.104036	-0.827253	-0.124098	-0.435465	-0.960731	-0.35569	-0.71674	-0.86735	-1.12344	-0.0967064	-0.902117	-0.0123348	-0.549797	-0.929068	-0.191792	S	3		___1	0.884411	0.0143454	49.929	13.082	49.929	0.44399	74899000	73	3.93953	1.67471	3.80279	1.97733	1.25171	0.302627	73	PF3D7_0201900	LKRSLAQVLGNTRLSSRGVRDPRTKEALKEK	PF3D7_0201900.1-p1 | transcript=PF3D7_0201900.1 | gene=PF3D7_0201900 | organism=Plasmodium_falciparum_3D7 | gene_product=erythrocyte membrane protein 3 | transcript_product=erythrocyte membrane protein 3 | location=Pf3D7_02_v3:91318-98838(-) | protein_leng
-3.46379	-4.02515	-3.35135	-3.19203	-3.61972	-3.32438	-3.39893	-3.61018	-3.01832	-3.45374	-3.95587	-3.27021	-3.20549	-3.69546	-3.13022	-3.18802	-3.80057	-3.10845	S	3		___1	0.691157	0.000130624	133.15	88.536	133.15	0.40232	116050000	141	4.18438	1.83801	5.48747	2.20585	1.14801	0.367838	141	PF3D7_0201900	AQKAKDLTKKESQDSSSEKSLKEKVNGEALK	PF3D7_0201900.1-p1 | transcript=PF3D7_0201900.1 | gene=PF3D7_0201900 | organism=Plasmodium_falciparum_3D7 | gene_product=erythrocyte membrane protein 3 | transcript_product=erythrocyte membrane protein 3 | location=Pf3D7_02_v3:91318-98838(-) | protein_leng
5.37166	5.37837	4.89436	5.07357	5.28737	5.603	5.04578	5.10676	5.60645	5.24959	5.14769	4.95268	5.13862	5.25669	5.564	5.08457	5.10122	5.53918	T	3		___1	0.572	0.000479497	100.11	66.034	95.981	-0.73597	238080000	502	0.344636	-0.150382	0.141813	-0.0873089	0.0790476	0.0630732	502	PF3D7_0202000	GENKKVDSTSADNKSTNAATPGAKDKTQGGK	PF3D7_0202000.1-p1 | transcript=PF3D7_0202000.1 | gene=PF3D7_0202000 | organism=Plasmodium_falciparum_3D7 | gene_product=knob-associated histidine-rich protein | transcript_product=knob-associated histidine-rich protein | location=Pf3D7_02_v3:103385-105796
-3.07278	-2.89478	-2.71728	-2.2932	-3.01512	-2.15001	-2.29144	-2.66778	-2.24856	-2.7829	-2.7465	-2.82438	-2.3671	-2.79194	-2.15203	-2.38751	-2.76099	-2.09041	S	2		___2	0.994932	4.33e-09	239.21	207.75	84.169	0.29578	82542000000	501	0.0193933	0.00664298	0.0114743	-0.00476488	0.0273489	-0.0114079	501	PF3D7_0202000	AGENKKVDSTSADNKSTNAATPGAKDKTQGG	PF3D7_0202000.1-p1 | transcript=PF3D7_0202000.1 | gene=PF3D7_0202000 | organism=Plasmodium_falciparum_3D7 | gene_product=knob-associated histidine-rich protein | transcript_product=knob-associated histidine-rich protein | location=Pf3D7_02_v3:103385-105796
-3.07278	-2.89478	-2.71728	-2.2932	-3.01512	-2.15001	-2.29144	-2.66778	-2.24856	-2.7829	-2.7465	-2.82438	-2.3671	-2.79194	-2.15203	-2.38751	-2.76099	-2.09041	T	2		___2	1	8.12e-06	285.28	244.85	285.28	-0.11528	2128300000	506	0.0193933	0.00664298	0.0114743	-0.00476488	0.0273489	-0.0114079	506	PF3D7_0202000	KVDSTSADNKSTNAATPGAKDKTQGGKTDKT	PF3D7_0202000.1-p1 | transcript=PF3D7_0202000.1 | gene=PF3D7_0202000 | organism=Plasmodium_falciparum_3D7 | gene_product=knob-associated histidine-rich protein | transcript_product=knob-associated histidine-rich protein | location=Pf3D7_02_v3:103385-105796
1.47231	1.41818	1.80958	2.05258	1.69752	2.26236	2.08579	1.68997	2.25967	1.4975	1.58356	1.75985	2.07868	1.64693	2.43509	1.98064	1.74965	2.14035	S	2		___1	0.999859	1.07e-05	344.84	294.8	261.98	-0.21117	10558000000	524	0.245649	0.129146	0.249503	0.150226	0.0339068	0.02108	524	PF3D7_0202000	AKDKTQGGKTDKTGASTNAATNKGQCAAEGA	PF3D7_0202000.1-p1 | transcript=PF3D7_0202000.1 | gene=PF3D7_0202000 | organism=Plasmodium_falciparum_3D7 | gene_product=knob-associated histidine-rich protein | transcript_product=knob-associated histidine-rich protein | location=Pf3D7_02_v3:103385-105796
1.84903	1.74745	1.90172	2.1324	1.96641	2.31535	2.08915	1.87811	2.15581	1.88257	1.79814	1.88289	2.11482	1.86829	2.31402	2.21072	1.89899	2.29412	T	2		___1	0.935799	8.27e-98	504.18	467.9	481.02	-0.29547	147480000000	600	0.360515	0.163129	1.13429	0.451327	0.573881	0.288199	600	PF3D7_0202000	KEASTTEGATKGASTTAGSTTGATTGANAVQ	PF3D7_0202000.1-p1 | transcript=PF3D7_0202000.1 | gene=PF3D7_0202000 | organism=Plasmodium_falciparum_3D7 | gene_product=knob-associated histidine-rich protein | transcript_product=knob-associated histidine-rich protein | location=Pf3D7_02_v3:103385-105796
2.26624	2.6739	1.97591	2.30141	3.11574	2.73836	2.65151	2.37839	3.4549	2.23823	2.78058	2.33013	3.11029	3.19722	3.34417	2.04163	2.58411	3.49263	T	2		___1	0.95539	8.33e-117	524.16	480.62	380.05	0.062899	67428000000	599	0.386703	0.163647	1.15964	0.453336	0.59132	0.289689	599	PF3D7_0202000	TKEASTTEGATKGASTTAGSTTGATTGANAV	PF3D7_0202000.1-p1 | transcript=PF3D7_0202000.1 | gene=PF3D7_0202000 | organism=Plasmodium_falciparum_3D7 | gene_product=knob-associated histidine-rich protein | transcript_product=knob-associated histidine-rich protein | location=Pf3D7_02_v3:103385-105796
-2.45607	-1.95756	-2.30514	-1.82797	-2.05676	-1.16865	-1.90253	-2.21543	-1.25613	-2.2705	-1.94017	-2.36529	-1.89894	-2.06417	-1.32793	-1.86457	-2.08241	-1.25016	S	3		___1	0.987865	2.09e-62	401.54	368.82	401.54	-0.22709	93120000000	598	0.432053	0.165007	1.28656	0.442102	0.637097	0.277095	598	PF3D7_0202000	ATKEASTTEGATKGASTTAGSTTGATTGANA	PF3D7_0202000.1-p1 | transcript=PF3D7_0202000.1 | gene=PF3D7_0202000 | organism=Plasmodium_falciparum_3D7 | gene_product=knob-associated histidine-rich protein | transcript_product=knob-associated histidine-rich protein | location=Pf3D7_02_v3:103385-105796
-2.26189	-2.58929	-1.24961	-2.56813	-2.47298	-2.67019	-2.88389	-2.46183	-2.80206	-2.03137	-2.34543	-1.21524	-2.70037	-2.49532	-2.60674	-2.69234	-2.25244	-2.64597	S	2		___1	0.994932	4.33e-09	239.21	207.75	84.169	0.29578	82542000000	501	0.493937	0.200017	0.390374	0.177495	0.0307084	-0.0225223	501	PF3D7_0202000	AGENKKVDSTSADNKSTNAATPGAKDKTQGG	PF3D7_0202000.1-p1 | transcript=PF3D7_0202000.1 | gene=PF3D7_0202000 | organism=Plasmodium_falciparum_3D7 | gene_product=knob-associated histidine-rich protein | transcript_product=knob-associated histidine-rich protein | location=Pf3D7_02_v3:103385-105796
2.4009	3.6414	1.82144	2.34284	3.2696	4.47	2.6737	3.19655	4.50839	2.62744	4.0199	1.8095	2.52205	3.19146	4.56266	2.63074	3.20773	4.45273	S	3		___1	0.499999	9.49e-37	196.88	127.87	196.88	-0.17045	0	344	0.49144	0.206565	0.500884	0.179488	0.062857	-0.027077	344	PF3D7_0202000	APYGVPHGAAHGSRYSSFSSVNKYGKHGDEK	PF3D7_0202000.1-p1 | transcript=PF3D7_0202000.1 | gene=PF3D7_0202000 | organism=Plasmodium_falciparum_3D7 | gene_product=knob-associated histidine-rich protein | transcript_product=knob-associated histidine-rich protein | location=Pf3D7_02_v3:103385-105796
0.292566	0.500555	0.0596504	0.291994	0.505648	1.41115	0.158876	0.423679	1.24488	0.458748	0.584339	0.128921	0.243101	0.525375	1.67013	0.361479	0.408077	1.42388	S	4		___1	1	0.000327308	142.89	109.1	142.89	-0.086219	637120000	411	1.01527	0.281022	0.172457	0.0891838	0.505581	-0.191838	411	PF3D7_0202000	KDNEDAESVKSKKHKSHDCEKKKSKKHKDNE	PF3D7_0202000.1-p1 | transcript=PF3D7_0202000.1 | gene=PF3D7_0202000 | organism=Plasmodium_falciparum_3D7 | gene_product=knob-associated histidine-rich protein | transcript_product=knob-associated histidine-rich protein | location=Pf3D7_02_v3:103385-105796
0.65093	-0.100727	1.15934	0.521025	0.890606	0.102051	0.673306	0.755459	0.204779	0.932512	0.363348	1.15169	0.480841	0.836702	0.174152	0.495714	0.818481	0.101702	S	3		___1	0.995924	1.22e-45	199.8	141.94	54.524	-0.21468	368330000	496	0.659617	0.281449	0.957921	0.399768	0.217512	0.11832	496	PF3D7_0202000	ETKNTAGENKKVDSTSADNKSTNAATPGAKD	PF3D7_0202000.1-p1 | transcript=PF3D7_0202000.1 | gene=PF3D7_0202000 | organism=Plasmodium_falciparum_3D7 | gene_product=knob-associated histidine-rich protein | transcript_product=knob-associated histidine-rich protein | location=Pf3D7_02_v3:103385-105796
-3.01312	-3.09051	-2.58231	-2.03668	-2.49981	-2.10004	-2.53106	-2.36936	-2.12315	-2.48886	-2.36932	-2.84454	-2.35545	-2.44581	-1.90245	-2.40004	-2.54771	-2.12417	S	2		___1	0.999921	9.49e-37	219.89	170.17	179.72	0.60442	116160000000	345	1.46615	0.312039	1.35687	0.263556	0.176374	-0.0484835	345	PF3D7_0202000	PYGVPHGAAHGSRYSSFSSVNKYGKHGDEKH	PF3D7_0202000.1-p1 | transcript=PF3D7_0202000.1 | gene=PF3D7_0202000 | organism=Plasmodium_falciparum_3D7 | gene_product=knob-associated histidine-rich protein | transcript_product=knob-associated histidine-rich protein | location=Pf3D7_02_v3:103385-105796
0.137869	0.4606	0.576113	0.355835	0.492538	1.06437	0.426924	0.682678	0.993885	0.260914	0.608912	0.500591	0.275207	0.545914	0.985981	0.302557	0.588909	1.02229	T	3		___1	0.928808	0.00204006	62.165	43.801	44.564	-0.46802	65989000	518	1.06555	0.322132	0.619411	0.214198	0.423614	-0.107934	518	PF3D7_0202000	NAATPGAKDKTQGGKTDKTGASTNAATNKGQ	PF3D7_0202000.1-p1 | transcript=PF3D7_0202000.1 | gene=PF3D7_0202000 | organism=Plasmodium_falciparum_3D7 | gene_product=knob-associated histidine-rich protein | transcript_product=knob-associated histidine-rich protein | location=Pf3D7_02_v3:103385-105796
1.46051	1.43379	1.54306	1.53378	1.50174	1.71287	1.44087	1.53744	1.8903	1.44294	1.5087	1.55858	1.41787	1.60137	1.68255	1.41594	1.57294	1.80188	S	2		___1	0.983297	5.17e-05	246.08	204.85	246.08	0.21608	47697000000	347	0.969198	0.336583	0.107712	0.0691427	0.435276	-0.26744	347	PF3D7_0202000	GVPHGAAHGSRYSSFSSVNKYGKHGDEKHHS	PF3D7_0202000.1-p1 | transcript=PF3D7_0202000.1 | gene=PF3D7_0202000 | organism=Plasmodium_falciparum_3D7 | gene_product=knob-associated histidine-rich protein | transcript_product=knob-associated histidine-rich protein | location=Pf3D7_02_v3:103385-105796
-1.29765	-1.42974	-1.03486	-0.478661	-1.17371	-0.303654	-0.385117	-1.09347	-0.455017	-1.00538	-1.03734	-0.853401	-0.418236	-1.11494	-0.580524	-0.508837	-1.00612	-0.403547	T	2		___1	0.968367	0.0021301	245.18	197.53	153.75	0.074448	1322100000	525	0.997191	0.339747	0.770798	0.290358	0.123073	-0.0493886	525	PF3D7_0202000	KDKTQGGKTDKTGASTNAATNKGQCAAEGAT	PF3D7_0202000.1-p1 | transcript=PF3D7_0202000.1 | gene=PF3D7_0202000 | organism=Plasmodium_falciparum_3D7 | gene_product=knob-associated histidine-rich protein | transcript_product=knob-associated histidine-rich protein | location=Pf3D7_02_v3:103385-105796
-0.815035	-0.416021	-1.16212	-0.568329	-0.68091	-0.0097065	-0.359625	-1.05153	0.161102	-0.718613	-0.369747	-1.24679	-0.606426	-0.683348	0.376955	-0.244879	-0.940973	0.188936	S	3		___1	1	3.52e-33	326.78	310.38	326.78	-0.91485	209350000	199	0.380056	0.371408	1.49502	0.891014	0.567911	0.519607	199	PF3D7_0202000	NYAFSEECPYTVNDYSQENGPNIFALRKRFP	PF3D7_0202000.1-p1 | transcript=PF3D7_0202000.1 | gene=PF3D7_0202000 | organism=Plasmodium_falciparum_3D7 | gene_product=knob-associated histidine-rich protein | transcript_product=knob-associated histidine-rich protein | location=Pf3D7_02_v3:103385-105796
3.3636	2.41733	2.82882	2.16844	2.70861	1.14717	2.33097	2.37081	1.24656	2.70899	1.76782	2.71483	2.24583	2.64867	1.18227	2.09583	2.29407	0.969492	S	3		___1	1	2.01e-37	372.39	352.12	276.45	-0.47502	270970000	188	0.649704	0.382594	2.27878	0.768305	0.601106	0.385712	188	PF3D7_0202000	KKDCDEKYEAANYAFSEECPYTVNDYSQENG	PF3D7_0202000.1-p1 | transcript=PF3D7_0202000.1 | gene=PF3D7_0202000 | organism=Plasmodium_falciparum_3D7 | gene_product=knob-associated histidine-rich protein | transcript_product=knob-associated histidine-rich protein | location=Pf3D7_02_v3:103385-105796
0.618801	1.48755	0.45541	-0.363985	0.450602	0.878655	0.048523	0.141153	1.2516	0.0474033	0.565195	0.397985	-0.0511742	0.392437	0.944632	-0.172371	0.232908	0.927257	T	2		___3	0.909454	7.74e-12	221.51	205.42	221.51	-0.026146	18320000000	609	2.03497	0.392844	3.38435	0.469886	0.41141	0.0770419	609	PF3D7_0202000	TKGASTTAGSTTGATTGANAVQSKDETADKN	PF3D7_0202000.1-p1 | transcript=PF3D7_0202000.1 | gene=PF3D7_0202000 | organism=Plasmodium_falciparum_3D7 | gene_product=knob-associated histidine-rich protein | transcript_product=knob-associated histidine-rich protein | location=Pf3D7_02_v3:103385-105796
-2.59975	-2.79183	-2.32631	-2.19682	-2.35386	-2.55971	-2.31585	-2.58612	-2.47823	-2.35068	-2.55819	-2.5186	-2.45636	-2.52755	-2.70417	-2.28161	-2.4642	-2.38525	T	2		___2	0.856999	2.8e-10	189.56	173.36	161.86	-0.094054	14375000000	605	1.39379	0.429798	2.25636	0.686364	0.759256	0.256565	605	PF3D7_0202000	TEGATKGASTTAGSTTGATTGANAVQSKDET	PF3D7_0202000.1-p1 | transcript=PF3D7_0202000.1 | gene=PF3D7_0202000 | organism=Plasmodium_falciparum_3D7 | gene_product=knob-associated histidine-rich protein | transcript_product=knob-associated histidine-rich protein | location=Pf3D7_02_v3:103385-105796
2.29268	2.13756	1.84598	1.44405	1.99427	1.82043	1.53893	1.58149	1.55076	2.42509	2.75581	1.91351	1.43949	1.93022	1.58265	1.59715	1.73321	1.56951	T	2		___2	0.935799	8.27e-98	504.18	467.9	481.02	-0.29547	147480000000	600	1.61427	0.430126	2.1366	0.656796	0.710395	0.226669	600	PF3D7_0202000	KEASTTEGATKGASTTAGSTTGATTGANAVQ	PF3D7_0202000.1-p1 | transcript=PF3D7_0202000.1 | gene=PF3D7_0202000 | organism=Plasmodium_falciparum_3D7 | gene_product=knob-associated histidine-rich protein | transcript_product=knob-associated histidine-rich protein | location=Pf3D7_02_v3:103385-105796
4.27789	4.47766	3.42388	3.68869	4.2971	4.51021	3.72394	3.95719	4.33682	4.35817	4.39173	3.34981	3.66953	4.18539	4.48652	3.7421	4.0049	4.45331	T	2		___2	0.968367	0.0021301	245.18	197.53	153.75	0.074448	1322100000	525	3.46717	0.46877	2.84343	0.387696	0.861469	-0.0810734	525	PF3D7_0202000	KDKTQGGKTDKTGASTNAATNKGQCAAEGAT	PF3D7_0202000.1-p1 | transcript=PF3D7_0202000.1 | gene=PF3D7_0202000 | organism=Plasmodium_falciparum_3D7 | gene_product=knob-associated histidine-rich protein | transcript_product=knob-associated histidine-rich protein | location=Pf3D7_02_v3:103385-105796
3.17983	2.84483	3.0559	2.87135	3.26229	2.71755	2.68626	2.95439	2.71187	3.23151	2.66375	3.03125	2.62293	3.23787	2.65188	2.7883	2.97997	2.80053	T	3		___2	0.990723	0.000763119	164.94	134.37	164.94	0.35837	111480000	521	3.46717	0.46877	2.84343	0.387696	0.861469	-0.0810734	521	PF3D7_0202000	TPGAKDKTQGGKTDKTGASTNAATNKGQCAA	PF3D7_0202000.1-p1 | transcript=PF3D7_0202000.1 | gene=PF3D7_0202000 | organism=Plasmodium_falciparum_3D7 | gene_product=knob-associated histidine-rich protein | transcript_product=knob-associated histidine-rich protein | location=Pf3D7_02_v3:103385-105796
-1.8966	-1.69354	-2.30733	-2.29958	-1.95332	-1.63452	-2.25068	-2.31031	-1.61787	-1.77435	-1.23701	-2.43941	-2.09708	-2.01024	-1.34999	-2.04983	-2.05793	-1.70113	T	2		___2	0.95539	8.33e-117	524.16	480.62	380.05	0.062899	67428000000	599	1.64469	0.471275	2.18544	0.709553	0.638008	0.238278	599	PF3D7_0202000	TKEASTTEGATKGASTTAGSTTGATTGANAV	PF3D7_0202000.1-p1 | transcript=PF3D7_0202000.1 | gene=PF3D7_0202000 | organism=Plasmodium_falciparum_3D7 | gene_product=knob-associated histidine-rich protein | transcript_product=knob-associated histidine-rich protein | location=Pf3D7_02_v3:103385-105796
-4.25295	-5.16417	-3.33763	-4.46557	-4.2255	-5.62569	-4.09305	-4.74704	-6.0949	-4.39094	-4.90617	-3.28124	-4.61973	-4.31246	-6.03556	-4.3332	-4.15609	-5.79741	S	3		___2	0.995924	1.22e-45	199.8	141.94	54.524	-0.21468	368330000	496	1.87235	0.479665	1.42661	0.353822	0.608306	-0.125843	496	PF3D7_0202000	ETKNTAGENKKVDSTSADNKSTNAATPGAKD	PF3D7_0202000.1-p1 | transcript=PF3D7_0202000.1 | gene=PF3D7_0202000 | organism=Plasmodium_falciparum_3D7 | gene_product=knob-associated histidine-rich protein | transcript_product=knob-associated histidine-rich protein | location=Pf3D7_02_v3:103385-105796
-1.42005	-1.57021	-1.17061	-1.56345	-1.1872	-1.26479	-1.1838	-1.15295	-1.39005	-1.16727	-1.36111	-1.45674	-1.51873	-1.16662	-1.307	-1.24566	-1.20232	-1.08605	S	3		___1	0.997149	8.16e-12	263.89	181.15	101.2	-0.076232	16342000000	494	2.63683	0.487361	2.22955	0.444622	0.172689	-0.0427392	494	PF3D7_0202000	ENETKNTAGENKKVDSTSADNKSTNAATPGA	PF3D7_0202000.1-p1 | transcript=PF3D7_0202000.1 | gene=PF3D7_0202000 | organism=Plasmodium_falciparum_3D7 | gene_product=knob-associated histidine-rich protein | transcript_product=knob-associated histidine-rich protein | location=Pf3D7_02_v3:103385-105796
4.21016	3.41108	4.03342	3.84235	3.49827	3.66381	3.70804	3.66279	4.01131	3.96175	3.34902	3.95626	3.87178	3.50525	3.62225	3.59039	3.55728	3.8142	T	3		___1	0.922075	2.06e-05	178.68	114.38	54.524	-0.21468	687250000	495	2.8074	0.505095	2.24668	0.427068	0.407551	-0.0780268	495	PF3D7_0202000	NETKNTAGENKKVDSTSADNKSTNAATPGAK	PF3D7_0202000.1-p1 | transcript=PF3D7_0202000.1 | gene=PF3D7_0202000 | organism=Plasmodium_falciparum_3D7 | gene_product=knob-associated histidine-rich protein | transcript_product=knob-associated histidine-rich protein | location=Pf3D7_02_v3:103385-105796
-0.668543	-0.0724335	-0.832067	-1.07853	-0.904331	-0.59413	-0.734243	-0.701036	-0.778284	-0.787348	-0.349506	-0.842184	-1.03581	-1.0744	-0.676788	-1.15226	-0.733318	-0.588774	S	4		___1	1	9.14e-05	251.87	195.3	75.97	0.292	521600000000	406	1.70761	0.506136	1.58309	0.519651	0.0401624	0.0135152	406	PF3D7_0202000	KSKKHKDNEDAESVKSKKHKSHDCEKKKSKK	PF3D7_0202000.1-p1 | transcript=PF3D7_0202000.1 | gene=PF3D7_0202000 | organism=Plasmodium_falciparum_3D7 | gene_product=knob-associated histidine-rich protein | transcript_product=knob-associated histidine-rich protein | location=Pf3D7_02_v3:103385-105796
1.18328	1.59613	1.24565	1.32184	1.57256	2.14062	1.3915	1.53508	2.28053	1.18416	1.84271	1.16281	1.28504	1.5853	2.04525	1.21916	1.3818	2.14249	S	3		___2	0.997149	8.16e-12	263.89	181.15	101.2	-0.076232	16342000000	494	2.2455	0.513656	1.53966	0.362631	0.810177	-0.151024	494	PF3D7_0202000	ENETKNTAGENKKVDSTSADNKSTNAATPGA	PF3D7_0202000.1-p1 | transcript=PF3D7_0202000.1 | gene=PF3D7_0202000 | organism=Plasmodium_falciparum_3D7 | gene_product=knob-associated histidine-rich protein | transcript_product=knob-associated histidine-rich protein | location=Pf3D7_02_v3:103385-105796
0.195007	-0.0668411	0.522005	0.119616	0.383766	-0.370422	0.223228	0.41629	-0.468374	0.287481	-0.0488453	0.460545	0.0548821	0.38966	-0.481125	0.0162907	0.286806	-0.495411	S	2		___1	0.999999	1.53e-47	272.1	214.75	135.55	0.41882	21665000000	588	1.66746	0.515286	2.50681	0.833216	0.889529	0.31793	588	PF3D7_0202000	ATKEASTSKGATKEASTTEGATKGASTTAGS	PF3D7_0202000.1-p1 | transcript=PF3D7_0202000.1 | gene=PF3D7_0202000 | organism=Plasmodium_falciparum_3D7 | gene_product=knob-associated histidine-rich protein | transcript_product=knob-associated histidine-rich protein | location=Pf3D7_02_v3:103385-105796
1.79899	2.41989	2.00988	2.31259	2.38296	3.21687	2.38266	2.3045	3.04279	2.12732	2.77207	2.0453	2.26429	2.30672	3.20061	2.39116	2.37279	3.09653	T	2		___1	0.999997	3.05e-41	290.61	230.44	135.55	0.41882	112150000000	589	1.56112	0.524786	2.64993	0.904747	1.02419	0.379962	589	PF3D7_0202000	TKEASTSKGATKEASTTEGATKGASTTAGST	PF3D7_0202000.1-p1 | transcript=PF3D7_0202000.1 | gene=PF3D7_0202000 | organism=Plasmodium_falciparum_3D7 | gene_product=knob-associated histidine-rich protein | transcript_product=knob-associated histidine-rich protein | location=Pf3D7_02_v3:103385-105796
-2.07155	-1.9769	-0.756943	-1.68784	-1.15959	-2.43745	-1.58645	-1.11806	-2.12062	-2.0765	-2.00023	-0.824436	-1.94986	-1.19122	-2.47183	-1.74028	-1.24576	-2.56528	S	3		___2	0.99997	3.54e-19	276.53	245.09	276.53	0.58004	111350000	616	1.61913	0.537927	1.6828	0.663214	0.358988	0.125287	616	PF3D7_0202000	AGSTTGATTGANAVQSKDETADKNAANNGEQ	PF3D7_0202000.1-p1 | transcript=PF3D7_0202000.1 | gene=PF3D7_0202000 | organism=Plasmodium_falciparum_3D7 | gene_product=knob-associated histidine-rich protein | transcript_product=knob-associated histidine-rich protein | location=Pf3D7_02_v3:103385-105796
0.15476	0.279947	-0.14123	-0.0170727	0.0766354	-0.64654	-0.190779	-0.0409088	-0.446825	0.148735	-0.307438	-0.283728	-0.286282	0.069767	-0.600014	-0.168804	-0.0231743	-0.424067	S	4		___1	1	1.67e-08	201.1	185.62	191.51	-0.033356	3728600000	634	1.47832	0.5389	1.61742	0.682546	0.424836	0.143646	634	PF3D7_0202000	ETADKNAANNGEQVMSRGQAQLQEAGKKKKK	PF3D7_0202000.1-p1 | transcript=PF3D7_0202000.1 | gene=PF3D7_0202000 | organism=Plasmodium_falciparum_3D7 | gene_product=knob-associated histidine-rich protein | transcript_product=knob-associated histidine-rich protein | location=Pf3D7_02_v3:103385-105796
-2.61772	-2.18844	-2.97665	-2.82539	-2.75904	-2.79337	-2.33168	-2.542	-2.39994	-2.82702	-2.20563	-2.77353	-2.53215	-2.78404	-2.23491	-2.65908	-2.69352	-2.45762	T	3		___1	1	4.32e-09	211.94	156.22	175.6	0.44681	13869000000	594	3.1965	0.547794	3.68662	0.597622	0.298387	0.0498276	594	PF3D7_0202000	TSKGATKEASTTEGATKGASTTAGSTTGATT	PF3D7_0202000.1-p1 | transcript=PF3D7_0202000.1 | gene=PF3D7_0202000 | organism=Plasmodium_falciparum_3D7 | gene_product=knob-associated histidine-rich protein | transcript_product=knob-associated histidine-rich protein | location=Pf3D7_02_v3:103385-105796
-0.328247	0.767736	-0.262703	-0.333061	-0.281376	0.271483	-0.262749	-0.262676	0.166712	-0.336233	0.579577	-0.128248	-0.316294	-0.332251	0.0664749	-0.251308	-0.317474	0.334314	T	3		___3	0.881881	2.02e-17	289.34	257.52	289.34	-0.67157	89042000000	608	2.92852	0.553178	4.65611	0.622241	0.349339	0.0690629	608	PF3D7_0202000	ATKGASTTAGSTTGATTGANAVQSKDETADK	PF3D7_0202000.1-p1 | transcript=PF3D7_0202000.1 | gene=PF3D7_0202000 | organism=Plasmodium_falciparum_3D7 | gene_product=knob-associated histidine-rich protein | transcript_product=knob-associated histidine-rich protein | location=Pf3D7_02_v3:103385-105796
-0.520611	0.41131	-0.152632	-0.0321846	0.248924	1.72403	0.29007	0.728903	1.6834	-0.768244	0.547875	-0.0244923	0.190676	0.384279	1.66424	0.103197	0.668734	1.52529	T	3		___3	0.927725	1.37e-19	102.58	88.115	59.166	-0.096507	250840000	620	1.85811	0.564245	1.71808	0.571049	0.0224151	0.00680478	620	PF3D7_0202000	TGATTGANAVQSKDETADKNAANNGEQVMSR	PF3D7_0202000.1-p1 | transcript=PF3D7_0202000.1 | gene=PF3D7_0202000 | organism=Plasmodium_falciparum_3D7 | gene_product=knob-associated histidine-rich protein | transcript_product=knob-associated histidine-rich protein | location=Pf3D7_02_v3:103385-105796
2.96111	2.11465	3.51522	2.53324	2.79583	1.67505	2.38877	2.84433	1.54068	2.86138	2.1596	3.59823	2.56086	2.80324	1.60399	2.41228	2.76148	1.60347	T	2		___3	0.935799	8.27e-98	504.18	467.9	481.02	-0.29547	147480000000	600	1.89447	0.568801	2.98532	0.841777	0.8719	0.272976	600	PF3D7_0202000	KEASTTEGATKGASTTAGSTTGATTGANAVQ	PF3D7_0202000.1-p1 | transcript=PF3D7_0202000.1 | gene=PF3D7_0202000 | organism=Plasmodium_falciparum_3D7 | gene_product=knob-associated histidine-rich protein | transcript_product=knob-associated histidine-rich protein | location=Pf3D7_02_v3:103385-105796
-2.77936	-2.82282	-1.8706	-1.66188	-1.47667	-1.42231	-1.95756	-1.87539	-1.4332	-3.08023	-3.00632	-1.9345	-1.47839	-1.50713	-1.05275	-1.98306	-1.82628	-1.90801	S	3		___3	0.987865	2.09e-62	401.54	368.82	401.54	-0.22709	93120000000	598	1.91668	0.569036	2.98831	0.837801	0.87308	0.268765	598	PF3D7_0202000	ATKEASTTEGATKGASTTAGSTTGATTGANA	PF3D7_0202000.1-p1 | transcript=PF3D7_0202000.1 | gene=PF3D7_0202000 | organism=Plasmodium_falciparum_3D7 | gene_product=knob-associated histidine-rich protein | transcript_product=knob-associated histidine-rich protein | location=Pf3D7_02_v3:103385-105796
-0.0426903	-0.58596	0.182407	-0.569307	-0.143911	-1.02482	-0.420738	-0.120495	-1.07391	0.01507	-0.820246	0.239817	-0.33465	0.02528	-1.01282	-0.394541	-0.118353	-0.96282	S	2		___1	0.997192	4.32e-208	582.56	537.95	380.05	0.062899	150460000000	603	1.43653	0.578312	1.86266	0.804737	0.426923	0.226425	603	PF3D7_0202000	STTEGATKGASTTAGSTTGATTGANAVQSKD	PF3D7_0202000.1-p1 | transcript=PF3D7_0202000.1 | gene=PF3D7_0202000 | organism=Plasmodium_falciparum_3D7 | gene_product=knob-associated histidine-rich protein | transcript_product=knob-associated histidine-rich protein | location=Pf3D7_02_v3:103385-105796
4.00476	4.75435	3.0278	4.2702	4.46026	4.70274	3.95194	4.39755	4.61726	4.26844	4.43381	2.91439	4.00721	4.5768	4.9163	4.31517	4.54482	4.81319	T	3		___1	0.990723	0.000763119	164.94	134.37	164.94	0.35837	111480000	521	3.15897	0.582705	2.50988	0.594316	0.0401711	0.011611	521	PF3D7_0202000	TPGAKDKTQGGKTDKTGASTNAATNKGQCAA	PF3D7_0202000.1-p1 | transcript=PF3D7_0202000.1 | gene=PF3D7_0202000 | organism=Plasmodium_falciparum_3D7 | gene_product=knob-associated histidine-rich protein | transcript_product=knob-associated histidine-rich protein | location=Pf3D7_02_v3:103385-105796
-3.80835	-3.31294	-3.9542	-3.86786	-3.61287	-2.87292	-3.72183	-3.44601	-3.06887	-3.79753	-3.29921	-3.86404	-3.76168	-3.62692	-2.80698	-3.53277	-3.59084	-2.80598	T	2		___1	1	8.12e-06	285.28	244.85	285.28	-0.11528	2128300000	506	2.81622	0.594005	2.89994	0.94613	1.36266	0.352125	506	PF3D7_0202000	KVDSTSADNKSTNAATPGAKDKTQGGKTDKT	PF3D7_0202000.1-p1 | transcript=PF3D7_0202000.1 | gene=PF3D7_0202000 | organism=Plasmodium_falciparum_3D7 | gene_product=knob-associated histidine-rich protein | transcript_product=knob-associated histidine-rich protein | location=Pf3D7_02_v3:103385-105796
3.69534	4.79395	3.43211	4.82074	4.41152	5.73816	4.76214	4.33557	5.5382	3.88373	4.93027	3.4536	4.7847	4.43503	5.69511	4.81133	4.40006	5.64409	T	2		___2	0.95626	4.75e-182	565.11	514.1	456.85	-0.17168	115070000000	604	2.14461	0.597837	2.51772	0.877012	0.791125	0.279175	604	PF3D7_0202000	TTEGATKGASTTAGSTTGATTGANAVQSKDE	PF3D7_0202000.1-p1 | transcript=PF3D7_0202000.1 | gene=PF3D7_0202000 | organism=Plasmodium_falciparum_3D7 | gene_product=knob-associated histidine-rich protein | transcript_product=knob-associated histidine-rich protein | location=Pf3D7_02_v3:103385-105796
-1.30166	-1.11634	-1.98728	-1.43655	-1.49188	-1.12588	-1.68737	-1.53092	-1.22294	-1.56218	-1.93238	-1.79298	-1.68751	-1.49302	-1.15168	-1.51616	-1.66647	-1.08054	S	3		___2	0.987865	2.09e-62	401.54	368.82	401.54	-0.22709	93120000000	598	2.00363	0.600888	2.87484	0.910111	0.874634	0.309223	598	PF3D7_0202000	ATKEASTTEGATKGASTTAGSTTGATTGANA	PF3D7_0202000.1-p1 | transcript=PF3D7_0202000.1 | gene=PF3D7_0202000 | organism=Plasmodium_falciparum_3D7 | gene_product=knob-associated histidine-rich protein | transcript_product=knob-associated histidine-rich protein | location=Pf3D7_02_v3:103385-105796
1.76326	1.14583	2.66954	1.38487	2.08048	1.02738	1.57126	2.25135	0.974142	2.10915	1.49848	2.65803	1.47926	2.14256	1.10074	1.46337	2.21208	1.12554	S	3		___1	0.992463	5.45e-12	212.9	169.59	140.14	-0.065916	37689000000	348	2.94148	0.610415	1.91221	0.400921	1.05816	-0.209494	348	PF3D7_0202000	VPHGAAHGSRYSSFSSVNKYGKHGDEKHHSS	PF3D7_0202000.1-p1 | transcript=PF3D7_0202000.1 | gene=PF3D7_0202000 | organism=Plasmodium_falciparum_3D7 | gene_product=knob-associated histidine-rich protein | transcript_product=knob-associated histidine-rich protein | location=Pf3D7_02_v3:103385-105796
1.32525	1.57404	1.54161	1.9384	1.91103	2.13798	1.95969	1.92138	1.96617	1.43356	1.78833	1.51536	1.88494	1.96571	2.04525	1.91174	1.88807	1.98232	S	2		___3	0.997192	4.32e-208	582.56	537.95	380.05	0.062899	150460000000	603	1.92179	0.618787	2.95462	0.90363	0.888843	0.284843	603	PF3D7_0202000	STTEGATKGASTTAGSTTGATTGANAVQSKD	PF3D7_0202000.1-p1 | transcript=PF3D7_0202000.1 | gene=PF3D7_0202000 | organism=Plasmodium_falciparum_3D7 | gene_product=knob-associated histidine-rich protein | transcript_product=knob-associated histidine-rich protein | location=Pf3D7_02_v3:103385-105796
5.59852	5.723	5.46922	5.83829	5.72689	6.09696	5.82004	5.59651	6.12927	5.54695	5.64945	5.4397	5.83627	5.67136	6.09076	5.80353	5.68712	6.12257	T	2		___3	0.95539	8.33e-117	524.16	480.62	380.05	0.062899	67428000000	599	1.9668	0.6202	2.9712	0.892509	0.852284	0.27231	599	PF3D7_0202000	TKEASTTEGATKGASTTAGSTTGATTGANAV	PF3D7_0202000.1-p1 | transcript=PF3D7_0202000.1 | gene=PF3D7_0202000 | organism=Plasmodium_falciparum_3D7 | gene_product=knob-associated histidine-rich protein | transcript_product=knob-associated histidine-rich protein | location=Pf3D7_02_v3:103385-105796
2.54779	3.02153	1.42802	2.22278	2.06776	2.61792	2.17397	2.06545	2.81984	1.87133	2.4179	1.26963	2.39113	1.98719	2.69191	2.20181	1.97082	2.69398	T	2		___1	0.999988	2.56e-22	244.73	206.09	135.55	0.41882	4257300000	590	2.95443	0.62138	2.82445	0.685484	0.203827	0.0641041	590	PF3D7_0202000	KEASTSKGATKEASTTEGATKGASTTAGSTT	PF3D7_0202000.1-p1 | transcript=PF3D7_0202000.1 | gene=PF3D7_0202000 | organism=Plasmodium_falciparum_3D7 | gene_product=knob-associated histidine-rich protein | transcript_product=knob-associated histidine-rich protein | location=Pf3D7_02_v3:103385-105796
-2.97836	-2.19901	-2.98338	-2.05183	-2.47501	-1.5761	-2.11881	-2.47833	-1.66311	-2.84875	-2.25141	-3.20792	-2.32649	-2.4622	-1.56452	-1.9955	-2.51312	-1.87399	T	2		___3	0.856999	2.8e-10	189.56	173.36	161.86	-0.094054	14375000000	605	1.89775	0.626499	2.89014	0.897668	0.815931	0.271169	605	PF3D7_0202000	TEGATKGASTTAGSTTGATTGANAVQSKDET	PF3D7_0202000.1-p1 | transcript=PF3D7_0202000.1 | gene=PF3D7_0202000 | organism=Plasmodium_falciparum_3D7 | gene_product=knob-associated histidine-rich protein | transcript_product=knob-associated histidine-rich protein | location=Pf3D7_02_v3:103385-105796
-1.66014	-0.959339	-1.71397	-0.739208	-1.09442	-0.2656	-0.892019	-1.05568	-0.37775	-1.282	-0.803753	-1.62727	-0.94566	-1.03414	-0.122316	-0.616489	-1.09405	-0.288176	T	2		___3	0.95626	4.75e-182	565.11	514.1	456.85	-0.17168	115070000000	604	1.89775	0.626499	2.89014	0.897668	0.815931	0.271169	604	PF3D7_0202000	TTEGATKGASTTAGSTTGATTGANAVQSKDE	PF3D7_0202000.1-p1 | transcript=PF3D7_0202000.1 | gene=PF3D7_0202000 | organism=Plasmodium_falciparum_3D7 | gene_product=knob-associated histidine-rich protein | transcript_product=knob-associated histidine-rich protein | location=Pf3D7_02_v3:103385-105796
-0.721918	-0.440643	-1.00468	-0.764254	-0.637388	-0.150721	-0.672897	-0.54866	-0.103678	-0.610193	-0.305994	-0.995173	-0.876131	-0.649197	-0.133558	-0.741013	-0.666552	-0.181994	T	3		___2	0.881881	2.02e-17	289.34	257.52	289.34	-0.67157	89042000000	608	1.76627	0.627366	2.76785	0.983263	0.932076	0.355897	608	PF3D7_0202000	ATKGASTTAGSTTGATTGANAVQSKDETADK	PF3D7_0202000.1-p1 | transcript=PF3D7_0202000.1 | gene=PF3D7_0202000 | organism=Plasmodium_falciparum_3D7 | gene_product=knob-associated histidine-rich protein | transcript_product=knob-associated histidine-rich protein | location=Pf3D7_02_v3:103385-105796
-0.376959	-0.26833	-0.338942	-0.0172996	-0.122333	-0.315893	-0.0316792	-0.0738258	-0.292173	-0.560047	-0.521401	-0.43985	-0.148531	-0.127314	-0.212572	-0.121515	-0.198662	-0.348337	S	2		___2	0.983297	5.17e-05	246.08	204.85	246.08	0.21608	47697000000	347	1.1411	0.635144	0.787861	0.361677	0.607505	-0.273467	347	PF3D7_0202000	GVPHGAAHGSRYSSFSSVNKYGKHGDEKHHS	PF3D7_0202000.1-p1 | transcript=PF3D7_0202000.1 | gene=PF3D7_0202000 | organism=Plasmodium_falciparum_3D7 | gene_product=knob-associated histidine-rich protein | transcript_product=knob-associated histidine-rich protein | location=Pf3D7_02_v3:103385-105796
-5.54971	-5.74825	-5.07299	-5.21983	-4.88719	-5.26843	-5.1631	-4.9968	-5.45166	-4.96617	-5.33465	-4.84556	-5.17981	-5.28865	-4.91612	-5.22401	-4.98476	-5.02552	S	4		___1	1	1.09e-164	311.95	271.48	75.97	0.292	1610100000000	403	1.77135	0.636783	1.9013	0.7719	0.25449	0.135117	403	PF3D7_0202000	EKKKSKKHKDNEDAESVKSKKHKSHDCEKKK	PF3D7_0202000.1-p1 | transcript=PF3D7_0202000.1 | gene=PF3D7_0202000 | organism=Plasmodium_falciparum_3D7 | gene_product=knob-associated histidine-rich protein | transcript_product=knob-associated histidine-rich protein | location=Pf3D7_02_v3:103385-105796
-0.105036	-0.619408	-0.25317	-0.2425	-0.349697	-0.347544	-0.305357	-0.290424	-0.29656	0.022295	-0.588203	-0.182091	-0.254593	-0.357008	-0.451382	-0.0849686	-0.250706	-0.338495	S	2		___2	0.999859	1.07e-05	344.84	294.8	261.98	-0.21117	10558000000	524	2.60358	0.640422	1.91355	0.467679	1.18934	-0.172743	524	PF3D7_0202000	AKDKTQGGKTDKTGASTNAATNKGQCAAEGA	PF3D7_0202000.1-p1 | transcript=PF3D7_0202000.1 | gene=PF3D7_0202000 | organism=Plasmodium_falciparum_3D7 | gene_product=knob-associated histidine-rich protein | transcript_product=knob-associated histidine-rich protein | location=Pf3D7_02_v3:103385-105796
1.05094	0.555885	1.38504	0.632912	0.897737	-0.478388	0.498432	0.775541	-0.252512	0.972387	0.493715	1.49789	0.489883	0.966255	-0.179712	0.611809	0.760576	-0.161219	S	2		___2	0.999921	9.49e-37	219.89	170.17	179.72	0.60442	116160000000	345	1.08456	0.646759	0.855227	0.41774	0.453781	-0.229019	345	PF3D7_0202000	PYGVPHGAAHGSRYSSFSSVNKYGKHGDEKH	PF3D7_0202000.1-p1 | transcript=PF3D7_0202000.1 | gene=PF3D7_0202000 | organism=Plasmodium_falciparum_3D7 | gene_product=knob-associated histidine-rich protein | transcript_product=knob-associated histidine-rich protein | location=Pf3D7_02_v3:103385-105796
2.239	1.47787	2.30486	2.79792	2.5549	1.95845	2.92586	2.44162	1.90788	2.56033	2.12533	2.34601	2.84653	2.5131	1.83116	2.84531	2.45147	1.90171	S	3		___2	0.992463	5.45e-12	212.9	169.59	140.14	-0.065916	37689000000	348	1.06467	0.647103	0.87372	0.434063	0.405825	-0.21304	348	PF3D7_0202000	VPHGAAHGSRYSSFSSVNKYGKHGDEKHHSS	PF3D7_0202000.1-p1 | transcript=PF3D7_0202000.1 | gene=PF3D7_0202000 | organism=Plasmodium_falciparum_3D7 | gene_product=knob-associated histidine-rich protein | transcript_product=knob-associated histidine-rich protein | location=Pf3D7_02_v3:103385-105796
-1.03356	-0.899181	-0.30818	-1.22755	-1.01463	-1.62681	-1.23563	-0.874395	-1.5208	-0.70524	-1.2818	-0.305872	-1.23424	-0.926693	-1.65233	-1.08412	-0.916132	-1.5835	T	2		___1	0.95626	4.75e-182	565.11	514.1	456.85	-0.17168	115070000000	604	1.91399	0.663237	2.17366	0.856259	0.417949	0.193022	604	PF3D7_0202000	TTEGATKGASTTAGSTTGATTGANAVQSKDE	PF3D7_0202000.1-p1 | transcript=PF3D7_0202000.1 | gene=PF3D7_0202000 | organism=Plasmodium_falciparum_3D7 | gene_product=knob-associated histidine-rich protein | transcript_product=knob-associated histidine-rich protein | location=Pf3D7_02_v3:103385-105796
3.8389	3.10197	3.50121	3.79217	3.4549	3.94314	3.89667	3.47629	4.04889	3.65991	2.87421	3.50106	3.78157	3.41697	3.94479	3.8886	3.38621	3.96879	T	2		___1	1	0.000305862	152.71	73.688	63.283	-0.48229	193050000	485	1.81686	0.66853	2.20036	0.74748	0.130141	0.0789499	485	PF3D7_0202000	DGSKAHEKKENETKNTAGENKKVDSTSADNK	PF3D7_0202000.1-p1 | transcript=PF3D7_0202000.1 | gene=PF3D7_0202000 | organism=Plasmodium_falciparum_3D7 | gene_product=knob-associated histidine-rich protein | transcript_product=knob-associated histidine-rich protein | location=Pf3D7_02_v3:103385-105796
1.84004	0.956161	2.08341	1.68716	1.58135	0.319166	1.66003	1.63365	0.257832	1.93504	1.02451	2.0416	1.77629	1.55047	0.286003	1.53181	1.57607	0.260168	T	2		___1	0.999999	0.000144414	209.43	167.63	185.37	0.22069	903360000	529	2.06355	0.726244	1.93017	0.665015	0.357229	-0.0612294	529	PF3D7_0202000	QGGKTDKTGASTNAATNKGQCAAEGATKGAT	PF3D7_0202000.1-p1 | transcript=PF3D7_0202000.1 | gene=PF3D7_0202000 | organism=Plasmodium_falciparum_3D7 | gene_product=knob-associated histidine-rich protein | transcript_product=knob-associated histidine-rich protein | location=Pf3D7_02_v3:103385-105796
2.45237	2.10905	2.55264	2.73856	2.53453	2.89469	2.60302	2.44075	2.72473	2.73468	2.68963	2.53719	2.83312	2.46472	2.5973	2.6457	2.47815	2.72455	Y	2		___1	0.970978	0.00475545	224.36	161.64	224.36	0.59708	172040000	343	2.55564	0.732284	1.84013	1.07	0.50883	0.337716	343	PF3D7_0202000	SAPYGVPHGAAHGSRYSSFSSVNKYGKHGDE	PF3D7_0202000.1-p1 | transcript=PF3D7_0202000.1 | gene=PF3D7_0202000 | organism=Plasmodium_falciparum_3D7 | gene_product=knob-associated histidine-rich protein | transcript_product=knob-associated histidine-rich protein | location=Pf3D7_02_v3:103385-105796
0.955629	0.560617	0.595957	0.117651	0.266344	1.15829	1.29198	0.501997	0.531349	-0.0489101	1.29622	1.01932	0.411667	0.0561791	0.838234	0.172335	0.00609398	0.585358	T	2		___2	0.999988	2.56e-22	244.73	206.09	135.55	0.41882	4257300000	590	4.72425	0.733253	3.60808	0.646729	0.568346	-0.086524	590	PF3D7_0202000	KEASTSKGATKEASTTEGATKGASTTAGSTT	PF3D7_0202000.1-p1 | transcript=PF3D7_0202000.1 | gene=PF3D7_0202000 | organism=Plasmodium_falciparum_3D7 | gene_product=knob-associated histidine-rich protein | transcript_product=knob-associated histidine-rich protein | location=Pf3D7_02_v3:103385-105796
-0.150036	0.856821	-0.610044	0.296234	0.219259	-0.423651	-0.414158	-0.111353	-0.351929	-0.265598	0.870171	-0.585779	0.376202	0.0725174	-0.432432	-0.729504	-0.125257	-0.30699	T	2		___2	0.909454	7.74e-12	221.51	205.42	221.51	-0.026146	18320000000	609	2.47909	0.737448	2.99787	1.01734	0.817589	0.279892	609	PF3D7_0202000	TKGASTTAGSTTGATTGANAVQSKDETADKN	PF3D7_0202000.1-p1 | transcript=PF3D7_0202000.1 | gene=PF3D7_0202000 | organism=Plasmodium_falciparum_3D7 | gene_product=knob-associated histidine-rich protein | transcript_product=knob-associated histidine-rich protein | location=Pf3D7_02_v3:103385-105796
4.34356	3.35489	4.84289	3.92582	4.14251	2.78472	3.77309	4.24205	2.65109	4.36233	3.51296	4.86937	3.99601	4.2003	2.65019	3.75364	4.21329	2.76794	T	3		___1	1	4.25e-06	270.32	233.3	230.77	0.37302	10706000000	584	1.40185	0.757335	1.27344	0.567423	0.257902	-0.189912	584	PF3D7_0202000	TSKEATKEASTSKGATKEASTTEGATKGAST	PF3D7_0202000.1-p1 | transcript=PF3D7_0202000.1 | gene=PF3D7_0202000 | organism=Plasmodium_falciparum_3D7 | gene_product=knob-associated histidine-rich protein | transcript_product=knob-associated histidine-rich protein | location=Pf3D7_02_v3:103385-105796
-0.703074	-0.807461	-0.020071	-0.280317	-0.645784	-1.1818	-0.505592	-0.380487	-0.95109	-0.418364	-0.901365	0.113607	-0.356413	-0.706696	-1.23087	-0.386665	-0.606945	-1.3574	T	3		___3	0.963434	4.25e-06	78.69	55.811	78.69	0.23732	39792000	579	0.76925	0.759085	0.231252	0.27189	2.81217	-0.487195	579	PF3D7_0202000	TKEASTSKEATKEASTSKGATKEASTTEGAT	PF3D7_0202000.1-p1 | transcript=PF3D7_0202000.1 | gene=PF3D7_0202000 | organism=Plasmodium_falciparum_3D7 | gene_product=knob-associated histidine-rich protein | transcript_product=knob-associated histidine-rich protein | location=Pf3D7_02_v3:103385-105796
1.7653	3.64784	0.989664	2.49875	2.20701	3.8813	2.46053	2.12251	3.92091	1.32579	2.85602	0.995157	2.42748	2.23824	3.79257	2.4377	2.08599	3.81554	S	4		___2	1	1.09e-164	311.95	271.48	75.97	0.292	1610100000000	403	1.61002	0.789329	1.82178	0.895047	0.225379	0.105719	403	PF3D7_0202000	EKKKSKKHKDNEDAESVKSKKHKSHDCEKKK	PF3D7_0202000.1-p1 | transcript=PF3D7_0202000.1 | gene=PF3D7_0202000 | organism=Plasmodium_falciparum_3D7 | gene_product=knob-associated histidine-rich protein | transcript_product=knob-associated histidine-rich protein | location=Pf3D7_02_v3:103385-105796
-0.99386	0.401722	-0.850017	-0.220114	-0.419083	1.18653	-0.0834999	-0.492708	1.00134	-0.720823	0.395952	-0.980871	-0.261576	-0.305128	1.08236	-0.124018	-0.299797	0.997871	S	4		___2	1	9.14e-05	251.87	195.3	75.97	0.292	521600000000	406	1.61002	0.789329	1.82178	0.895047	0.225379	0.105719	406	PF3D7_0202000	KSKKHKDNEDAESVKSKKHKSHDCEKKKSKK	PF3D7_0202000.1-p1 | transcript=PF3D7_0202000.1 | gene=PF3D7_0202000 | organism=Plasmodium_falciparum_3D7 | gene_product=knob-associated histidine-rich protein | transcript_product=knob-associated histidine-rich protein | location=Pf3D7_02_v3:103385-105796
3.22563	2.90866	3.06784	2.90641	2.92721	2.71123	2.63826	2.85787	2.68578	3.29763	3.09636	3.04473	2.71842	2.98773	2.68835	2.71751	2.83651	2.73638	S	2		___2	0.997192	4.32e-208	582.56	537.95	380.05	0.062899	150460000000	603	2.16251	0.79764	2.9331	1.13173	0.794126	0.334091	603	PF3D7_0202000	STTEGATKGASTTAGSTTGATTGANAVQSKD	PF3D7_0202000.1-p1 | transcript=PF3D7_0202000.1 | gene=PF3D7_0202000 | organism=Plasmodium_falciparum_3D7 | gene_product=knob-associated histidine-rich protein | transcript_product=knob-associated histidine-rich protein | location=Pf3D7_02_v3:103385-105796
2.7801	2.03979	2.57122	3.18803	2.83599	2.90771	3.08783	2.72687	2.88209	2.94522	2.45242	2.66101	3.18396	2.84683	2.9202	3.04511	2.69454	3.00079	S	3		___3	0.991703	0.0165974	78.69	55.811	78.69	0.23732	161410000	578	0.959419	0.808052	0.338717	0.328931	2.72329	-0.479121	578	PF3D7_0202000	ATKEASTSKEATKEASTSKGATKEASTTEGA	PF3D7_0202000.1-p1 | transcript=PF3D7_0202000.1 | gene=PF3D7_0202000 | organism=Plasmodium_falciparum_3D7 | gene_product=knob-associated histidine-rich protein | transcript_product=knob-associated histidine-rich protein | location=Pf3D7_02_v3:103385-105796
-3.28015	-2.92798	-2.26936	-2.17897	-3.00792	-1.01559	-2.77344	-2.86071	-1.03759	-3.38883	-2.93596	-2.36606	-2.31148	-2.77163	-0.965582	-2.71308	-2.68349	-1.05801	S	3		___1	0.991703	0.0165974	78.69	55.811	78.69	0.23732	161410000	578	1.14337	0.82221	3.09534	0.794074	0.0261565	-0.0281359	578	PF3D7_0202000	ATKEASTSKEATKEASTSKGATKEASTTEGA	PF3D7_0202000.1-p1 | transcript=PF3D7_0202000.1 | gene=PF3D7_0202000 | organism=Plasmodium_falciparum_3D7 | gene_product=knob-associated histidine-rich protein | transcript_product=knob-associated histidine-rich protein | location=Pf3D7_02_v3:103385-105796
-0.824301	0.462286	-1.04725	-0.515284	-0.393791	-0.915337	-1.35885	-0.787785	-0.612772	-1.17473	0.169378	-1.12258	-0.330332	-0.408653	-0.932144	-1.41752	0.337246	-0.602568	Y	3		___1	0.981603	1.94e-16	227.99	212.86	227.99	0.10486	64460000	193	1.42923	0.836116	3.74046	1.57401	1.14455	0.737898	193	PF3D7_0202000	EKYEAANYAFSEECPYTVNDYSQENGPNIFA	PF3D7_0202000.1-p1 | transcript=PF3D7_0202000.1 | gene=PF3D7_0202000 | organism=Plasmodium_falciparum_3D7 | gene_product=knob-associated histidine-rich protein | transcript_product=knob-associated histidine-rich protein | location=Pf3D7_02_v3:103385-105796
0.575256	1.37394	1.46983	1.7536	1.309	2.28111	1.30591	1.42849	2.30481	0.440134	1.3238	1.55379	1.79465	1.32122	2.16558	1.31716	1.50454	2.23454	T	3		___2	0.572	0.000479497	100.11	66.034	95.981	-0.73597	238080000	502	1.89255	0.84631	1.11352	0.5053	0.737973	-0.34101	502	PF3D7_0202000	GENKKVDSTSADNKSTNAATPGAKDKTQGGK	PF3D7_0202000.1-p1 | transcript=PF3D7_0202000.1 | gene=PF3D7_0202000 | organism=Plasmodium_falciparum_3D7 | gene_product=knob-associated histidine-rich protein | transcript_product=knob-associated histidine-rich protein | location=Pf3D7_02_v3:103385-105796
-0.287611	0.974915	-0.425774	0.153473	0.0673714	-0.166389	-0.645212	-0.0516624	-0.0934486	-0.403089	0.722826	-0.492121	0.157871	0.251493	-0.17144	-0.557695	0.765444	-0.128901	T	3		___1	0.999869	2.49e-50	423.11	404.41	423.11	0.50982	229710000	194	1.26174	0.851285	3.46365	1.56143	0.98215	0.710149	194	PF3D7_0202000	KYEAANYAFSEECPYTVNDYSQENGPNIFAL	PF3D7_0202000.1-p1 | transcript=PF3D7_0202000.1 | gene=PF3D7_0202000 | organism=Plasmodium_falciparum_3D7 | gene_product=knob-associated histidine-rich protein | transcript_product=knob-associated histidine-rich protein | location=Pf3D7_02_v3:103385-105796
-1.9404	-2.06587	-1.91122	-1.77706	-1.97533	-1.73469	-1.91918	-1.72302	-1.4798	-1.85709	-1.93985	-1.86615	-1.7885	-1.91549	-1.35351	-1.60315	-1.90405	-1.37177	S	3		___1	0.99985	0.000721323	136.57	85.891	136.57	0.28027	299230000	469	2.1026	0.860029	1.91313	0.996027	0.223007	0.135997	469	PF3D7_0202000	TNEENKNKEKTNNSKSDGSKAHEKKENETKN	PF3D7_0202000.1-p1 | transcript=PF3D7_0202000.1 | gene=PF3D7_0202000 | organism=Plasmodium_falciparum_3D7 | gene_product=knob-associated histidine-rich protein | transcript_product=knob-associated histidine-rich protein | location=Pf3D7_02_v3:103385-105796
0.549198	1.28321	0.230484	0.757399	0.947672	1.2898	0.780405	0.816982	1.18686	0.499878	0.930763	0.221317	0.680242	0.917206	1.33625	0.792957	0.91486	1.36591	S	3		___2	0.959679	0.000717183	136.83	73.902	115.68	0.053693	342100000	548	0.543089	0.869905	1.44089	0.797686	0.0345979	-0.0722198	548	PF3D7_0202000	QCAAEGATKGATKEASTSKEATKEASTSKEA	PF3D7_0202000.1-p1 | transcript=PF3D7_0202000.1 | gene=PF3D7_0202000 | organism=Plasmodium_falciparum_3D7 | gene_product=knob-associated histidine-rich protein | transcript_product=knob-associated histidine-rich protein | location=Pf3D7_02_v3:103385-105796
5.12824	4.8275	5.09763	5.25435	5.37063	5.80938	5.17436	5.29209	5.69445	5.46561	5.70385	5.0902	5.2985	5.4209	5.81864	5.15805	5.31761	5.77186	T	4		___1	0.997734	0.0151736	51.875	38.196	51.875	0.14101	46718000	513	2.83542	0.913993	3.65359	1.06323	0.477673	0.149241	513	PF3D7_0202000	DNKSTNAATPGAKDKTQGGKTDKTGASTNAA	PF3D7_0202000.1-p1 | transcript=PF3D7_0202000.1 | gene=PF3D7_0202000 | organism=Plasmodium_falciparum_3D7 | gene_product=knob-associated histidine-rich protein | transcript_product=knob-associated histidine-rich protein | location=Pf3D7_02_v3:103385-105796
-0.321983	-0.326769	-0.289114	0.532457	0.0356636	0.629578	0.204803	-0.0627708	0.677849	-0.115969	-0.00585556	-0.244371	0.460152	-0.00667381	0.545261	0.325527	0.0667992	0.681576	S	3		___1	0.870406	0.00335324	64.798	35.47	48.704	0.28122	108670000	467	2.12655	0.920085	1.99947	1.038	0.183837	0.117914	467	PF3D7_0202000	KKTNEENKNKEKTNNSKSDGSKAHEKKENET	PF3D7_0202000.1-p1 | transcript=PF3D7_0202000.1 | gene=PF3D7_0202000 | organism=Plasmodium_falciparum_3D7 | gene_product=knob-associated histidine-rich protein | transcript_product=knob-associated histidine-rich protein | location=Pf3D7_02_v3:103385-105796
-2.85119	-1.65052	-2.91022	-1.73895	-1.52108	-0.951101	-1.65535	-1.34867	-1.25409	-2.51147	-0.953661	-2.98746	-1.58493	-1.33562	-0.991491	-1.4787	-1.49232	-1.17601	S	3		___1	0.985033	0.000312852	161.94	80.634	107.37	0.069355	4973300000	558	0.845024	0.970271	2.6657	0.784103	0.12217	-0.186168	558	PF3D7_0202000	ATKEASTSKEATKEASTSKEATKEASTSKEA	PF3D7_0202000.1-p1 | transcript=PF3D7_0202000.1 | gene=PF3D7_0202000 | organism=Plasmodium_falciparum_3D7 | gene_product=knob-associated histidine-rich protein | transcript_product=knob-associated histidine-rich protein | location=Pf3D7_02_v3:103385-105796
-2.15173	-1.43616	-2.06266	-1.70007	-1.72181	-0.819378	-1.74995	-1.74212	-0.929863	-1.91933	-1.4006	-2.2623	-1.87688	-1.76056	-0.658014	-1.62715	-1.7673	-0.824234	T	3		___2	1	4.32e-09	211.94	156.22	175.6	0.44681	13869000000	594	4.02258	0.982403	3.71629	0.903986	0.31888	-0.0784175	594	PF3D7_0202000	TSKGATKEASTTEGATKGASTTAGSTTGATT	PF3D7_0202000.1-p1 | transcript=PF3D7_0202000.1 | gene=PF3D7_0202000 | organism=Plasmodium_falciparum_3D7 | gene_product=knob-associated histidine-rich protein | transcript_product=knob-associated histidine-rich protein | location=Pf3D7_02_v3:103385-105796
1.07976	1.7265	0.732441	0.880585	1.02799	1.40525	0.979429	0.964504	1.46395	0.995468	1.72013	0.434225	0.868271	0.912542	1.43329	0.939785	0.960182	1.49948	T	2		___1	1	0.000812398	130.1	83.207	130.1	0.16358	140640000	540	3.45234	0.989366	3.1893	0.985509	0.0157526	-0.0038573	540	PF3D7_0202000	TNAATNKGQCAAEGATKGATKEASTSKEATK	PF3D7_0202000.1-p1 | transcript=PF3D7_0202000.1 | gene=PF3D7_0202000 | organism=Plasmodium_falciparum_3D7 | gene_product=knob-associated histidine-rich protein | transcript_product=knob-associated histidine-rich protein | location=Pf3D7_02_v3:103385-105796
2.83542	2.22129	2.66413	2.72087	2.57201	2.0546	2.63323	2.5795	2.12312	2.82482	2.21731	2.67443	2.77898	2.5155	2.12867	2.61372	2.56931	2.15815	T	2		___2	0.999997	3.05e-41	290.61	230.44	135.55	0.41882	112150000000	589	4.08252	0.990383	3.57184	0.87429	0.455536	-0.116093	589	PF3D7_0202000	TKEASTSKGATKEASTTEGATKGASTTAGST	PF3D7_0202000.1-p1 | transcript=PF3D7_0202000.1 | gene=PF3D7_0202000 | organism=Plasmodium_falciparum_3D7 | gene_product=knob-associated histidine-rich protein | transcript_product=knob-associated histidine-rich protein | location=Pf3D7_02_v3:103385-105796
-3.23064	-1.96864	-3.5957	-3.72032	-3.31411	-2.55158	-3.27641	-3.43985	-2.80042	-3.07748	-1.81821	-3.50049	-3.5114	-3.4841	-2.64395	-3.27686	-3.31989	-2.87289	S	3		___2	0.96145	0.0117187	48.704	21.675	48.704	0.28122	42298000	472	2.05593	1.0151	1.0191	0.568047	0.640045	-0.447049	472	PF3D7_0202000	ENKNKEKTNNSKSDGSKAHEKKENETKNTAG	PF3D7_0202000.1-p1 | transcript=PF3D7_0202000.1 | gene=PF3D7_0202000 | organism=Plasmodium_falciparum_3D7 | gene_product=knob-associated histidine-rich protein | transcript_product=knob-associated histidine-rich protein | location=Pf3D7_02_v3:103385-105796
-1.5715	0.203808	-1.57996	-2.05673	-1.73737	-1.15094	-1.74276	-1.63372	-1.13607	-1.39147	-0.00726318	-1.53922	-1.96174	-1.64071	-0.964651	-1.9168	-1.52761	-1.17637	S	3		___2	0.870406	0.00335324	64.798	35.47	48.704	0.28122	108670000	467	2.05593	1.0151	1.0191	0.568047	0.640045	-0.447049	467	PF3D7_0202000	KKTNEENKNKEKTNNSKSDGSKAHEKKENET	PF3D7_0202000.1-p1 | transcript=PF3D7_0202000.1 | gene=PF3D7_0202000 | organism=Plasmodium_falciparum_3D7 | gene_product=knob-associated histidine-rich protein | transcript_product=knob-associated histidine-rich protein | location=Pf3D7_02_v3:103385-105796
-2.15991	-1.33977	-2.16303	-2.28025	-2.41241	-1.52575	-2.15899	-2.08751	-1.779	-2.19133	-1.42647	-2.41565	-2.23383	-2.28803	-1.91095	-2.14766	-1.87157	-1.71348	T	2		___3	0.999988	2.56e-22	244.73	206.09	135.55	0.41882	4257300000	590	5.04762	1.07314	4.4853	0.778187	2.48106	-0.29495	590	PF3D7_0202000	KEASTSKGATKEASTTEGATKGASTTAGSTT	PF3D7_0202000.1-p1 | transcript=PF3D7_0202000.1 | gene=PF3D7_0202000 | organism=Plasmodium_falciparum_3D7 | gene_product=knob-associated histidine-rich protein | transcript_product=knob-associated histidine-rich protein | location=Pf3D7_02_v3:103385-105796
0.127558	0.0924854	1.47267	0.115684	0.402815	0.239077	0.225338	0.393492	0.168699	0.113081	-0.00152016	1.44267	0.211329	0.284668	0.289213	0.153892	0.400387	0.242155	S	3		___1	0.959679	0.000717183	136.83	73.902	115.68	0.053693	342100000	548	0.762616	1.09665	2.17663	0.96338	0.0695646	-0.133272	548	PF3D7_0202000	QCAAEGATKGATKEASTSKEATKEASTSKEA	PF3D7_0202000.1-p1 | transcript=PF3D7_0202000.1 | gene=PF3D7_0202000 | organism=Plasmodium_falciparum_3D7 | gene_product=knob-associated histidine-rich protein | transcript_product=knob-associated histidine-rich protein | location=Pf3D7_02_v3:103385-105796
3.91711	3.99343	3.45612	3.54039	3.81926	4.07845	3.55924	3.65842	4.09	3.75395	3.72991	3.46396	3.59296	3.80173	4.1134	3.46143	3.72766	3.98779	S	3		___3	0.91694	4.25e-06	69.981	61.049	69.981	-0.090621	110510000	580	3.40681	1.17049	3.18804	0.722674	1.9933	-0.447816	580	PF3D7_0202000	KEASTSKEATKEASTSKGATKEASTTEGATK	PF3D7_0202000.1-p1 | transcript=PF3D7_0202000.1 | gene=PF3D7_0202000 | organism=Plasmodium_falciparum_3D7 | gene_product=knob-associated histidine-rich protein | transcript_product=knob-associated histidine-rich protein | location=Pf3D7_02_v3:103385-105796
-3.50626	-3.59932	-3.85978	-3.55337	-3.82534	-3.75965	-3.70821	-3.78168	-3.4293	-3.7143	-3.8158	-3.89842	-3.9629	-3.78497	-3.83184	-3.69633	-3.66711	-3.52529	T	3		___3	1	4.32e-09	211.94	156.22	175.6	0.44681	13869000000	594	5.23191	1.20298	4.04907	0.959481	1.78932	-0.2435	594	PF3D7_0202000	TSKGATKEASTTEGATKGASTTAGSTTGATT	PF3D7_0202000.1-p1 | transcript=PF3D7_0202000.1 | gene=PF3D7_0202000 | organism=Plasmodium_falciparum_3D7 | gene_product=knob-associated histidine-rich protein | transcript_product=knob-associated histidine-rich protein | location=Pf3D7_02_v3:103385-105796
0.390013	-0.370176	0.254074	0.569841	0.340845	0.11191	0.469067	0.264572	0.204069	0.676355	0.223326	0.347025	0.615488	0.393969	0.136482	0.462614	0.253544	0.269354	S	2		___2	0.999999	1.53e-47	272.1	214.75	135.55	0.41882	21665000000	588	4.3035	1.22032	3.72917	1.08552	0.497213	-0.134796	588	PF3D7_0202000	ATKEASTSKGATKEASTTEGATKGASTTAGS	PF3D7_0202000.1-p1 | transcript=PF3D7_0202000.1 | gene=PF3D7_0202000 | organism=Plasmodium_falciparum_3D7 | gene_product=knob-associated histidine-rich protein | transcript_product=knob-associated histidine-rich protein | location=Pf3D7_02_v3:103385-105796
-2.29437	-2.67998	-2.52344	-2.32325	-2.52871	-2.29	-2.32826	-2.50435	-2.6541	-2.45647	-2.66264	-2.44555	-2.1953	-2.60286	-2.66065	-2.49392	-2.81263	-2.34641	T	3		___3	1	4.25e-06	270.32	233.3	230.77	0.37302	10706000000	584	3.14801	1.23618	2.49241	0.885221	3.03517	-0.35096	584	PF3D7_0202000	TSKEATKEASTSKGATKEASTTEGATKGAST	PF3D7_0202000.1-p1 | transcript=PF3D7_0202000.1 | gene=PF3D7_0202000 | organism=Plasmodium_falciparum_3D7 | gene_product=knob-associated histidine-rich protein | transcript_product=knob-associated histidine-rich protein | location=Pf3D7_02_v3:103385-105796
1.24809	2.43382	1.74402	1.56211	2.20046	2.80612	1.57408	2.31039	2.76825	1.12156	2.47935	1.58682	1.64576	2.2144	2.88766	1.53806	2.3995	2.71637	S	2		___3	0.999999	1.53e-47	272.1	214.75	135.55	0.41882	21665000000	588	4.74782	1.36477	4.11303	1.04355	2.85641	-0.32122	588	PF3D7_0202000	ATKEASTSKGATKEASTTEGATKGASTTAGS	PF3D7_0202000.1-p1 | transcript=PF3D7_0202000.1 | gene=PF3D7_0202000 | organism=Plasmodium_falciparum_3D7 | gene_product=knob-associated histidine-rich protein | transcript_product=knob-associated histidine-rich protein | location=Pf3D7_02_v3:103385-105796
-0.66761	-0.705362	-0.92001	-0.621719	-0.778072	-0.410564	-0.63151	-0.922054	-0.169809	-0.530743	-0.928577	-1.04821	-0.458193	-0.95233	-0.424248	-0.632732	-0.90946	-0.19206	T	2		___3	0.999997	3.05e-41	290.61	230.44	135.55	0.41882	112150000000	589	4.72821	1.37301	4.10666	1.04623	2.86025	-0.32678	589	PF3D7_0202000	TKEASTSKGATKEASTTEGATKGASTTAGST	PF3D7_0202000.1-p1 | transcript=PF3D7_0202000.1 | gene=PF3D7_0202000 | organism=Plasmodium_falciparum_3D7 | gene_product=knob-associated histidine-rich protein | transcript_product=knob-associated histidine-rich protein | location=Pf3D7_02_v3:103385-105796
4.2098	4.05169	3.71175	3.80091	3.84941	3.96508	3.82516	3.777	3.85629	3.86368	3.58621	3.70615	3.78451	3.86371	3.93011	3.74223	3.73622	3.89822	S	3		___2	0.985033	0.000312852	161.94	80.634	107.37	0.069355	4973300000	558	4.10299	1.50973	3.53671	1.20672	1.27465	-0.303006	558	PF3D7_0202000	ATKEASTSKEATKEASTSKEATKEASTSKEA	PF3D7_0202000.1-p1 | transcript=PF3D7_0202000.1 | gene=PF3D7_0202000 | organism=Plasmodium_falciparum_3D7 | gene_product=knob-associated histidine-rich protein | transcript_product=knob-associated histidine-rich protein | location=Pf3D7_02_v3:103385-105796
0.957981	1.85391	0.146345	-0.687229	0.0622006	0.675615	-0.265795	-0.0349541	0.632643	1.0358	1.97774	0.152412	-0.633314	0.0346317	0.593922	-0.553242	-0.113941	0.553595	T	3		___2	1	0.000385096	238.03	127.22	153.23	0.1401	5786400000	554	4.02412	1.52919	3.42963	1.23774	1.26381	-0.291448	554	PF3D7_0202000	ATKGATKEASTSKEATKEASTSKEATKEAST	PF3D7_0202000.1-p1 | transcript=PF3D7_0202000.1 | gene=PF3D7_0202000 | organism=Plasmodium_falciparum_3D7 | gene_product=knob-associated histidine-rich protein | transcript_product=knob-associated histidine-rich protein | location=Pf3D7_02_v3:103385-105796
1.24924	1.05621	1.40771	1.84435	1.20137	0.629812	1.5757	1.1342	0.663473	1.43642	0.891619	1.38739	1.69139	1.18216	0.664719	1.73089	1.17193	0.795132	T	3		___2	0.739889	0.0010886	238.03	127.22	73.887	0.47989	570780000	559	3.87033	1.64585	3.31701	1.36707	1.26854	-0.278779	559	PF3D7_0202000	TKEASTSKEATKEASTSKEATKEASTSKEAT	PF3D7_0202000.1-p1 | transcript=PF3D7_0202000.1 | gene=PF3D7_0202000 | organism=Plasmodium_falciparum_3D7 | gene_product=knob-associated histidine-rich protein | transcript_product=knob-associated histidine-rich protein | location=Pf3D7_02_v3:103385-105796
-1.78935	-2.03424	-1.44224	-2.20847	-2.13301	-2.08963	-2.14077	-1.88242	-2.24718	-1.85437	-2.05391	-1.51053	-2.00329	-1.9709	-2.29483	-2.18281	-1.94786	-2.05179	S	2		___2	0.742011	0.00065525	214.65	102.86	106.32	0.27739	472040000	560	3.58637	1.68735	2.98817	1.31728	1.51151	-0.370078	560	PF3D7_0202000	KEASTSKEATKEASTSKEATKEASTSKEATK	PF3D7_0202000.1-p1 | transcript=PF3D7_0202000.1 | gene=PF3D7_0202000 | organism=Plasmodium_falciparum_3D7 | gene_product=knob-associated histidine-rich protein | transcript_product=knob-associated histidine-rich protein | location=Pf3D7_02_v3:103385-105796
-2.13592	-1.2461	-2.10458	-1.92806	-1.70086	-2.35373	-2.60235	-1.85913	-1.96347	-2.32692	-1.11572	-2.16836	-1.74984	-1.93275	-2.3577	-2.63671	-1.88469	-2.08913	T	3		___2	1	4.25e-06	270.32	233.3	230.77	0.37302	10706000000	584	3.06115	1.8289	2.72665	1.5893	0.625926	-0.239604	584	PF3D7_0202000	TSKEATKEASTSKGATKEASTTEGATKGAST	PF3D7_0202000.1-p1 | transcript=PF3D7_0202000.1 | gene=PF3D7_0202000 | organism=Plasmodium_falciparum_3D7 | gene_product=knob-associated histidine-rich protein | transcript_product=knob-associated histidine-rich protein | location=Pf3D7_02_v3:103385-105796
1.27758	0.450735	1.1357	1.16671	1.01313	0.554054	0.986204	0.985893	0.798252	1.30791	0.777432	1.25137	1.25515	1.00151	0.844414	1.15164	0.970056	0.778776	T	3		___1	1	0.0042764	139.86	16.066	68.893	-0.31935	4591000000	454	0.856291	0.61168	0.4965	0.262181	0.510709	-0.349499	454	PF3D7_0202000;REV__PF3D7_0903300	;EKGEKHNGKKPCSKKTNEENKNKEKTNNSKS	PF3D7_0202000.1-p1 | transcript=PF3D7_0202000.1 | gene=PF3D7_0202000 | organism=Plasmodium_falciparum_3D7 | gene_product=knob-associated histidine-rich protein | transcript_product=knob-associated histidine-rich protein | location=Pf3D7_02_v3:103385-105796
1.33722	1.70922	1.65147	1.5413	1.7325	2.09304	1.63823	1.77581	1.98359	1.5155	1.87186	1.62024	1.4122	1.71735	2.14038	1.60089	1.7537	2.04795	S	4		___1	0.576708	5.93e-06	171.28	148.07	171.28	0.21907	19985000	145	2.009	1.09169	1.49004	0.916184	0.173642	-0.17551	145	PF3D7_0202100	GDVNKNDKTSNDQANSSDSDCEPLPFGLKPS	PF3D7_0202100.1-p1 | transcript=PF3D7_0202100.1 | gene=PF3D7_0202100 | organism=Plasmodium_falciparum_3D7 | gene_product=Plasmodium exported protein (PHISTc), unknown function | transcript_product=Plasmodium exported protein (PHISTc), unknown function | lo
0.897476	0.473156	0.62166	0.588524	0.572466	0.501329	0.823315	0.700308	0.284784	0.923643	0.365164	0.789282	0.509659	0.538841	0.498161	0.770882	0.678791	0.454344	S	2		___1	0.974539	0.00701662	288.46	256.95	182.57	0.78818	802360000	162	2.03706	0.899083	1.93314	0.927425	0.0612518	0.0283422	162	PF3D7_0202200	GGNDSRNTSEKAVSSSNDDNNTNDEGKDKRK	PF3D7_0202200.1-p1 | transcript=PF3D7_0202200.1 | gene=PF3D7_0202200 | organism=Plasmodium_falciparum_3D7 | gene_product=EMP1-trafficking protein | transcript_product=EMP1-trafficking protein | location=Pf3D7_02_v3:112547-113682(-) | protein_length=290 | s
-1.45837	-0.44525	-1.59902	-1.63558	-1.62215	-1.39236	-1.35095	-1.39371	-1.34151	-1.49192	-1.16089	-1.71489	-1.61133	-1.44465	-1.08235	-1.3582	-1.54093	-1.60626	S	2		___1	1	3.99e-06	256.13	219.45	187.16	-0.32195	472570000	142	3.27474	0.935972	3.78112	0.886525	0.125932	-0.0494471	142	PF3D7_0202200	FKNHLPLPASITKGDSEAEAGGNDSRNTSEK	PF3D7_0202200.1-p1 | transcript=PF3D7_0202200.1 | gene=PF3D7_0202200 | organism=Plasmodium_falciparum_3D7 | gene_product=EMP1-trafficking protein | transcript_product=EMP1-trafficking protein | location=Pf3D7_02_v3:112547-113682(-) | protein_length=290 | s
-0.526016	-1.05039	-0.787445	-0.241331	-0.654209	-1.31052	-0.347193	-0.759148	-1.34184	-0.370916	-1.18343	-0.693029	-0.268295	-0.612932	-1.48312	-0.391865	-0.637837	-1.2835	S	2		___1	0.823222	1.29e-09	396.08	349.11	268.56	0.045458	336900000	161	2.15079	1.01402	1.92759	0.942906	0.201712	-0.0711184	161	PF3D7_0202200	AGGNDSRNTSEKAVSSSNDDNNTNDEGKDKR	PF3D7_0202200.1-p1 | transcript=PF3D7_0202200.1 | gene=PF3D7_0202200 | organism=Plasmodium_falciparum_3D7 | gene_product=EMP1-trafficking protein | transcript_product=EMP1-trafficking protein | location=Pf3D7_02_v3:112547-113682(-) | protein_length=290 | s
2.77932	3.50193	2.35903	2.6398	2.92908	3.81746	2.88758	2.8705	3.76825	2.86668	3.90197	2.36926	2.79042	2.86472	3.79981	2.83502	2.85192	3.71481	S	3		___1	0.965701	0.000210269	181.75	157.19	145.9	1.0787	637600000	155	2.03981	1.05618	1.92328	0.982389	0.15131	-0.0737886	155	PF3D7_0202200	GDSEAEAGGNDSRNTSEKAVSSSNDDNNTND	PF3D7_0202200.1-p1 | transcript=PF3D7_0202200.1 | gene=PF3D7_0202200 | organism=Plasmodium_falciparum_3D7 | gene_product=EMP1-trafficking protein | transcript_product=EMP1-trafficking protein | location=Pf3D7_02_v3:112547-113682(-) | protein_length=290 | s
0.393326	0.497169	0.251472	0.522232	0.329266	0.63895	0.37899	0.426329	0.740721	0.361599	0.416409	0.162144	0.451048	0.424055	0.63662	0.407757	0.401747	0.803104	S	3		___2	0.995823	0.000232395	187.76	166.53	187.76	0.53741	145390000	151	3.61785	1.09439	3.30681	0.810729	1.48541	-0.283661	151	PF3D7_0202200	SITKGDSEAEAGGNDSRNTSEKAVSSSNDDN	PF3D7_0202200.1-p1 | transcript=PF3D7_0202200.1 | gene=PF3D7_0202200 | organism=Plasmodium_falciparum_3D7 | gene_product=EMP1-trafficking protein | transcript_product=EMP1-trafficking protein | location=Pf3D7_02_v3:112547-113682(-) | protein_length=290 | s
-2.16239	-2.17814	-0.79611	-2.45449	-1.98338	-2.37575	-2.32566	-1.78772	-2.43664	-2.32697	-2.12339	-0.879021	-2.34495	-2.07652	-2.25966	-2.23792	-2.06187	-2.47461	S	3		___1	0.973407	1.43e-204	574.37	534.22	266.53	-1.3553	1310100000	160	2.07781	1.10108	1.85168	0.993133	0.305425	-0.107943	160	PF3D7_0202200	EAGGNDSRNTSEKAVSSSNDDNNTNDEGKDK	PF3D7_0202200.1-p1 | transcript=PF3D7_0202200.1 | gene=PF3D7_0202200 | organism=Plasmodium_falciparum_3D7 | gene_product=EMP1-trafficking protein | transcript_product=EMP1-trafficking protein | location=Pf3D7_02_v3:112547-113682(-) | protein_length=290 | s
1.52776	1.00688	1.39387	1.43728	1.19784	0.956434	1.40902	1.3665	0.946135	1.3762	0.918327	1.32536	1.43618	1.31316	0.867844	1.44603	1.33956	1.01802	T	3		___2	0.95359	0.000210269	187.76	166.53	67.11	0.13213	244700000	154	3.79136	1.18443	3.47202	0.873931	1.63965	-0.310497	154	PF3D7_0202200	KGDSEAEAGGNDSRNTSEKAVSSSNDDNNTN	PF3D7_0202200.1-p1 | transcript=PF3D7_0202200.1 | gene=PF3D7_0202200 | organism=Plasmodium_falciparum_3D7 | gene_product=EMP1-trafficking protein | transcript_product=EMP1-trafficking protein | location=Pf3D7_02_v3:112547-113682(-) | protein_length=290 | s
4.2098	4.05169	3.71175	3.80091	3.84941	3.96508	3.82516	3.777	3.85629	3.86368	3.58621	3.70615	3.78451	3.86371	3.93011	3.74223	3.73622	3.89822	S	3		___2	0.965701	0.000210269	181.75	157.19	145.9	1.0787	637600000	155	3.73081	1.62932	3.20421	1.20578	2.01947	-0.423542	155	PF3D7_0202200	GDSEAEAGGNDSRNTSEKAVSSSNDDNNTND	PF3D7_0202200.1-p1 | transcript=PF3D7_0202200.1 | gene=PF3D7_0202200 | organism=Plasmodium_falciparum_3D7 | gene_product=EMP1-trafficking protein | transcript_product=EMP1-trafficking protein | location=Pf3D7_02_v3:112547-113682(-) | protein_length=290 | s
3.15405	3.32738	3.33395	3.85414	3.51599	3.7664	3.70763	3.68919	3.67961	3.36005	3.55025	3.28349	3.71697	3.58572	3.71985	3.78252	3.69336	3.72926	T	3		___1	0.959617	0.00151477	111.94	65.584	111.94	-0.45396	96802000	257	1.19754	0.579018	1.48741	0.973351	0.625716	0.394333	257	PF3D7_0202400	KYQNTQIDNNKGKKTTNTMEKNKKNRDKKHS	PF3D7_0202400.1-p1 | transcript=PF3D7_0202400.1 | gene=PF3D7_0202400 | organism=Plasmodium_falciparum_3D7 | gene_product=translation-enhancing factor | transcript_product=translation-enhancing factor | location=Pf3D7_02_v3:120524-124102(+) | protein_length
1.68787	1.04221	1.97571	2.05367	1.82028	1.50152	1.96797	1.88587	1.42497	2.02889	1.63398	1.94723	1.91402	1.85317	1.61443	2.08717	1.9406	1.61649	T	3		___1	1	0.00539844	48.685	39.223	48.685	-0.66476	25347000	626	1.06285	0.630856	1.39999	0.588891	0.0462433	-0.0419648	626	PF3D7_0202400	ENEEGTDDEEDKVEETDLDDQEEDGEEDKED	PF3D7_0202400.1-p1 | transcript=PF3D7_0202400.1 | gene=PF3D7_0202400 | organism=Plasmodium_falciparum_3D7 | gene_product=translation-enhancing factor | transcript_product=translation-enhancing factor | location=Pf3D7_02_v3:120524-124102(+) | protein_length
2.51149	1.47915	2.13562	4.16425	2.44542	2.61994	4.21641	2.20261	2.83242	2.52483	2.19163	2.10267	4.48819	2.439	2.72018	4.11619	2.3354	2.68727	T	3		___1	1	1.66e-40	442.57	419.34	442.57	-0.066989	681540000	534	1.0022	0.67678	0.0740178	0.0778491	1.26027	-0.598931	534	PF3D7_0202400	ETKVEEKKTEKDEEGTDYEEDTDDSDKDEET	PF3D7_0202400.1-p1 | transcript=PF3D7_0202400.1 | gene=PF3D7_0202400 | organism=Plasmodium_falciparum_3D7 | gene_product=translation-enhancing factor | transcript_product=translation-enhancing factor | location=Pf3D7_02_v3:120524-124102(+) | protein_length
1.84722	1.29183	1.90353	2.0252	1.94071	1.5619	1.93127	1.85048	1.67808	1.97599	1.59814	1.80855	2.12719	1.99771	1.53976	1.89039	1.8287	1.55306	S	2		___1	0.99324	1.34e-07	131.52	97.428	59.757	0.021336	58098000	64	1.70138	0.73341	1.1794	0.232485	1.16206	-0.500925	64	PF3D7_0202400	NLQLGASTINTPKTQSQENKDINKETKNTII	PF3D7_0202400.1-p1 | transcript=PF3D7_0202400.1 | gene=PF3D7_0202400 | organism=Plasmodium_falciparum_3D7 | gene_product=translation-enhancing factor | transcript_product=translation-enhancing factor | location=Pf3D7_02_v3:120524-124102(+) | protein_length
1.04684	0.436871	1.00652	0.711344	0.999527	0.237163	0.725205	0.888006	0.353991	0.951826	0.621727	1.04256	0.629538	0.990168	0.273657	0.603123	0.86754	0.312899	S	5		___3	1	3.73e-08	217.29	169.53	217.29	0.28713	150440000	543	1.52761	0.942825	1.25079	0.610712	0.712686	-0.332114	543	PF3D7_0202400	EKDEEGTDYEEDTDDSDKDEETKVEEKKTER	PF3D7_0202400.1-p1 | transcript=PF3D7_0202400.1 | gene=PF3D7_0202400 | organism=Plasmodium_falciparum_3D7 | gene_product=translation-enhancing factor | transcript_product=translation-enhancing factor | location=Pf3D7_02_v3:120524-124102(+) | protein_length
2.4313	1.45896	2.5464	2.69377	2.57658	0.448605	2.58382	2.37025	0.744412	2.40023	1.54343	2.49443	2.81794	2.48322	0.571976	2.58443	2.28108	0.523312	T	3		___3	1	1.66e-40	442.57	419.34	442.57	-0.066989	681540000	534	1.52761	0.942825	1.25079	0.610712	0.712686	-0.332114	534	PF3D7_0202400	ETKVEEKKTEKDEEGTDYEEDTDDSDKDEET	PF3D7_0202400.1-p1 | transcript=PF3D7_0202400.1 | gene=PF3D7_0202400 | organism=Plasmodium_falciparum_3D7 | gene_product=translation-enhancing factor | transcript_product=translation-enhancing factor | location=Pf3D7_02_v3:120524-124102(+) | protein_length
1.17401	0.249811	0.951868	1.00198	0.970696	-0.23151	0.900137	0.776926	-0.208677	1.31271	0.173115	1.05957	1.03948	1.09522	-0.257843	1.04842	0.91359	-0.21179	T	5		___3	1	3.73e-08	217.29	169.53	217.29	0.28713	204110000	540	1.52761	0.942825	1.25079	0.610712	0.712686	-0.332114	540	PF3D7_0202400	KKTEKDEEGTDYEEDTDDSDKDEETKVEEKK	PF3D7_0202400.1-p1 | transcript=PF3D7_0202400.1 | gene=PF3D7_0202400 | organism=Plasmodium_falciparum_3D7 | gene_product=translation-enhancing factor | transcript_product=translation-enhancing factor | location=Pf3D7_02_v3:120524-124102(+) | protein_length
3.13401	2.76675	3.03349	2.82511	3.22575	2.60354	2.63815	2.89759	2.60407	3.18543	2.56587	3.0015	2.56681	3.19763	2.54792	2.73884	2.93563	2.7035	T	3		___1	1	0.000272032	110.29	69.704	77.391	1.414	887990000	470	1.38434	1.02349	0.883858	0.387802	0.871133	-0.635683	470	PF3D7_0202400	ESEKDKEESEKDKEKTEEDEEKTEDEKGTEV	PF3D7_0202400.1-p1 | transcript=PF3D7_0202400.1 | gene=PF3D7_0202400 | organism=Plasmodium_falciparum_3D7 | gene_product=translation-enhancing factor | transcript_product=translation-enhancing factor | location=Pf3D7_02_v3:120524-124102(+) | protein_length
-0.676668	-0.931133	-1.39468	-0.569796	-0.639303	-0.0548553	-0.6439	-0.723105	-0.522474	-0.622599	-0.934908	-1.4666	-0.683212	-0.626114	-0.15646	-0.495741	-0.630384	-0.346792	T	3		___2	1	1.66e-40	442.57	419.34	442.57	-0.066989	681540000	534	1.48636	1.05196	1.1261	0.623109	0.874957	-0.428852	534	PF3D7_0202400	ETKVEEKKTEKDEEGTDYEEDTDDSDKDEET	PF3D7_0202400.1-p1 | transcript=PF3D7_0202400.1 | gene=PF3D7_0202400 | organism=Plasmodium_falciparum_3D7 | gene_product=translation-enhancing factor | transcript_product=translation-enhancing factor | location=Pf3D7_02_v3:120524-124102(+) | protein_length
2.37977	2.75623	1.85281	2.37096	2.59413	3.20948	2.31577	2.55405	3.10517	2.55362	3.00664	1.85167	2.27882	2.60478	3.25642	2.36178	2.51148	3.18063	S	3		___1	0.999999	0.000474601	99.044	79.205	99.044	0.136	25986000	938	2.51343	1.11435	2.05075	1.06146	0.090712	-0.0528876	938	PF3D7_0202400	YNKSPEKQIEHVYNNSPEKQIEHVYNNSPEK	PF3D7_0202400.1-p1 | transcript=PF3D7_0202400.1 | gene=PF3D7_0202400 | organism=Plasmodium_falciparum_3D7 | gene_product=translation-enhancing factor | transcript_product=translation-enhancing factor | location=Pf3D7_02_v3:120524-124102(+) | protein_length
-2.27519	-2.6778	-2.25629	-2.4204	-2.43373	-2.70855	-2.74671	-2.5569	-2.51472	-2.25653	-2.82457	-2.20921	-2.41507	-2.52105	-2.72699	-2.37084	-2.50535	-2.76244	T	5		___2	1	3.73e-08	217.29	169.53	217.29	0.28713	204110000	540	1.53879	1.12881	1.29343	0.686988	0.818894	-0.441821	540	PF3D7_0202400	KKTEKDEEGTDYEEDTDDSDKDEETKVEEKK	PF3D7_0202400.1-p1 | transcript=PF3D7_0202400.1 | gene=PF3D7_0202400 | organism=Plasmodium_falciparum_3D7 | gene_product=translation-enhancing factor | transcript_product=translation-enhancing factor | location=Pf3D7_02_v3:120524-124102(+) | protein_length
5.58645	5.13108	5.83744	6.3903	5.84793	6.31897	6.32678	5.77823	6.39391	5.86368	5.60806	5.85913	6.4314	5.88037	6.37119	6.3441	5.82363	6.37279	T	2		___1	1	7.02e-08	393.84	359.66	298.78	0.36073	13542000000	505	1.72376	1.22836	1.48481	0.740835	0.921176	-0.48752	505	PF3D7_0202400	TDVDEKKEKGEYGEGTDDEEDKEKEEDDEET	PF3D7_0202400.1-p1 | transcript=PF3D7_0202400.1 | gene=PF3D7_0202400 | organism=Plasmodium_falciparum_3D7 | gene_product=translation-enhancing factor | transcript_product=translation-enhancing factor | location=Pf3D7_02_v3:120524-124102(+) | protein_length
1.54343	1.8927	1.62058	1.63626	1.69033	1.80713	1.63335	1.62427	1.67626	1.45159	1.57743	1.53919	1.65489	1.61349	1.71793	1.57949	1.566	1.63025	S	5		___2	1	3.73e-08	217.29	169.53	217.29	0.28713	150440000	543	1.56881	1.26882	1.47745	0.808313	0.697496	-0.460503	543	PF3D7_0202400	EKDEEGTDYEEDTDDSDKDEETKVEEKKTER	PF3D7_0202400.1-p1 | transcript=PF3D7_0202400.1 | gene=PF3D7_0202400 | organism=Plasmodium_falciparum_3D7 | gene_product=translation-enhancing factor | transcript_product=translation-enhancing factor | location=Pf3D7_02_v3:120524-124102(+) | protein_length
-2.20335	0.129057	-2.08274	-2.69249	-1.59367	-1.05605	-2.35368	-1.57516	-0.593378	-2.0941	0.213282	-1.96572	-2.72202	-1.52263	-0.933346	-2.48737	-1.36258	-0.703386	S	3		___1	0.634286	8.99e-06	74.047	63.99	74.047	-0.25528	5320200	230	2.65683	1.28399	2.13299	0.563866	1.91299	-0.720123	230	PF3D7_0202400	RGIEHDIDETDYYIGSILGYSDFMNKMKYQN	PF3D7_0202400.1-p1 | transcript=PF3D7_0202400.1 | gene=PF3D7_0202400 | organism=Plasmodium_falciparum_3D7 | gene_product=translation-enhancing factor | transcript_product=translation-enhancing factor | location=Pf3D7_02_v3:120524-124102(+) | protein_length
2.61414	1.54183	2.72712	3.33401	2.79943	3.04936	3.19958	2.7447	2.93333	3.15836	3.00829	2.86209	3.42658	2.86105	3.00097	3.07186	2.66647	2.88539	T	2		___1	1	0.00033598	269	206.81	50.284	0.53143	6330500000	563	2.12716	1.31887	2.1512	1.05371	0.558505	-0.265164	563	PF3D7_0202400	ETKVEEKKTERDEEETEEDEKETEVEKKKTE	PF3D7_0202400.1-p1 | transcript=PF3D7_0202400.1 | gene=PF3D7_0202400 | organism=Plasmodium_falciparum_3D7 | gene_product=translation-enhancing factor | transcript_product=translation-enhancing factor | location=Pf3D7_02_v3:120524-124102(+) | protein_length
-0.944935	-0.140526	-1.07818	-0.659555	-0.742928	-1.37768	-1.3212	-0.865339	-1.30672	-0.950079	-0.317306	-0.971106	-0.684767	-0.781963	-1.54664	-1.41919	-0.998659	-1.33261	S	3		___1	1	0.000420192	106.19	87.591	106.19	-0.72082	186020000	914	2.39102	1.35582	2.37455	1.03194	0.695014	-0.32388	914	PF3D7_0202400	YNNSSEKQIEHVYNKSPEKQIEHVYNKSPEK	PF3D7_0202400.1-p1 | transcript=PF3D7_0202400.1 | gene=PF3D7_0202400 | organism=Plasmodium_falciparum_3D7 | gene_product=translation-enhancing factor | transcript_product=translation-enhancing factor | location=Pf3D7_02_v3:120524-124102(+) | protein_length
3.82792	3.23001	3.60732	3.18824	3.33284	2.77027	3.26988	3.30229	2.69767	3.60791	3.14881	3.61805	3.31033	3.32669	2.6093	3.13111	3.29241	2.67907	T	3		___1	1	2.24e-05	224.83	204.79	224.83	0.6055	213360000	45	2.77484	1.41638	2.82674	0.703551	1.53923	-0.712833	45	PF3D7_0202400	PFLSQNKDSFEEKKYTYGDNLQLGASTINTP	PF3D7_0202400.1-p1 | transcript=PF3D7_0202400.1 | gene=PF3D7_0202400 | organism=Plasmodium_falciparum_3D7 | gene_product=translation-enhancing factor | transcript_product=translation-enhancing factor | location=Pf3D7_02_v3:120524-124102(+) | protein_length
1.58995	2.10101	1.27143	1.1681	0.955645	0.758894	0.852976	0.98403	0.785559	1.13912	1.27228	1.31019	1.04605	0.947357	0.510649	0.854244	1.21208	0.848461	T	4		___1	1	0.000342265	142.38	58.094	111.12	0.25186	1559700000	490	2.08618	1.48534	2.20072	1.43837	0.0636083	-0.0469732	490	PF3D7_0202400	EKTEDEKGTEVYKKETDVDEKKEKGEYGEGT	PF3D7_0202400.1-p1 | transcript=PF3D7_0202400.1 | gene=PF3D7_0202400 | organism=Plasmodium_falciparum_3D7 | gene_product=translation-enhancing factor | transcript_product=translation-enhancing factor | location=Pf3D7_02_v3:120524-124102(+) | protein_length
-1.84774	-2.22317	-1.40517	-1.85425	-1.98547	-2.47073	-1.8958	-1.89653	-2.29763	-1.67407	-2.20659	-1.41996	-1.89037	-1.92024	-2.13711	-2.14051	-1.86331	-2.28443	T	3		___2	1	0.000272032	110.29	69.704	77.391	1.414	887990000	470	2.39702	1.57824	2.71032	1.68435	0.142438	0.106109	470	PF3D7_0202400	ESEKDKEESEKDKEKTEEDEEKTEDEKGTEV	PF3D7_0202400.1-p1 | transcript=PF3D7_0202400.1 | gene=PF3D7_0202400 | organism=Plasmodium_falciparum_3D7 | gene_product=translation-enhancing factor | transcript_product=translation-enhancing factor | location=Pf3D7_02_v3:120524-124102(+) | protein_length
-1.15569	-0.805286	-1.53687	-1.33632	-1.52434	-1.40482	-1.38939	-0.99122	-1.48351	-0.975983	-0.637779	-1.55742	-1.65519	-1.1191	-1.50689	-1.13717	-1.16476	-1.47772	T	3		___2	1	0.00053717	202.33	129.44	77.391	1.414	2062100000	477	2.39702	1.57824	2.71032	1.68435	0.142438	0.106109	477	PF3D7_0202400	ESEKDKEKTEEDEEKTEDEKGTEVYKKETDV	PF3D7_0202400.1-p1 | transcript=PF3D7_0202400.1 | gene=PF3D7_0202400 | organism=Plasmodium_falciparum_3D7 | gene_product=translation-enhancing factor | transcript_product=translation-enhancing factor | location=Pf3D7_02_v3:120524-124102(+) | protein_length
-0.191015	-0.103792	-0.239117	0.492105	0.0351353	1.28347	0.38324	0.00841141	1.16078	0.047699	0.123455	-0.302158	0.450405	0.16102	1.24635	0.444815	0.0882454	1.23621	T	3		___1	1	0.00053717	202.33	129.44	77.391	1.414	2062100000	477	2.70763	1.71812	2.70672	1.62602	0.162912	-0.0920979	477	PF3D7_0202400	ESEKDKEKTEEDEEKTEDEKGTEVYKKETDV	PF3D7_0202400.1-p1 | transcript=PF3D7_0202400.1 | gene=PF3D7_0202400 | organism=Plasmodium_falciparum_3D7 | gene_product=translation-enhancing factor | transcript_product=translation-enhancing factor | location=Pf3D7_02_v3:120524-124102(+) | protein_length
-0.567648	-0.751638	0.655867	-1.06309	-0.620573	-0.817583	-0.902094	-0.462824	-0.756735	-0.904053	-0.802732	0.648653	-0.854889	-0.695686	-0.830202	-0.97475	-0.49025	-0.889235	S	4		___1	1	0.000667926	258.38	224.76	89.629	0.029416	3504300000	442	2.37333	1.76591	2.63381	0.9659	1.18928	-0.800006	442	PF3D7_0202400	KTEKAEEELEEDKEESEKDKEESEKDKEESE	PF3D7_0202400.1-p1 | transcript=PF3D7_0202400.1 | gene=PF3D7_0202400 | organism=Plasmodium_falciparum_3D7 | gene_product=translation-enhancing factor | transcript_product=translation-enhancing factor | location=Pf3D7_02_v3:120524-124102(+) | protein_length
1.32729	0.387169	1.16216	1.16493	1.24368	-0.287538	1.31756	0.956716	-0.192045	1.26857	0.484892	1.17462	1.29246	1.16411	-0.353184	1.29022	0.989847	-0.141018	T	2		___1	0.99999	0.00176592	194.76	130.8	100.57	0.01622	2337400000	259	2.6915	1.92933	2.62202	0.881877	1.58865	-1.04745	259	PF3D7_0202400	QNTQIDNNKGKKTTNTMEKNKKNRDKKHSKK	PF3D7_0202400.1-p1 | transcript=PF3D7_0202400.1 | gene=PF3D7_0202400 | organism=Plasmodium_falciparum_3D7 | gene_product=translation-enhancing factor | transcript_product=translation-enhancing factor | location=Pf3D7_02_v3:120524-124102(+) | protein_length
7.37385	6.95465	7.02401	7.11273	7.15245	7.52202	7.12947	7.1903	7.59911	7.30993	7.07386	7.13094	7.13387	7.15951	7.42545	7.04793	7.16838	7.5769	T	2		___1	0.636157	0.000272397	99.844	88.075	99.844	-0.15419	368030000	102	0.359181	0.419953	0.453874	0.443846	0.0175814	0.0238927	102	PF3D7_0202500	AKKNDNKAVNPSISSTMYRA___________	PF3D7_0202500.1-p1 | transcript=PF3D7_0202500.1 | gene=PF3D7_0202500 | organism=Plasmodium_falciparum_3D7 | gene_product=early transcribed membrane protein 2 | transcript_product=early transcribed membrane protein 2 | location=Pf3D7_02_v3:127994-128314(+)
-0.637352	-0.22776	1.45444	-0.363049	0.438976	1.44387	-0.753738	0.250679	1.08463	-0.663916	-0.271521	1.46491	-0.550264	0.501171	1.3592	-0.832867	0.339233	1.15776	S	2		___1	0.974048	0.000439666	164.13	129.41	164.13	-1.2569	508030000	100	0.554438	0.441389	0.625986	0.454291	0.0132226	0.0129023	100	PF3D7_0202500	PGAKKNDNKAVNPSISSTMYRA_________	PF3D7_0202500.1-p1 | transcript=PF3D7_0202500.1 | gene=PF3D7_0202500 | organism=Plasmodium_falciparum_3D7 | gene_product=early transcribed membrane protein 2 | transcript_product=early transcribed membrane protein 2 | location=Pf3D7_02_v3:127994-128314(+)
-2.59719	-2.11652	-1.82509	-2.319	-2.02808	-1.69948	-2.15279	-1.76945	-2.09362	-2.92346	-2.3118	-1.81342	-2.34032	-2.02734	-1.96864	-2.40142	-1.86366	-2.17587	S	2		___1	0.889878	0.00023248	181.58	168.82	181.58	-0.14802	362660000	101	0.498361	0.462133	0.510889	0.429021	0.0253028	-0.0331116	101	PF3D7_0202500	GAKKNDNKAVNPSISSTMYRA__________	PF3D7_0202500.1-p1 | transcript=PF3D7_0202500.1 | gene=PF3D7_0202500 | organism=Plasmodium_falciparum_3D7 | gene_product=early transcribed membrane protein 2 | transcript_product=early transcribed membrane protein 2 | location=Pf3D7_02_v3:127994-128314(+)
-0.827019	-0.337521	-1.0992	-0.294067	-0.38007	0.409573	-0.167131	-0.289652	0.478882	-0.818369	-0.129128	-1.02039	-0.103096	-0.373562	0.62009	-0.412643	-0.338909	0.624025	S	2		___1	0.997777	0.000491479	157.35	147.3	137.21	-1.8475	1371700000	98	0.807588	0.851707	0.898899	0.897076	0.0511315	0.0453695	98	PF3D7_0202500	GTPGAKKNDNKAVNPSISSTMYRA_______	PF3D7_0202500.1-p1 | transcript=PF3D7_0202500.1 | gene=PF3D7_0202500 | organism=Plasmodium_falciparum_3D7 | gene_product=early transcribed membrane protein 2 | transcript_product=early transcribed membrane protein 2 | location=Pf3D7_02_v3:127994-128314(+)
-0.213652	-1.07312	-1.47361	0.979733	-1.37664	-0.795637	0.263765	-1.31414	-0.27495	-0.438337	-1.43881	-1.35017	0.906862	-1.63489	-0.658525	0.392717	-1.50067	-0.339712	T	3		___1	1	0.0190721	72.434	52.105	72.434	0.10895	43520000	84	1.72417	1.31769	1.45645	1.17799	0.13674	-0.139695	84	PF3D7_0202500	GIHLHKNNKGDNKKGTPGAKKNDNKAVNPSI	PF3D7_0202500.1-p1 | transcript=PF3D7_0202500.1 | gene=PF3D7_0202500 | organism=Plasmodium_falciparum_3D7 | gene_product=early transcribed membrane protein 2 | transcript_product=early transcribed membrane protein 2 | location=Pf3D7_02_v3:127994-128314(+)
-1.41738	-1.78165	-1.33355	-1.42892	-1.47972	-2.00399	-1.58355	-1.41717	-2.11746	-1.3613	-1.90268	-1.26096	-1.41235	-1.39346	-2.04412	-1.48303	-1.37958	-1.9193	S	4		___1	1	0.000388772	264.64	224.73	264.64	-0.090616	214210000	833	1.02044	-0.555968	0.478539	-0.314371	0.292734	0.241597	833	PF3D7_0202600	EVINIGKYHLNNKNNSYDDVHILTHDFKNEL	PF3D7_0202600.1-p1 | transcript=PF3D7_0202600.1 | gene=PF3D7_0202600 | organism=Plasmodium_falciparum_3D7 | gene_product=nucleic acid-binding protein, putative | transcript_product=nucleic acid-binding protein, putative | location=Pf3D7_02_v3:129342-133563
-2.04229	-1.60841	-1.93596	-2.00377	-2.11445	-1.70825	-2.0949	-2.06622	-1.55653	-2.12135	-2.13366	-1.9546	-2.17984	-2.20732	-1.69504	-2.2741	-2.17714	-1.66484	S	2		___1	0.978359	0.000519053	136.6	112.22	136.6	-0.37355	49029000	1178	0.850998	-0.461914	1.00565	-0.443962	0.0221632	0.0179526	1178	PF3D7_0202600	MNFEYPFNISKMNTESNNILYEQNDKKKTNI	PF3D7_0202600.1-p1 | transcript=PF3D7_0202600.1 | gene=PF3D7_0202600 | organism=Plasmodium_falciparum_3D7 | gene_product=nucleic acid-binding protein, putative | transcript_product=nucleic acid-binding protein, putative | location=Pf3D7_02_v3:129342-133563
3.37883	3.64041	3.71141	4.42073	4.26314	3.71774	4.35861	4.13472	3.60981	3.47057	3.76222	3.67637	4.35154	4.16726	3.64911	4.4277	4.00005	3.63584	S	2		___1	1	3.56e-07	379.3	340.5	88.552	-0.35615	557600000	514	0.781931	-0.440561	0.758972	-0.383264	0.0726441	0.0572977	514	PF3D7_0202600	FFWDDKNKNVDEIIDSGVEGNCDVEEKLDKE	PF3D7_0202600.1-p1 | transcript=PF3D7_0202600.1 | gene=PF3D7_0202600 | organism=Plasmodium_falciparum_3D7 | gene_product=nucleic acid-binding protein, putative | transcript_product=nucleic acid-binding protein, putative | location=Pf3D7_02_v3:129342-133563
-0.895145	-1.322	-0.795591	-0.700916	-0.715977	-0.605816	-0.716414	-0.694216	-0.722136	-0.707529	-0.885649	-0.717293	-0.716518	-0.808693	-0.576506	-0.633083	-0.708412	-0.563719	S	2		___1	1	1.39e-05	241.98	183.1	124.51	0.011916	2372000000	807	0.473002	-0.397081	0.439726	-0.318301	0.0673997	0.0787805	807	PF3D7_0202600	FECEDIFLKREDNDDSENEKEIDEIGEVINI	PF3D7_0202600.1-p1 | transcript=PF3D7_0202600.1 | gene=PF3D7_0202600 | organism=Plasmodium_falciparum_3D7 | gene_product=nucleic acid-binding protein, putative | transcript_product=nucleic acid-binding protein, putative | location=Pf3D7_02_v3:129342-133563
3.25006	3.2598	3.73347	2.6418	3.46742	3.99777	2.62283	3.48208	3.974	3.1399	3.27501	3.64278	2.61563	3.39779	3.86824	2.64403	3.43751	3.91608	S	4		___1	1	6.13e-05	120.57	106.7	120.57	-0.46898	140080000	336	0.492461	-0.373829	0.72427	-0.449858	0.0694058	-0.0760291	336	PF3D7_0202600	LLEDKDISFIDRKIESNKCEDYCVNNNNNNN	PF3D7_0202600.1-p1 | transcript=PF3D7_0202600.1 | gene=PF3D7_0202600 | organism=Plasmodium_falciparum_3D7 | gene_product=nucleic acid-binding protein, putative | transcript_product=nucleic acid-binding protein, putative | location=Pf3D7_02_v3:129342-133563
1.7837	1.52592	1.22187	0.426933	1.28694	1.13215	0.763571	1.08205	1.39138	1.26676	1.05677	1.11901	0.749241	1.27852	1.27323	0.619423	1.16116	1.0325	S	3		___1	0.997801	9.26e-05	193.47	152.76	193.47	-0.3788	123300000	1058	0.611033	-0.364341	0.705715	-0.366517	0.00285709	-0.00217629	1058	PF3D7_0202600	DYIKNNNEDIKNVHDSFSISNKSELHDINGI	PF3D7_0202600.1-p1 | transcript=PF3D7_0202600.1 | gene=PF3D7_0202600 | organism=Plasmodium_falciparum_3D7 | gene_product=nucleic acid-binding protein, putative | transcript_product=nucleic acid-binding protein, putative | location=Pf3D7_02_v3:129342-133563
0.00314903	1.17825	-0.318777	-0.176575	-0.272903	0.478279	0.00260353	0.0711117	0.411245	0.059454	1.12635	-0.295416	-0.137308	-0.23107	0.138897	0.0965195	-0.0133514	0.479662	S	2		___1	1	0.000314317	140.63	87.839	140.63	0.0944	143810000	418	0.598469	-0.314386	0.712629	-0.335188	0.0331506	-0.0208019	418	PF3D7_0202600	KEEDNGNEKYQNVFDSNKDNLENINVEDPPF	PF3D7_0202600.1-p1 | transcript=PF3D7_0202600.1 | gene=PF3D7_0202600 | organism=Plasmodium_falciparum_3D7 | gene_product=nucleic acid-binding protein, putative | transcript_product=nucleic acid-binding protein, putative | location=Pf3D7_02_v3:129342-133563
-1.6909	-1.61237	-1.46407	-1.84071	-1.73575	-2.06942	-1.72147	-1.62841	-2.11439	-1.49866	-1.53926	-1.51371	-1.90045	-1.75623	-1.9385	-1.70273	-1.62312	-1.87908	S	2		___1	0.999941	2.26e-25	194.92	136.71	176.87	-1.1218	103990000	704	0.41878	-0.276113	0.624925	-0.312889	0.0442826	-0.0367762	704	PF3D7_0202600	EEIPKKDDVEIEETYSEKMWEIHDEKIKDKY	PF3D7_0202600.1-p1 | transcript=PF3D7_0202600.1 | gene=PF3D7_0202600 | organism=Plasmodium_falciparum_3D7 | gene_product=nucleic acid-binding protein, putative | transcript_product=nucleic acid-binding protein, putative | location=Pf3D7_02_v3:129342-133563
[truncated: 25,372 more rows]

## Sheet: T695A_Down
Leading_proteins	Amino acid	Charge	Multiplicity	Localization prob	PEP	Score	Delta score	Score for localization	Mass error [ppm]	Intensity	Position	Log_pvalue_T695A_WT	welch_Difference_T695A_WT	Sequence window	Fasta headers
[truncated: 233 more rows]

## Sheet: T695A_Up
Leading_proteins	Amino acid	Charge	Multiplicity	Localization prob	PEP	Score	Delta score	Score for localization	Mass error [ppm]	Intensity	Position	Log_pvalue_T695A_WT	welch_Difference_T695A_WT	Sequence window	Fasta headers
[truncated: 366 more rows]

[truncated: 2 more sheets: T695E_Down, T695E_Up]
