# Supplementary material for: Activation loop phosphorylation and cGMP saturation of PKG regulate egress of malaria parasites
Source: PLoS Pathog. 2024 Jun 27;20(6):e1012360. doi: 10.1371/journal.ppat.1012360 (PMC11236177; doi:10.1371/journal.ppat.1012360)
Supplement: S1 Raw Data — (XLSX) [file ppat.1012360.s023.xlsx]

## Sheet: Fig 1C
		Parasitaemias of pkgY214A parasites after treatment with DMSO or rapamycin
		DMSO			Rap
	Time (h)	Assay 1	Assay 2	Assay 3	Assay 1	Assay 2	Assay 3
	0 (start)	0.1	0.1	0.1	0.1	0.1	0.1
	48h	1.2	1.09	0.93	0.35	0.75	0.55
	96h	8.36	8.09	5.92	0.62	0.53	0.33
	144h	21.9	19.5	22.8	0.83	0.65	0.65

## Sheet: Fig 1E
		Parasitaemias of pkgY214F parasites after treatment with DMSO or rapamycin
		DMSO			Rap
	Time (h)	Assay 1	Assay 2	Assay 3	Assay 1	Assay 2	Assay 3
	0 (start)	0.1	0.1	0.1	0.1	0.1	0.1
	48h	0.78	1.04	0.94	0.54	0.77	0.72
	96h	5.53	6.8	7.02	5.9	5.82	6.9
	144h	16.8	18.9	16.7	20.3	18.6	17.5

## Sheet: Fig 1G
		PfPKGWT					PfPKGY214A
	μM PKAtide	Assay 1	Assay 2	Assay 3	Assay 4	Assay 5	Assay 1	Assay 2	Assay 3	Assay 4	Assay 5
	80				0.929086	0.869914				0.876865	0.916865
	60				0.9255	0.869533				0.91424	0.760616
	40				0.815008	0.793314				0.815341	0.88769
	30				0.806043	0.720524				0.827991	0.717826
	20	0.666117	0.659612	0.702557	0.675603	0.726622	0.619301	0.639528	0.677652	0.681942	0.763209
	15				0.66238	0.644685				0.625018	0.579535
	10	0.508122	0.549707	0.52024	0.389622	0.555127	0.512139	0.560175	0.4692	0.447862	0.493501
	5	0.379248	0.345468	0.36061	0.259631	0.377802	0.378398	0.296313	0.354339	0.169738	0.320525
	2.5	0.218064	0.19151	0.146262	0.104448	0.203412	0.252631	0.262312	0.243314	0.0906765	0.279355
	1.25	0.176189	0.174317	0.0938055	0.00478503	0.106537	0.153017	0.120265	0.131741	0.0439295	0.173612
	0	0	0	0	0	0	0	0	0	0	0

## Sheet: Fig 1H
			PfPKGWT				PfPKGY214A
		μM ATP	Assay 1	Assay 2	Assay 3	Assay 4	Assay 1	Assay 2
		0	0	0	0	0	0	0
		6.25	0.175958	0.243037	0.202642	0.255891	0.270212	0.220414
		12.5	0.25851	0.3811	0.314211	0.409188	0.382756	0.3148
		25	0.397524	0.525827	0.447274	0.56915	0.506044	0.451249
		50	0.535825	0.686503	0.597239	0.791716	0.640881	0.612409
		100	0.762914	0.838134	0.742918	0.91145	0.784851	0.742412
		200	0.905023	0.949536	0.783861	0.873363	0.925329	0.829707
		400	1.03261	1.04356	0.832183	0.876458	1.00215	0.949503
		800	1.06165	1.09284	0.81433		0.994091	0.950846

## Sheet: Fig 1J
		PfPKGWT				PfPKGY214A
	cGMP [μM]	Assay 1	Assay 2	Assay 3	Assay 4	Assay 1	Assay 2	Assay 3
	10	0.942784	0.936808	0.989313	0.881152	0.799428	0.881267	0.849696
	5	0.887788	0.780114	0.742093	0.830426	0.794855	0.81236	0.768994
	2.5	0.787182	0.645565	0.742248	0.702756	0.731599	0.738253	0.666585
	1.25	0.570085	0.611459	0.629931	0.819597	0.448099	0.323059	0.455181
	0.625	0.32543	0.61603	0.508487	0.464457	0.253154	0.176145	0.319193
	0.3125		0.471988	0.27844	0.192759	0.13668	0.101518	0.127176
	0.156				0.0465369		0.0625795	0.0494883
	0	0	0	0	0	0	0	0

## Sheet: Fig 2C
		Parasitaemias of pkgSTmut parasites after treatment with DMSO or rapamycin
		DMSO			Rap
	Time (h)	Assay 1	Assay 2	Assay 3	Assay 1	Assay 2	Assay 3
	0 (start)	0.1	0.1	0.1	0.1	0.1	0.1
	48h	0.85	0.75	0.65	0.01	0.01	0
	96h	4.85	5.13	5.43	0.01	0	0.01
	144h	25.2	24.1	25.1	0	0.02	0.01

## Sheet: Fig 2F
		PfPKGWT					PfPKGSTmut
	μM PKAtide	Assay 1	Assay 2	Assay 3	Assay 4	Assay 5	Assay 1	Assay 2	Assay 3	Assay 4
	80				0.929086	0.869914		0.748841	0.850388	0.835013
	60				0.9255	0.869533		0.764222	0.856805	0.855133
	40				0.815008	0.793314		0.742089	0.736667	0.745386
	30				0.806043	0.720524		0.830748	0.63814	0.763311
	20	0.666117	0.659612	0.702557	0.675603	0.726622	0.653267	0.689318	0.638518	0.631614
	15				0.66238	0.644685		0.580901	0.602844	0.626859
	10	0.508122	0.549707	0.52024	0.389622	0.555127	0.486659	0.481237	0.462038	0.374257
	7.5							0.45035	0.433914	0.334199
	5	0.379248	0.345468	0.36061	0.259631	0.377802	0.196278	0.234891	0.237144	0.157689
	2.5	0.218064	0.19151	0.146262	0.104448	0.203412	0.103609	0.00162563	0.0777455	0.15072
	1.25	0.176189	0.174317	0.0938055	0.00478503	0.106537	0.00688248		0.0572946	0.0160017
	0	0	0	0	0	0	0	0	0	0

## Sheet: Fig 2G
		PfPKGWT				PfPKGSTmut
	cGMP [μM]	Assay 1	Assay 2	Assay 3	Assay 4	Assay 1	Assay 2	Assay 3
	10	0.942784	0.936808	0.989313	0.881152	0.851724	0.848541	0.863143
	5	0.887788	0.780114	0.742093	0.830426	0.851062	0.869884	0.89739
	2.5	0.787182	0.645565	0.742248	0.702756	0.870412	0.718113	0.884158
	1.25	0.570085	0.611459	0.629931	0.819597	0.706352	0.845831	0.688799
	0.625	0.32543	0.61603	0.508487	0.464457	0.545103	0.56939	0.494608
	0.3125		0.471988	0.27844	0.192759	0.258659	0.272285	0.182773
	0.156				0.0465369	0.0741083	0.0755588	0.0594093
	0	0	0	0	0	0	0	0

## Sheet: Fig 2H
	ML-10 [μM]	PfPKGWT				PfPKGSTmut
		Assay 1	Assay 2	Assay 3	Assay 4	Assay 1	Assay 2	Assay 3	Assay 4
	0	100	100	100	100	100	100	100	100
	0.5	1.79423	4.97684	2.75014	2.49013	40.7662		22.9022	7.34201
	1	3.24873	1.16289	2.87558	2.93451	0	26.7713	1.36056
	2	0	0	0	0	11.1495	0	0	0
	C2 [μM]	PfPKGWT				PfPKGSTmut
		Assay1	Assay2	Assay3	Assay4	Assay1	Assay2	Assay3	Assay4
	0	100	100	100	100	100	100	100	100
	0.5	1.00821	3.36808	5.80091	1.61149	0	8.21276	39.436	14.9605
	1	0	0	6.77637	0		7.24663	4.22596	3.15006
	2	4.99507	3.98307	0	3.16935	6.58447	0	0	0

## Sheet: Fig 3D
			Parasitaemias of pkgS576A_S817A parasites after treatment with DMSO or rapamycin
			DMSO			Rap
		Time (h)	Assay 1	Assay 2	Assay 3	Assay 1	Assay 2	Assay 3
		0 (start)	0.1	0.1	0.1	0.1	0.1	0.1
		48h	0.76	1.14	1.08	1.01	1.05	1.05
		96h	5.28	6.67	7.13	5.06	7.07	6.35
		144h	13.2	15.7	18.4	16.9	19.5	21.2

[truncated: 18 more sheets: Fig 3E, Fig 3F, Fig 3G, Fig 3H, Fig 3I, Fig 4C, Fig 4D, Fig 4F, Fig 4H, Fig 4I, Fig 4J, Fig 4K, Fig 6, Fig. S1D, Fig. S3B, Fig. S3D, Fig. S4C, Fig. S4D]
